# Supplementary material for: The OsSGS3-tasiRNA-OsARF3 module orchestrates abiotic-biotic stress response trade-off in rice
Source: Nat Commun. 2023 Jul 24;14:4441. doi: 10.1038/s41467-023-40176-2 (PMC10366173; doi:10.1038/s41467-023-40176-2)
Supplement: Supplementary file 4 — Supplementary Data 1 [file 41467_2023_40176_MOESM4_ESM.xlsx]

## Sheet: Sheet1
Supplemental Data 1. Daily temperature in Shanghai and Hainan.
Hainnan				Shanghai
Date	Highest temperature	Lowest temperature	Average temperature	Date	Highest temperature	Lowest temperature	Average temperature
2019-12-15	27	21	24	2019-07-01	27	22	24.5
2019-12-16	27	22	24.5	2019-07-02	27	22	24.5
2019-12-17	28	21	24.5	2019-07-03	26	22	24
2019-12-18	28	22	25	2019-07-04	29	22	25.5
2019-12-19	27	21	24	2019-07-05	27	21	24
2019-12-20	26	21	23.5	2019-07-06	29	23	26
2019-12-21	26	22	24	2019-07-07	33	23	28
2019-12-22	27	21	24	2019-07-08	30	22	26
2019-12-23	26	21	23.5	2019-07-09	27	22	24.5
2019-12-24	27	20	23.5	2019-07-10	27	21	24
2019-12-25	26	19	22.5	2019-07-11	29	23	26
2019-12-26	28	19	23.5	2019-07-12	28	22	25
2019-12-27	25	18	21.5	2019-07-13	24	21	22.5
2019-12-28	27	19	23	2019-07-14	28	22	25
2019-12-29	26	20	23	2019-07-15	30	24	27
2019-12-30	25	21	23	2019-07-16	27	24	25.5
2019-12-31	24	20	22	2019-07-17	30	26	28
2020-01-01	26	20	23	2019-07-18	33	26	29.5
2020-01-02	27	20	23.5	2019-07-19	32	26	29
2020-01-03	27	21	24	2019-07-20	33	25	29
2020-01-04	26	20	23	2019-07-21	34	27	30.5
2020-01-05	27	21	24	2019-07-22	35	27	31
2020-01-06	29	21	25	2019-07-23	36	27	31.5
2020-01-07	31	20	25.5	2019-07-24	37	30	33.5
2020-01-08	30	21	25.5	2019-07-25	37	29	33
2020-01-09	30	20	25	2019-07-26	36	28	32
2020-01-10	28	20	24	2019-07-27	35	28	31.5
2020-01-11	30	18	24	2019-07-28	35	28	31.5
2020-01-12	29	21	25	2019-07-29	37	28	32.5
2020-01-13	28	20	24	2019-07-30	37	28	32.5
2020-01-14	28	19	23.5	2019-07-31	36	27	31.5
2020-01-15	28	18	23	2019-08-01	35	27	31
2020-01-16	29	19	24	2019-08-02	34	27	30.5
2020-01-17	29	19	24	2019-08-03	32	27	29.5
2020-01-18	28	19	23.5	2019-08-04	32	26	29
2020-01-19	27	19	23	2019-08-05	33	26	29.5
2020-01-20	26	19	22.5	2019-08-06	34	26	30
2020-01-21	27	19	23	2019-08-07	34	26	30
2020-01-22	28	18	23	2019-08-08	32	26	29
2020-01-23	29	19	24	2019-08-09	32	26	29
2020-01-24	26	19	22.5	2019-08-10	28	26	27
2020-01-25	28	20	24	2019-08-11	31	25	28
2020-01-26	23	17	20	2019-08-12	35	24	29.5
2020-01-27	19	16	17.5	2019-08-13	34	26	30
2020-01-28	17	14	15.5	2019-08-14	34	26	30
2020-01-29	22	15	18.5	2019-08-15	33	26	29.5
2020-01-30	23	13	18	2019-08-16	35	26	30.5
2020-01-31	24	16	20	2019-08-17	36	26	31
2020-02-01	22	17	19.5	2019-08-18	32	25	28.5
2020-02-02	26	16	21	2019-08-19	31	25	28
2020-02-03	27	17	22	2019-08-20	33	25	29
2020-02-04	28	17	22.5	2019-08-21	33	25	29
2020-02-05	28	19	23.5	2019-08-22	33	25	29
2020-02-06	25	17	21	2019-08-23	32	25	28.5
2020-02-07	30	19	24.5	2019-08-24	33	25	29
2020-02-08	25	17	21	2019-08-25	32	27	29.5
2020-02-09	25	17	21	2019-08-26	35	27	31
2020-02-10	26	19	22.5	2019-08-27	36	26	31
2020-02-11	26	19	22.5	2019-08-28	31	21	26
2020-02-12	29	21	25	2019-08-29	26	21	23.5
2020-02-13	23	20	21.5	2019-08-30	30	22	26
2020-02-14	26	22	24	2019-08-31	29	20	24.5
2020-02-15	28	18	23	2019-09-01	25	21	23
2020-02-16	29	14	21.5	2019-09-02	25	22	23.5
2020-02-17	21	17	19	2019-09-03	27	23	25
2020-02-18	22	17	19.5	2019-09-04	29	24	26.5
2020-02-19	26	19	22.5	2019-09-05	28	24	26
2020-02-20	26	20	23	2019-09-06	29	24	26.5
2020-02-21	28	19	23.5	2019-09-07	30	24	27
2020-02-22	28	19	23.5	2019-09-08	31	22	26.5
2020-02-23	29	19	24	2019-09-09	29	22	25.5
2020-02-24	29	19	24	2019-09-10	32	24	28
2020-02-25	30	21	25.5	2019-09-11	33	24	28.5
2020-02-26	31	21	26	2019-09-12	31	23	27
2020-02-27	30	20	25	2019-09-13	32	23	27.5
2020-02-28	29	21	25	2019-09-14	32	23	27.5
2020-02-29	29	20	24.5	2019-09-15	30	22	26
2020-03-01	31	20	25.5	2019-09-16	29	22	25.5
2020-03-02	29	20	24.5	2019-09-17	29	23	26
2020-03-03	28	20	24	2019-09-18	29	20	24.5
2020-03-04	30	21	25.5	2019-09-19	28	20	24
2020-03-05	26	21	23.5	2019-09-20	27	21	24
2020-03-06	25	20	22.5	2019-09-21	26	20	23
2020-03-07	30	21	25.5	2019-09-22	25	19	22
2020-03-08	30	23	26.5	2019-09-23	26	17	21.5
2020-03-09	32	22	27	2019-09-24	28	16	22
2020-03-10	33	21	27	2019-09-25	27	18	22.5
2020-03-11	30	23	26.5	2019-09-26	27	18	22.5
2020-03-12	30	22	26	2019-09-27	28	18	23
2020-03-13	31	21	26	2019-09-28	29	19	24
2020-03-14	29	22	25.5	2019-09-29	29	20	24.5
2020-03-15	26	22	24	2019-09-30	28	22	25

## Sheet: Sheet2
Hainnan				Shanghai
Date	Highest temperature	Lowest temperature	Average temperature	Date	Highest temperature	Lowest temperature	Average temperature
2020-12-15	25	20	22.5	2020-07-01	29	23	26
2020-12-16	25	18	21.5	2020-07-02	26	22	24
2020-12-17	25	19	22	2020-07-03	29	22	25.5
2020-12-18	24	17	20.5	2020-07-04	28	24	26
2020-12-19	24	17	20.5	2020-07-05	26	25	25.5
2020-12-20	21	16	18.5	2020-07-06	27	25	26
2020-12-21	22	18	20	2020-07-07	32	24	28
2020-12-22	24	19	21.5	2020-07-08	31	24	27.5
2020-12-23	26	20	23	2020-07-09	27	24	25.5
2020-12-24	28	20	24	2020-07-10	26	24	25
2020-12-25	27	21	24	2020-07-11	28	25	26.5
2020-12-26	30	22	26	2020-07-12	36	26	31
2020-12-27	26	20	23	2020-07-13	30	23	26.5
2020-12-28	30	20	25	2020-07-14	26	21	23.5
2020-12-29	31	17	24	2020-07-15	21	20	20.5
2020-12-30	22	14	18	2020-07-16	24	21	22.5
2020-12-31	19	14	16.5	2020-07-17	24	24	24
2021-01-01	21	11	16	2020-07-18	33	27	30
2021-01-02	24	17	20.5	2020-07-19	35	24	29.5
2021-01-03	23	18	20.5	2020-07-20	26	24	25
2021-01-04	24	18	21	2020-07-21	32	26	29
2021-01-05	25	18	21.5	2020-07-22	35	27	31
2021-01-06	24	18	21	2020-07-23	35	24	29.5
2021-01-07	25	15	20	2020-07-24	28	22	25
2021-01-08	19	13	16	2020-07-25	32	24	28
2021-01-09	18	13	15.5	2020-07-26	31	25	28
2021-01-10	22	12	17	2020-07-27	32	27	29.5
2021-01-11	17	12	14.5	2020-07-28	34	26	30
2021-01-12	20	10	15	2020-07-29	34	26	30
2021-01-13	23	11	17	2020-07-30	34	27	30.5
2021-01-14	25	13	19	2020-07-31	32	26	29
2021-01-15	25	19	22	2020-08-01	36	27	31.5
2021-01-16	27	18	22.5	2020-08-02	35	27	31
2021-01-17	24	12	18	2020-08-03	33	27	30
2021-01-18	20	12	16	2020-08-04	31	27	29
2021-01-19	24	17	20.5	2020-08-05	30	27	28.5
2021-01-20	28	19	23.5	2020-08-06	34	27	30.5
2021-01-21	29	19	24	2020-08-07	35	27	31
2021-01-22	28	18	23	2020-08-08	34	27	30.5
2021-01-23	28	17	22.5	2020-08-09	35	27	31
2021-01-24	27	17	22	2020-08-10	35	27	31
2021-01-25	28	19	23.5	2020-08-11	34	27	30.5
2021-01-26	29	18	23.5	2020-08-12	35	28	31.5
2021-01-27	28	18	23	2020-08-13	36	28	32
2021-01-28	28	16	22	2020-08-14	37	28	32.5
2021-01-29	26	17	21.5	2020-08-15	35	27	31
2021-01-30	27	18	22.5	2020-08-16	36	27	31.5
2021-01-31	26	18	22	2020-08-17	34	27	30.5
2021-02-01	28	18	23	2020-08-18	33	26	29.5
2021-02-02	28	17	22.5	2020-08-19	34	27	30.5
2021-02-03	28	18	23	2020-08-20	35	26	30.5
2021-02-04	28	19	23.5	2020-08-21	34	26	30
2021-02-05	28	18	23	2020-08-22	33	26	29.5
2021-02-06	28	18	23	2020-08-23	33	26	29.5
2021-02-07	29	18	23.5	2020-08-24	35	26	30.5
2021-02-08	26	19	22.5	2020-08-25	36	26	31
2021-02-09	25	16	20.5	2020-08-26	33	26	29.5
2021-02-10	24	14	19	2020-08-27	33	25	29
2021-02-11	26	14	20	2020-08-28	31	25	28
2021-02-12	26	16	21	2020-08-29	28	25	26.5
2021-02-13	26	14	20	2020-08-30	33	26	29.5
2021-02-14	27	15	21	2020-08-31	33	26	29.5
2021-02-15	28	16	22	2020-09-01	33	24	28.5
2021-02-16	27	17	22	2020-09-02	32	21	26.5
2021-02-17	28	17	22.5	2020-09-03	30	20	25
2021-02-18	26	16	21	2020-09-04	31	21	26
2021-02-19	28	15	21.5	2020-09-05	31	21	26
2021-02-20	27	15	21	2020-09-06	30	23	26.5
2021-02-21	27	15	21	2020-09-07	32	23	27.5
2021-02-22	29	17	23	2020-09-08	34	23	28.5
2021-02-23	28	18	23	2020-09-09	32	22	27
2021-02-24	27	19	23	2020-09-10	31	22	26.5
2021-02-25	29	20	24.5	2020-09-11	24	21	22.5
2021-02-26	30	20	25	2020-09-12	27	21	24
2021-02-27	29	21	25	2020-09-13	29	20	24.5
2021-02-28	28	21	24.5	2020-09-14	26	21	23.5
2021-03-01	28	20	24	2020-09-15	23	22	22.5
2021-03-02	26	21	23.5	2020-09-16	26	22	24
2021-03-03	24	22	23	2020-09-17	22	17	19.5
2021-03-04	28	21	24.5	2020-09-18	18	16	17
2021-03-05	29	22	25.5	2020-09-19	23	17	20
2021-03-06	26	21	23.5	2020-09-20	27	18	22.5
2021-03-07	30	22	26	2020-09-21	26	19	22.5
2021-03-08	30	22	26	2020-09-22	25	19	22
2021-03-09	29	22	25.5	2020-09-23	22	18	20
2021-03-10	29	22	25.5	2020-09-24	26	18	22
2021-03-11	30	23	26.5	2020-09-25	26	18	22
2021-03-12	30	22	26	2020-09-26	26	17	21.5
2021-03-13	30	22	26	2020-09-27	27	19	23
2021-03-14	29	21	25	2020-09-28	27	18	22.5
2021-03-15	28	21	24.5	2020-09-29	27	18	22.5
2021-03-16	29	21	25	2020-09-30	27	17	22

## Sheet: Sheet3
Hainnan				Shanghai
Date	Highest temperature	Lowest temperature	Average temperature	Date	Highest temperature	Lowest temperature	Average temperature
2021-12-15	30	20	25	2021-07-01	31	24	27.5
2021-12-16	31	22	26.5	2021-07-02	27	25	26
2021-12-17	28	20	24	2021-07-03	31	25	28
2021-12-18	25	19	22	2021-07-04	27	26	26.5
2021-12-19	20	19	19.5	2021-07-05	35	27	31
2021-12-20	23	18	20.5	2021-07-06	35	26	30.5
2021-12-21	23	19	21	2021-07-07	36	27	31.5
2021-12-22	27	19	23	2021-07-08	34	25	29.5
2021-12-23	25	21	23	2021-07-09	32	26	29
2021-12-24	28	20	24	2021-07-10	33	27	30
2021-12-25	22	21	21.5	2021-07-11	35	27	31
2021-12-26	23	16	19.5	2021-07-12	36	27	31.5
2021-12-27	22	18	20	2021-07-13	35	27	31
2021-12-28	26	19	22.5	2021-07-14	36	27	31.5
2021-12-29	26	19	22.5	2021-07-15	34	27	30.5
2021-12-30	26	19	22.5	2021-07-16	32	26	29
2021-12-31	25	19	22	2021-07-17	32	26	29
2022-01-01	24	19	21.5	2021-07-18	32	26	29
2022-01-02	27	20	23.5	2021-07-19	33	27	30
2022-01-03	27	20	23.5	2021-07-20	32	26	29
2022-01-04	27	19	23	2021-07-21	33	27	30
2022-01-05	30	20	25	2021-07-22	32	27	29.5
2022-01-06	28	20	24	2021-07-23	32	26	29
2022-01-07	28	19	23.5	2021-07-24	28	25	26.5
2022-01-08	27	20	23.5	2021-07-25	26	25	25.5
2022-01-09	28	20	24	2021-07-26	25	24	24.5
2022-01-10	27	20	23.5	2021-07-27	27	26	26.5
2022-01-11	26	18	22	2021-07-28	30	27	28.5
2022-01-12	26	18	22	2021-07-29	34	27	30.5
2022-01-13	28	19	23.5	2021-07-30	34	27	30.5
2022-01-14	24	19	21.5	2021-07-31	32	26	29
2022-01-15	26	20	23	2021-08-01	31	26	28.5
2022-01-16	28	19	23.5	2021-08-02	33	26	29.5
2022-01-17	29	20	24.5	2021-08-03	31	27	29
2022-01-18	26	18	22	2021-08-04	32	26	29
2022-01-19	26	18	22	2021-08-05	32	27	29.5
2022-01-20	26	18	22	2021-08-06	32	26	29
2022-01-21	27	20	23.5	2021-08-07	33	26	29.5
2022-01-22	29	20	24.5	2021-08-08	33	23	28
2022-01-23	28	20	24	2021-08-09	34	27	30.5
2022-01-24	29	20	24.5	2021-08-10	34	26	30
2022-01-25	29	21	25	2021-08-11	29	25	27
2022-01-26	29	21	25	2021-08-12	32	25	28.5
2022-01-27	29	21	25	2021-08-13	29	24	26.5
2022-01-28	31	20	25.5	2021-08-14	25	23	24
2022-01-29	28	19	23.5	2021-08-15	27	23	25
2022-01-30	23	19	21	2021-08-16	29	25	27
2022-01-31	21	18	19.5	2021-08-17	31	23	27
2022-02-01	25	19	22	2021-08-18	31	24	27.5
2022-02-02	26	18	22	2021-08-19	31	25	28
2022-02-03	23	19	21	2021-08-20	33	27	30
2022-02-04	23	19	21	2021-08-21	32	25	28.5
2022-02-05	23	18	20.5	2021-08-22	33	26	29.5
2022-02-06	27	19	23	2021-08-23	34	27	30.5
2022-02-07	28	21	24.5	2021-08-24	33	26	29.5
2022-02-08	27	20	23.5	2021-08-25	31	25	28
2022-02-09	28	21	24.5	2021-08-26	34	26	30
2022-02-10	29	21	25	2021-08-27	33	26	29.5
2022-02-11	29	20	24.5	2021-08-28	34	26	30
2022-02-12	28	21	24.5	2021-08-29	34	27	30.5
2022-02-13	27	20	23.5	2021-08-30	33	27	30
2022-02-14	25	20	22.5	2021-08-31	34	27	30.5
2022-02-15	24	19	21.5	2021-09-01	36	27	31.5
2022-02-16	27	21	24	2021-09-02	33	25	29
2022-02-17	26	22	24	2021-09-03	30	25	27.5
2022-02-18	25	22	23.5	2021-09-04	31	26	28.5
2022-02-19	27	14	20.5	2021-09-05	33	27	30
2022-02-20	18	13	15.5	2021-09-06	31	25	28
2022-02-21	17	15	16	2021-09-07	29	24	26.5
2022-02-22	22	13	17.5	2021-09-08	28	24	26
2022-02-23	22	15	18.5	2021-09-09	30	25	27.5
2022-02-24	22	16	19	2021-09-10	31	24	27.5
2022-02-25	24	18	21	2021-09-11	30	24	27
2022-02-26	26	18	22	2021-09-12	28	23	25.5
2022-02-27	28	17	22.5	2021-09-13	25	24	24.5
2022-02-28	29	18	23.5	2021-09-14	26	23	24.5
2022-03-01	28	20	24	2021-09-15	27	23	25
2022-03-02	30	20	25	2021-09-16	28	20	24
2022-03-03	29	20	24.5	2021-09-17	28	19	23.5
2022-03-04	30	20	25	2021-09-18	30	21	25.5
2022-03-05	29	20	24.5	2021-09-19	29	25	27
2022-03-06	30	21	25.5	2021-09-20	33	22	27.5
2022-03-07	29	18	23.5	2021-09-21	31	22	26.5
2022-03-08	28	17	22.5	2021-09-22	33	22	27.5
2022-03-09	28	19	23.5	2021-09-23	34	22	28
2022-03-10	29	20	24.5	2021-09-24	30	22	26
2022-03-11	30	21	25.5	2021-09-25	29	22	25.5
2022-03-12	30	20	25	2021-09-26	30	23	26.5
2022-03-13	32	21	26.5	2021-09-27	32	23	27.5
2022-03-14	32	21	26.5	2021-09-28	33	24	28.5
2022-03-15	31	23	27	2021-09-29	32	21	26.5
2022-03-16	30	22	26	2021-09-30	29	19	24
