# Supplementary material for: The OsSGS3-tasiRNA-OsARF3 module orchestrates abiotic-biotic stress response trade-off in rice
Source: Nat Commun. 2023 Jul 24;14:4441. doi: 10.1038/s41467-023-40176-2 (PMC10366173; doi:10.1038/s41467-023-40176-2)
Supplement: Supplementary file 5 — Supplementary Data 2 [file 41467_2023_40176_MOESM5_ESM.xlsx]

## Sheet: Sheet1
Supplemental Data 2. The results of LC-MS/MS analysis.		Note: OsSGS3a and OsSGS3b are highlighted in yellow.
							log2LFQ (label free quantification)
Protein IDs	Majority protein IDs	ENSG	ENSP	ENST	Protein name	Gene name	Intensity OsSGS3a-Flag	Intensity NIP	Peptides	Razor + unique peptides	Unique peptides	Sequence coverage [%]	Unique + razor sequence coverage [%]	Unique sequence coverage [%]	Mol. weight [kDa]	Q-value	Score	Intensity
Q2QWE9;A0A0P0Y7Z5;A0A0P0Y7V5	Q2QWE9;A0A0P0Y7Z5	OS12G0197500	OS12T0197500-01	OS12T0197500-01	Protein SUPPRESSOR OF GENE SILENCING 3 homolog	OsSGS3a	35.346	NaN	24	24	24	28.2	28.2	28.2	69.444	0	323.31	44815000000
Q2QWE8	Q2QWE8	OS12G0197700	OS12T0197700-01	OS12T0197700-01		OsSGS3b	22.9007	NaN	17	17	17	22.9	22.9	22.9	76.644	0	323.31	5497400000
A0A0P0WS07;Q5VNT9	A0A0P0WS07;Q5VNT9	OS06G0136600	OS06T0136600-01	OS06T0136600-01	enolase, putative, expressed	P0001H02.35	21.9697	NaN	5	1	1	13.7	3.8	3.8	42.587	0	6.507	4107100
Q69LA6;Q53NW9;Q8W3D0;A0A0N7KRJ5	Q69LA6;Q53NW9;Q8W3D0	OS07G0100200;OS10G0100700;OS11G0708500	OS07T0100200-01;OS10T0100700-01;OS11T0708500-01	OS07T0100200-01;OS10T0100700-01;OS11T0708500-01	Probable pyridoxal 5'-phosphate synthase subunit PDX1.1;Probable pyridoxal 5'-phosphate synthase subunit PDX1.2	Os11g0708500;PDX11;PDX12	22.7883	NaN	5	5	5	16.7	16.7	16.7	33.736	0	30.358	79963000
P42862;P42863;A0A0P0WUR5	P42862;P42863;A0A0P0WUR5	OS03G0776000	OS03T0776000-01	OS03T0776000-01	Glucose-6-phosphate isomerase, cytosolic A;Glucose-6-phosphate isomerase, cytosolic B		23.3999	NaN	4	4	4	8.3	8.3	8.3	62.523	0	22.916	50045000
Q2QM69;Q6ZLD3	Q2QM69	OS07G0179300;OS12G0615400	OS07T0179300-00;OS12T0615400-01	OS07T0179300-00;OS12T0615400-01	2-methyl-6-phytyl-1,4-hydroquinone methyltransferase 1, chloroplastic;2-methyl-6-phytyl-1,4-hydroquinone methyltransferase 2, chloroplastic	ARSM2	23.3202	NaN	4	4	4	16.7	16.7	16.7	38.94	0	24.728	57855000
Q6K9N6	Q6K9N6	OS02G0621700	OS02T0621700-01	OS02T0621700-01	Succinyl-CoA ligase [ADP-forming] subunit beta, mitochondrial		24.5042	NaN	4	4	4	10.9	10.9	10.9	45.091	0	74.713	52244000
Q7X720;Q7X8V3	Q7X720	OS04G0518100;OS04G0518400	OS04T0518100-01;OS04T0518400-01	OS04T0518100-01;OS04T0518400-01	Phenylalanine ammonia-lyase	OSJNBa0073E02.14;OSJNBa0073E02.18	21.8061	NaN	4	2	2	6.5	3.1	3.1	76.038	0	13.313	132360000
A0A0P0XB45;Q0J8G4	A0A0P0XB45;Q0J8G4	OS08G0113100	OS08T0113100-01	OS08T0113100-01	Fructokinase-2	FRK2	22.8571	NaN	3	3	3	16	16	16	29.763	0	18.604	41102000
Q6H443;A0A0P0XJD2	Q6H443;A0A0P0XJD2	OS09G0279500	OS09T0279500-01;OS09T0279500-03	OS09T0279500-01;OS09T0279500-03	RNA recognition motif containing protein, putative, expressed	P0651G05.3	23.5541	NaN	3	3	3	19.2	19.2	19.2	26.681	0	20.413	49615000
Q851Y8	Q851Y8	OS03G0851100	OS03T0851100-01	OS03T0851100-01	Elongation factor Tu	OSJNBa0015N08.13	27.6217	NaN	3	2	2	8.4	5.1	5.1	48.423	0	12.006	210730000
Q8SA35;Q5NB63	Q8SA35;Q5NB63	OS01G0222500;OS01G0659200	OS01T0222500-01;OS01T0659200-01	OS01T0222500-01;OS01T0659200-01	vacuolar ATP synthase subunit E, putative, expressed	P0443E05.13;P0684E06.9	21.9622	NaN	3	3	3	15.7	15.7	15.7	26.629	0	19.272	43408000
A0A0N7KK10;A0A0P0WH35	A0A0N7KK10;A0A0P0WH35	Os05g0110300			NAD dependent epimerase/dehydratase family protein, putative, expressed		24.4378	NaN	2	2	2	10.1	10.1	10.1	32.895	0	14.014	47802000
A0A0P0V1X3	A0A0P0V1X3	Os01g0312500			pectinesterase, putative, expressed		21.7065	NaN	2	2	2	5.8	5.8	5.8	46.385	0	12.068	10842000
A0A0P0VFC8;Q6H6D2	A0A0P0VFC8;Q6H6D2	OS02G0168800	OS02T0168800-01	OS02T0168800-01	Porphobilinogen deaminase, chloroplastic	HEMC	23.3054	NaN	2	2	2	10.9	10.9	10.9	32.628	0	41.198	41721000
A0A0P0VQ78;Q6K7G5	A0A0P0VQ78;Q6K7G5	OS02G0779200	OS02T0779200-01	OS02T0779200-01	OsSub22 - Putative Subtilisin homologue, expressed	OJ1293_A01.13	21.9042	NaN	2	2	2	3.4	3.4	3.4	79.874	0	11.098	13498000
A0A0P0XF80;Q109K8;Q109L0;A0A0P0XUY5	A0A0P0XF80;Q109K8;Q109L0;A0A0P0XUY5	OS10G0461100	OS10T0461100-01	OS10T0461100-01	PsbP, putative, expressed	LOC_Os10g32348;Os10g0461100	22.1062	NaN	2	2	2	8.3	8.3	8.3	33.858	0	12.704	11655000
A3BLC3	A3BLC3	OS07G0570700	OS07T0570700-01	OS07T0570700-01	Ribosome-recycling factor, chloroplastic		22.7673	NaN	2	2	2	8.6	8.6	8.6	29.652	0	91.192	46629000
Q6YT00;Q0J006	Q6YT00;Q0J006	OS08G0548900;OS09G0538200	OS08T0548900-01;OS09T0538200-01	OS08T0548900-01;OS09T0538200-01	Proteasome subunit alpha type-7-A;Proteasome subunit alpha type-7-B	PAD1	22.8407	NaN	2	2	2	10	10	10	27.296	0	11.188	20356000
Q84J55	Q84J55	OS08G0480800	OS08T0480800-01	OS08T0480800-01	14-3-3-like protein GF14-A	GF14A	21.1597	NaN	2	1	1	11	6.4	6.4	29	0	6.6759	8716400
Q851Y1	Q851Y1	OS03G0851700	OS03T0851700-01	OS03T0851700-01		OSJNBa0015N08.20	21.8678	NaN	2	2	2	10	10	10	37.234	0	30.139	11617000
Q9LGQ6	Q9LGQ6	OS01G0185300	OS01T0185300-01	OS01T0185300-01		P0510F03.18	22.0187	NaN	2	2	2	5.5	5.5	5.5	46.166	0	11.882	24443000
