# Supplementary material for: The OsSGS3-tasiRNA-OsARF3 module orchestrates abiotic-biotic stress response trade-off in rice
Source: Nat Commun. 2023 Jul 24;14:4441. doi: 10.1038/s41467-023-40176-2 (PMC10366173; doi:10.1038/s41467-023-40176-2)
Supplement: Supplementary file 6 — Supplementary Data 3 [file 41467_2023_40176_MOESM6_ESM.xlsx]

## Sheet: Table S1
Supplemental Data 3. Summary of RNA-seq and small RNA profiles generated in this study.
Dataset	Genotype	Tissue	Treatment	Sample	Sequenicng platform	Rep.#1			Rep.#2			Rep.#3
						Raw reads	Mapped reads	Mapped Rate	Raw reads	Mapped reads	Mapped Rate	Raw reads	Mapped reads	Mapped Rate
sRNA-seq	2537	Florets	High temperature	15–30-nt sRNAs	MGISEQ2000	30226384	27901713	0.9231	22128571	20426507	0.9231	24075776	22111288	0.9184
sRNA-seq	ossgs3a-1 mutant (2537 background)	Florets	High temperature	15–30-nt sRNAs	MGISEQ2000	28326029	26262349	0.9271	30225656	27989155	0.926	19758988	18156892	0.9189
sRNA-seq	2537	Leaves	None	15–30-nt sRNAs	Illumina HiSeqX-PE150	16417810	13512773	0.823056	24013243	19171174	0.798358	24631322	18927465	0.768431
sRNA-seq	ossgs3a-1 mutant (2537 background)	Leaves	None	15–30-nt sRNAs	Illumina HiSeqX-PE150	28363910	22503816	0.793396	29008984	23261676	0.801878	27228709	21804836	0.800803
RNA-Seq	Nipponbare	Leaves	None	poly (A)+ RNAs	MGI DNBSEQ T7-PE150	22279308	22050051	0.98971	23604093	23318283	0.987892	23615489	23335283	0.988135
RNA-Seq	Nipponbare	Leaves	Heat for 6 h	poly (A)+ RNAs	MGI DNBSEQ T7-PE150	23008316	22778576	0.990015	23585714	23355120	0.990223	23422177	23093419	0.985964
RNA-Seq	2537	Leaves	None	poly (A)+ RNAs	MGI DNBSEQ T7-PE150	22363086	21709376	0.970768	22962207	22175073	0.96572	23923588	23163802	0.968241
RNA-Seq	2537	Leaves	Heat for 6 h	poly (A)+ RNAs	MGI DNBSEQ T7-PE150	23086032	22329804	0.967243	22292189	21558109	0.96707	22676065	21844949	0.963348
RNA-Seq	ossgs3a-1 mutant (2537 background)	Leaves	None	poly (A)+ RNAs	MGI DNBSEQ T7-PE150	23652990	22863482	0.966621	22881645	22149871	0.968019	22048006	21401124	0.97066
RNA-Seq	ossgs3a-1 mutant (2537 background)	Leaves	Heat for 6 h	poly (A)+ RNAs	MGI DNBSEQ T7-PE150	23669573	22930323	0.968768	22940194	22286601	0.971509	23342622	22664091	0.970932
RNA-Seq	Nipponbare	Leaves	None	poly (A)+ RNAs	Illumina HiSeq2500	28678807	28135970	0.981072	28177001	27700511	0.983089
RNA-Seq	Nipponbare	Leaves	M. oryzae isolate TH12 for 24 h	poly (A)+ RNAs	Illumina HiSeq2500	27166401	26554767	0.977486	27523114	26908011	0.977651
RNA-Seq	OsSGS3a/b RNAi	Leaves	None	poly (A)+ RNAs	Illumina HiSeq2500	38174241	37408586	0.979943	33900689	33248517	0.980762
RNA-Seq	OsSGS3a/b RNAi	Leaves	M. oryzae isolate TH12 for 24 h	poly (A)+ RNAs	Illumina HiSeq2500	32188610	31436956	0.976648	23601938	23057114	0.976916
RNA-Seq	Nipponbare (Wild-type control for arf3 mutants)	Leaves	None	poly (A)+ RNAs	MGI DNBSEQ T7-PE150	19258670	18714538	0.98	22926702	22285980	0.98	22009612	21354779	0.98
RNA-Seq	Nipponbare (Wild-type control for arf3 mutants)	Leaves	Heat for 6 h	poly (A)+ RNAs	MGI DNBSEQ T7-PE150	22928035	22207466	0.98	28494715	27607289	0.98	29646147	28766602	0.98
RNA-Seq	afr3ab#2	Leaves	None	poly (A)+ RNAs	MGI DNBSEQ T7-PE150	23374111	22117221	0.96	22251427	21133204	0.96	19005115	17810629	0.95
RNA-Seq	afr3ab#2	Leaves	Heat for 6 h	poly (A)+ RNAs	MGI DNBSEQ T7-PE150	22765725	20499922	0.97	30187080	29049772	0.97	32178674	30696955	0.97
RNA-Seq	afr3ab#5	Leaves	None	poly (A)+ RNAs	MGI DNBSEQ T7-PE150	22724471	22026266	0.98	22995960	22392780	0.98	26390467	25632616	0.98
RNA-Seq	afr3ab#5	Leaves	Heat for 6 h	poly (A)+ RNAs	MGI DNBSEQ T7-PE150	19387372	18546938	0.98	26772293	25894534	0.98	19139492	18479763	0.98
RNA-Seq	3lalb#5	Leaves	None	poly (A)+ RNAs	MGI DNBSEQ T7-PE150	22418495	21891864	0.99	33023901	32041836	0.98	22415541	21713652	0.98
RNA-Seq	3lalb#5	Leaves	Heat for 6 h	poly (A)+ RNAs	MGI DNBSEQ T7-PE150	22744315	22179572	0.99	23980837	23289907	0.99	19535735	18907535	0.99
RNA-Seq	3lalb#9	Leaves	None	poly (A)+ RNAs	MGI DNBSEQ T7-PE150	27569241	26877525	0.98	21900026	21298112	0.98	19312254	18826100	0.98
RNA-Seq	3lalb#9	Leaves	Heat for 6 h	poly (A)+ RNAs	MGI DNBSEQ T7-PE150	21815316	19591277	0.99	32604704	31768817	0.99	21130595	20598696	0.99
