# Supplementary material for: The OsSGS3-tasiRNA-OsARF3 module orchestrates abiotic-biotic stress response trade-off in rice
Source: Nat Commun. 2023 Jul 24;14:4441. doi: 10.1038/s41467-023-40176-2 (PMC10366173; doi:10.1038/s41467-023-40176-2)
Supplement: Supplementary file 7 — Supplementary Data 4 [file 41467_2023_40176_MOESM7_ESM.xlsx]

## Sheet: 2537_CK vs 2537_heat
Supplementary Data 4. Heat-related DGEs in heat-stressed 2537, ossgs3a-1, NIP, osarf3ab and osarf3lalb knock-out mutants.
gene id	baseMean	log2FoldChange	lfcSE	stat	pvalue	padj	significant
LOC_Os03g16030	2375.21	5.40952	0.142813	37.8783	0	0	Up
LOC_Os06g03930	16676.3	-3.59568	0.105879	-33.9603	8.58092e-253	8.40029e-249	Down
LOC_Os10g36500	2591.83	-8.10932	0.239032	-33.9257	2.78501e-252	1.81759e-248	Down
LOC_Os06g37560	4272.88	3.72395	0.128975	28.8734	2.57666e-183	1.26121e-179	Up
LOC_Os10g42610	539.497	-5.02272	0.195369	-25.7088	9.3107e-146	3.64589e-142	Down
LOC_Os10g38110	2568.43	-3.71787	0.146632	-25.3552	7.88296e-142	2.57234e-138	Down
LOC_Os02g30110	657.244	-5.16914	0.206463	-25.0366	2.44213e-138	6.83064e-135	Down
LOC_Os01g04360	685.048	6.36752	0.259658	24.5227	8.46309e-133	2.07123e-129	Up
LOC_Os03g25500	1082.61	-6.30983	0.258087	-24.4484	5.22856e-132	1.13744e-128	Down
LOC_Os03g18130	7760.55	7.84339	0.328967	23.8425	1.21106e-125	2.37113e-122	Up
LOC_Os02g53130	1654.14	4.09813	0.173225	23.6578	9.80074e-124	1.74444e-120	Up
LOC_Os09g34214	1773.83	-3.82138	0.162847	-23.466	9.06865e-122	1.47963e-118	Down
LOC_Os10g42780	584.56	-4.46633	0.191415	-23.3333	2.03707e-120	3.06799e-117	Down
LOC_Os01g16170	7831.62	3.87066	0.170451	22.7084	3.70424e-114	5.18037e-111	Up
LOC_Os07g22930	877.749	-4.41328	0.19758	-22.3366	1.62839e-110	2.12548e-107	Down
LOC_Os07g48010	467.879	-4.11144	0.184181	-22.3228	2.21804e-110	2.71418e-107	Down
LOC_Os07g46990	3727.83	2.53746	0.114881	22.0877	4.14634e-108	4.77536e-105	Up
LOC_Os03g20720	4690.99	-2.82955	0.129212	-21.8985	2.68494e-106	2.92047e-103	Down
LOC_Os03g14180	29770.6	12.0402	0.551581	21.8286	1.24268e-105	1.28055e-102	Up
LOC_Os07g33350	2691.1	-3.4368	0.162028	-21.2112	7.53353e-100	7.37495e-97	Down
LOC_Os04g36750	867.301	6.95592	0.335435	20.737	1.60655e-95	1.49784e-92	Up
LOC_Os07g40690	8517.03	-3.53821	0.171613	-20.6173	1.91896e-94	1.70779e-91	Down
LOC_Os06g40210	901.56	-4.6398	0.22764	-20.3821	2.40883e-92	2.05054e-89	Down
LOC_Os08g01940	1163.25	-3.11761	0.153322	-20.3338	6.46265e-92	5.27218e-89	Down
LOC_Os09g31300	951.356	-2.39728	0.118479	-20.2337	4.94049e-91	3.8692e-88	Down
LOC_Os03g06520	5066.34	3.24225	0.160321	20.2234	6.0897e-91	4.58578e-88	Up
LOC_Os01g04340	551.656	6.57658	0.325877	20.1811	1.43394e-90	1.03982e-87	Up
LOC_Os02g54140	359.77	4.7375	0.240124	19.7294	1.20564e-86	8.43045e-84	Up
LOC_Os01g43700	368.196	-4.68295	0.237405	-19.7255	1.30176e-86	8.78866e-84	Down
LOC_Os09g35940	420.708	-5.15304	0.262818	-19.6069	1.35035e-85	8.81281e-83	Down
LOC_Os01g11240	5871.38	-3.46249	0.176769	-19.5876	1.97098e-85	1.24483e-82	Down
LOC_Os04g21350	627.514	-7.03488	0.364216	-19.3152	4.00467e-83	2.45023e-80	Down
LOC_Os05g07300	762.15	-2.46264	0.128856	-19.1116	2.02328e-81	1.20042e-78	Down
LOC_Os11g07960	790.65	-2.33944	0.122707	-19.0652	4.91728e-81	2.83163e-78	Down
LOC_Os03g62670	368.426	-5.58653	0.294116	-18.9943	1.90169e-80	1.0638e-77	Down
LOC_Os06g04240	395.857	5.24478	0.277022	18.9327	6.13085e-80	3.33433e-77	Up
LOC_Os01g46720	3472.81	-3.04187	0.161911	-18.7873	9.58746e-79	5.07332e-76	Down
LOC_Os01g04800	427.866	-3.6257	0.193382	-18.7489	1.97584e-78	1.01803e-75	Down
LOC_Os03g43684	335.528	3.41512	0.182222	18.7415	2.26959e-78	1.13939e-75	Up
LOC_Os03g53910	2685.35	3.96055	0.211458	18.7297	2.83701e-78	1.38864e-75	Up
LOC_Os02g54780	799.182	2.64331	0.141572	18.6711	8.51539e-78	4.06641e-75	Up
LOC_Os02g09480	829.38	-3.84231	0.207034	-18.5588	6.91767e-77	3.22479e-74	Down
LOC_Os03g61160	506.767	6.60261	0.358363	18.4244	8.3732e-76	3.81253e-73	Up
LOC_Os01g73250	6137.34	-3.90748	0.212481	-18.3898	1.5867e-75	7.06047e-73	Down
LOC_Os03g11910	898.165	3.8009	0.207549	18.3133	6.48184e-75	2.82018e-72	Up
LOC_Os03g15960	6650.4	4.09994	0.224105	18.2947	9.11291e-75	3.87873e-72	Up
LOC_Os05g44340	885.295	3.22239	0.178656	18.0369	9.99887e-73	4.16528e-70	Up
LOC_Os09g21210	3769.69	3.35969	0.186828	17.9829	2.65433e-72	1.08269e-69	Up
LOC_Os02g40840	704.591	-3.98654	0.222005	-17.957	4.22971e-72	1.69007e-69	Down
LOC_Os01g08090	440.679	-3.57956	0.199695	-17.9252	7.50259e-72	2.93786e-69	Down
LOC_Os01g48444	1070.46	-2.13106	0.118981	-17.9109	9.6907e-72	3.72028e-69	Down
LOC_Os03g08500	3428.4	-1.81382	0.10156	-17.8596	2.43465e-71	9.16693e-69	Down
LOC_Os02g54890	661.678	3.30828	0.185629	17.822	4.76767e-71	1.76125e-68	Up
LOC_Os05g33080	241.421	-5.50298	0.308905	-17.8145	5.45659e-71	1.97842e-68	Down
LOC_Os07g40710	3153.22	-2.80625	0.157614	-17.8046	6.51533e-71	2.31934e-68	Down
LOC_Os01g04370	1853.98	5.8534	0.32988	17.744	1.9162e-70	6.69952e-68	Up
LOC_Os04g40630	896.11	4.13299	0.234091	17.6555	9.23299e-70	3.17145e-67	Up
LOC_Os08g10250	442.53	-4.28534	0.245167	-17.4793	2.06184e-68	6.96014e-66	Down
LOC_Os08g06010	868.468	2.78925	0.160154	17.416	6.24086e-68	2.07101e-65	Up
LOC_Os02g50600	456.069	2.93122	0.168624	17.3831	1.10714e-67	3.61279e-65	Up
LOC_Os04g46980	305.335	-4.10931	0.236957	-17.342	2.26685e-67	7.27585e-65	Down
LOC_Os07g06830	1306.77	-2.33534	0.135915	-17.1824	3.59747e-66	1.13605e-63	Down
LOC_Os04g54830	3164.42	2.06642	0.120978	17.081	2.05582e-65	6.38903e-63	Up
LOC_Os06g39240	424.18	3.99477	0.23462	17.0266	5.21593e-65	1.59567e-62	Up
LOC_Os03g62790	2908.29	-2.09732	0.124105	-16.8996	4.52771e-64	1.36382e-61	Down
LOC_Os04g16740	1400.57	-3.20725	0.189871	-16.8918	5.17249e-64	1.53443e-61	Down
LOC_Os07g15460	225.359	-4.15613	0.247461	-16.7951	2.65157e-63	7.74853e-61	Down
LOC_Os08g35160	1021.84	-4.17071	0.248473	-16.7853	3.12456e-63	8.99644e-61	Down
LOC_Os01g67850	947.218	-2.05481	0.122483	-16.7762	3.64442e-63	1.03412e-60	Down
LOC_Os09g34230	332.318	5.03488	0.300217	16.7708	3.99201e-63	1.11656e-60	Up
LOC_Os04g57400	891.435	-1.97783	0.118069	-16.7514	5.52782e-63	1.52436e-60	Down
LOC_Os06g20150	215.657	-5.0218	0.299931	-16.7432	6.34884e-63	1.72644e-60	Down
LOC_Os05g27780	15922.2	-2.11448	0.12701	-16.6481	3.12207e-62	8.37355e-60	Down
LOC_Os01g08220	996.955	3.26688	0.196647	16.6129	5.61902e-62	1.48669e-59	Up
LOC_Os02g58150	2551.39	-2.89549	0.174359	-16.6065	6.25646e-62	1.63327e-59	Down
LOC_Os01g08860	317.098	5.6377	0.339722	16.5951	7.56505e-62	1.9489e-59	Up
LOC_Os06g45140	1039.37	4.16255	0.251086	16.5782	1.00198e-61	2.54776e-59	Up
LOC_Os01g62230	1711.35	1.8008	0.108723	16.5632	1.28653e-61	3.22936e-59	Up
LOC_Os03g31730	1067.97	-3.51283	0.212932	-16.4974	3.82809e-61	9.48736e-59	Down
LOC_Os03g53400	304.723	5.76018	0.349173	16.4966	3.87872e-61	9.49267e-59	Up
LOC_Os03g15230	863.953	-2.46932	0.149943	-16.4684	6.19315e-61	1.49698e-58	Down
LOC_Os10g23120	2776.63	-1.98149	0.121082	-16.3648	3.41162e-60	8.14587e-58	Down
LOC_Os07g46280	531.562	2.23564	0.136776	16.3453	4.69562e-60	1.10766e-57	Up
LOC_Os05g35140	906.198	-2.12056	0.129878	-16.3273	6.30991e-60	1.47074e-57	Down
LOC_Os03g12660	740.836	-3.90755	0.240069	-16.2768	1.442e-59	3.32152e-57	Down
LOC_Os01g62290	1472.34	2.61237	0.160559	16.2705	1.59934e-59	3.6411e-57	Up
LOC_Os04g31924	3435.13	-1.90982	0.118176	-16.1608	9.52974e-59	2.14463e-56	Down
LOC_Os06g47930	1831.98	-5.1074	0.316321	-16.1463	1.20664e-58	2.68463e-56	Down
LOC_Os01g09120	2763.31	-1.82935	0.113318	-16.1435	1.26179e-58	2.7758e-56	Down
LOC_Os05g14240	5899.02	-3.94162	0.244785	-16.1023	2.45673e-58	5.34448e-56	Down
LOC_Os09g04800	776.846	-2.61412	0.162949	-16.0426	6.44417e-58	1.38649e-55	Down
LOC_Os05g37520	10541	-1.76221	0.10992	-16.0318	7.66692e-58	1.63164e-55	Down
LOC_Os05g43040	1407.02	-3.96399	0.247798	-15.9969	1.34359e-57	2.82863e-55	Down
LOC_Os03g40260	614.659	2.12232	0.13303	15.9537	2.68556e-57	5.59368e-55	Up
LOC_Os07g49480	511.891	2.23295	0.140432	15.9005	6.28119e-57	1.29452e-54	Up
LOC_Os04g35700	5004.91	-1.68528	0.106241	-15.8627	1.14772e-56	2.34076e-54	Down
LOC_Os11g08020	1842.62	-3.15475	0.198954	-15.8567	1.2637e-56	2.55072e-54	Down
LOC_Os12g08760	1671.4	2.35953	0.149007	15.8351	1.7828e-56	3.56178e-54	Up
LOC_Os01g12890	381.273	2.73975	0.17342	15.7983	3.19417e-56	6.31704e-54	Up
LOC_Os02g11680	1920.43	-2.90684	0.184583	-15.7481	7.07764e-56	1.38573e-53	Down
LOC_Os02g08230	236.608	3.22461	0.204859	15.7407	7.96199e-56	1.54344e-53	Up
LOC_Os07g48500	6669.83	-2.16026	0.137671	-15.6915	1.73016e-55	3.32105e-53	Down
LOC_Os04g25650	170.584	-3.83025	0.245767	-15.5849	9.22685e-55	1.75391e-52	Down
LOC_Os04g51792	3474.32	-1.82929	0.117552	-15.5615	1.32947e-54	2.50285e-52	Down
LOC_Os11g07050	362.628	-6.43549	0.415819	-15.4767	4.98609e-54	9.2974e-52	Down
LOC_Os07g07320	3866.13	-2.18798	0.142072	-15.4006	1.62227e-53	2.99646e-51	Down
LOC_Os02g14440	1510.28	-3.86072	0.252302	-15.302	7.41527e-53	1.35686e-50	Down
LOC_Os10g41230	617.912	-2.07522	0.135641	-15.2993	7.72736e-53	1.40087e-50	Down
LOC_Os05g39250	489.53	3.87711	0.253605	15.288	9.1996e-53	1.65247e-50	Up
LOC_Os04g58850	1057.49	2.90683	0.190912	15.226	2.3763e-52	4.22961e-50	Up
LOC_Os02g54600	2995.08	-2.54015	0.167005	-15.21	3.03669e-52	5.35633e-50	Down
LOC_Os07g07080	716.393	1.90555	0.125367	15.1997	3.55068e-52	6.20704e-50	Up
LOC_Os01g61680	647.116	2.61697	0.173031	15.1243	1.11976e-51	1.94016e-49	Up
LOC_Os03g22790	1482.83	3.25991	0.215653	15.1164	1.26195e-51	2.16735e-49	Up
LOC_Os01g12200	1523.84	-1.83084	0.1214	-15.0811	2.15794e-51	3.67394e-49	Down
LOC_Os01g66100	222.205	4.76495	0.31607	15.0756	2.34266e-51	3.95405e-49	Up
LOC_Os07g42380	421.654	2.65621	0.176749	15.0281	4.80359e-51	8.00173e-49	Up
LOC_Os12g37880	492.451	-2.00717	0.133563	-15.0279	4.82253e-51	8.00173e-49	Down
LOC_Os04g41229	219.168	-3.89318	0.259484	-15.0035	6.96094e-51	1.14528e-48	Down
LOC_Os03g07360	8568.37	-1.88977	0.126538	-14.9344	1.96954e-50	3.21346e-48	Down
LOC_Os11g14160	443.312	-3.5192	0.235976	-14.9134	2.69756e-50	4.36492e-48	Down
LOC_Os01g03820	1309.31	-1.69541	0.11374	-14.906	3.01329e-50	4.83584e-48	Down
LOC_Os01g69840	826.291	-5.22691	0.351024	-14.8905	3.80144e-50	6.05109e-48	Down
LOC_Os01g54050	1565.76	-2.10414	0.141907	-14.8276	9.7199e-50	1.53472e-47	Down
LOC_Os05g06920	3322.76	2.47884	0.167216	14.8242	1.02204e-49	1.60084e-47	Up
LOC_Os01g06010	1402.92	1.87628	0.127029	14.7705	2.27063e-49	3.52831e-47	Up
LOC_Os01g70080	653.334	-2.40482	0.162917	-14.7611	2.61129e-49	4.02571e-47	Down
LOC_Os01g62460	5070.05	-2.19088	0.148553	-14.7481	3.16384e-49	4.83944e-47	Down
LOC_Os07g48020	564.561	-2.3594	0.160028	-14.7436	3.38098e-49	5.09201e-47	Down
LOC_Os04g37619	14194.8	-2.66574	0.180803	-14.7439	3.36944e-49	5.09201e-47	Down
LOC_Os01g10950	1522.02	-2.33437	0.158394	-14.7378	3.68804e-49	5.51207e-47	Down
LOC_Os05g43650	869.912	-2.76008	0.18764	-14.7095	5.60563e-49	8.31459e-47	Down
LOC_Os08g01780	334.851	-2.27046	0.154679	-14.6786	8.84498e-49	1.30207e-46	Down
LOC_Os01g04380	177.226	5.60609	0.381968	14.6769	9.0675e-49	1.32487e-46	Up
LOC_Os01g73940	3478.15	-1.96789	0.134226	-14.661	1.14583e-48	1.66179e-46	Down
LOC_Os04g36054	1031.27	-1.67156	0.114402	-14.6114	2.37731e-48	3.42245e-46	Down
LOC_Os05g46290	396.327	2.32969	0.159949	14.5653	4.67253e-48	6.67762e-46	Up
LOC_Os05g38040	4723.92	-2.29315	0.157965	-14.5168	9.48115e-48	1.34516e-45	Down
LOC_Os01g07870	1938.15	-1.57689	0.108662	-14.5119	1.01892e-47	1.43521e-45	Down
LOC_Os09g31498	923.866	8.23871	0.568837	14.4834	1.54219e-47	2.15675e-45	Up
LOC_Os01g03330	470.202	3.70842	0.256147	14.4777	1.67617e-47	2.3275e-45	Up
LOC_Os06g45710	328.588	2.53518	0.175488	14.4464	2.64107e-47	3.64152e-45	Up
LOC_Os04g44830	1490.78	3.98817	0.2769	14.4029	4.96099e-47	6.79239e-45	Up
LOC_Os12g05050	2405.44	2.64601	0.184433	14.3467	1.11743e-46	1.51932e-44	Up
LOC_Os08g10290	171.558	-3.8178	0.266125	-14.3459	1.12989e-46	1.52567e-44	Down
LOC_Os03g27990	247.134	2.46024	0.171722	14.3269	1.48614e-46	1.99296e-44	Up
LOC_Os01g60640	143.999	4.18821	0.292611	14.3132	1.80922e-46	2.40971e-44	Up
LOC_Os10g32520	254.597	-3.09655	0.217306	-14.2497	4.50339e-46	5.95756e-44	Down
LOC_Os01g67480	2788.15	-2.63102	0.184737	-14.242	5.02651e-46	6.60497e-44	Down
LOC_Os09g30150	404.104	2.65924	0.186992	14.2212	6.77238e-46	8.83976e-44	Up
LOC_Os08g26870	16247.9	-2.72823	0.191947	-14.2134	7.56589e-46	9.8101e-44	Down
LOC_Os04g48390	532.98	3.99903	0.282055	14.1782	1.25024e-45	1.61042e-43	Up
LOC_Os07g24190	658.518	1.98083	0.139847	14.1642	1.52521e-45	1.95178e-43	Up
LOC_Os07g37454	436.781	-4.82203	0.341611	-14.1156	3.04579e-45	3.87231e-43	Down
LOC_Os05g41610	2102.62	2.45466	0.173948	14.1115	3.22705e-45	4.07629e-43	Up
LOC_Os07g46240	548.009	3.07494	0.218745	14.0572	6.95624e-45	8.73053e-43	Up
LOC_Os04g51794	644.541	1.73231	0.123833	13.9891	1.81781e-44	2.26694e-42	Up
LOC_Os09g05020	366.185	-2.61612	0.187099	-13.9826	1.99211e-44	2.46857e-42	Down
LOC_Os11g31060	170.669	4.72045	0.337993	13.9661	2.50929e-44	3.08989e-42	Up
LOC_Os04g01740	2434.74	6.97096	0.499311	13.9612	2.69039e-44	3.27174e-42	Up
LOC_Os08g06110	499.496	-1.89618	0.135815	-13.9615	2.67735e-44	3.27174e-42	Down
LOC_Os01g45914	1633.33	-4.8508	0.347946	-13.9412	3.55724e-44	4.29921e-42	Down
LOC_Os01g66150	673.355	-1.91243	0.137663	-13.8921	7.06868e-44	8.49066e-42	Down
LOC_Os04g38480	1717.57	-1.87396	0.134973	-13.884	7.92433e-44	9.4604e-42	Down
LOC_Os09g19229	122.935	-4.68427	0.338448	-13.8404	1.45356e-43	1.72481e-41	Down
LOC_Os01g53330	200.43	-4.77784	0.346355	-13.7946	2.74514e-43	3.23778e-41	Down
LOC_Os01g14410	700.098	5.59133	0.406392	13.7585	4.5312e-43	5.31236e-41	Up
LOC_Os11g05550	161.947	-2.92329	0.212711	-13.743	5.60934e-43	6.53722e-41	Down
LOC_Os07g27810	149.507	3.45437	0.251428	13.739	5.92905e-43	6.86893e-41	Up
LOC_Os09g29490	1096.11	-3.22192	0.234816	-13.7211	7.59573e-43	8.74804e-41	Down
LOC_Os06g07830	2254.05	-1.91268	0.139532	-13.7079	9.10873e-43	1.04292e-40	Down
LOC_Os01g43230	124.298	-5.30497	0.387383	-13.6944	1.09692e-42	1.24864e-40	Down
LOC_Os03g02030	522.421	-2.18377	0.159835	-13.6626	1.6979e-42	1.92157e-40	Down
LOC_Os12g37870	2199.46	-1.84173	0.13486	-13.6565	1.84542e-42	2.07652e-40	Down
LOC_Os03g31310	991.68	-2.63862	0.193394	-13.6438	2.19926e-42	2.46054e-40	Down
LOC_Os02g46420	892.627	-1.90054	0.139469	-13.6269	2.76943e-42	3.08083e-40	Down
LOC_Os03g50210	800.642	1.81813	0.133554	13.6134	3.33413e-42	3.68807e-40	Up
LOC_Os02g15930	220.317	4.54052	0.334157	13.588	4.71912e-42	5.19076e-40	Up
LOC_Os12g43720	237.851	3.67055	0.270855	13.5517	7.74281e-42	8.46907e-40	Up
LOC_Os08g37370	1908.29	2.60649	0.193288	13.485	1.91563e-41	2.08368e-39	Up
LOC_Os04g42420	1980.8	-1.47557	0.109487	-13.4771	2.13374e-41	2.30809e-39	Down
LOC_Os02g33710	7520.53	-2.04154	0.15188	-13.4418	3.44043e-41	3.70111e-39	Down
LOC_Os10g40130	244.437	2.97508	0.221561	13.4278	4.15548e-41	4.44591e-39	Up
LOC_Os02g39560	1375.97	-1.812	0.135194	-13.403	5.80692e-41	6.179e-39	Down
LOC_Os01g07090	825.652	-1.89577	0.1416	-13.3882	7.08911e-41	7.50258e-39	Down
LOC_Os04g53510	1089.6	-2.13852	0.160505	-13.3237	1.68462e-40	1.77329e-38	Down
LOC_Os04g59150	1108.02	-1.57716	0.118532	-13.3058	2.14295e-40	2.24368e-38	Down
LOC_Os03g05900	467.145	6.75152	0.507585	13.3013	2.27535e-40	2.36963e-38	Up
LOC_Os07g08150	168.241	5.68448	0.428655	13.2612	3.88698e-40	4.02662e-38	Up
LOC_Os10g36250	551.144	-2.1107	0.159484	-13.2346	5.54164e-40	5.71052e-38	Down
LOC_Os03g12820	1487.72	4.01426	0.304868	13.1672	1.35521e-39	1.3892e-37	Up
LOC_Os05g15770	1229.3	2.12329	0.161556	13.1427	1.87331e-39	1.91029e-37	Up
LOC_Os05g02530	7322.68	1.97912	0.150671	13.1354	2.06482e-39	2.09467e-37	Up
LOC_Os09g36990	1459.44	3.21531	0.245141	13.1162	2.66081e-39	2.68536e-37	Up
LOC_Os08g02210	1307.12	-3.00438	0.229316	-13.1015	3.22756e-39	3.24063e-37	Down
LOC_Os03g17100	393.188	2.34347	0.179178	13.079	4.34116e-39	4.32381e-37	Up
LOC_Os11g37230	3193.02	-2.95594	0.226009	-13.0788	4.35054e-39	4.32381e-37	Down
LOC_Os03g53300	1421.83	-2.2866	0.175081	-13.0602	5.55746e-39	5.49543e-37	Down
LOC_Os07g47510	2387.69	-1.29618	0.0992964	-13.0536	6.0576e-39	5.95988e-37	Down
LOC_Os11g05170	207.756	6.47621	0.498629	12.988	1.43044e-38	1.40033e-36	Up
LOC_Os04g50216	2154.48	-1.96743	0.151624	-12.9757	1.67949e-38	1.63596e-36	Down
LOC_Os10g41330	173.108	-3.57977	0.276039	-12.9684	1.8494e-38	1.79255e-36	Down
LOC_Os02g13510	3396.45	-2.88967	0.223205	-12.9462	2.46733e-38	2.3797e-36	Down
LOC_Os08g28870	112.041	-3.5612	0.276305	-12.8886	5.21507e-38	5.00519e-36	Down
LOC_Os12g44310	3793.59	-1.25829	0.0976759	-12.8823	5.65962e-38	5.40535e-36	Down
LOC_Os01g37050	630.325	-3.5059	0.272435	-12.8687	6.74948e-38	6.41495e-36	Down
LOC_Os03g08330	348.147	2.9689	0.230892	12.8584	7.7168e-38	7.2989e-36	Up
LOC_Os08g44270	649.031	2.19597	0.171071	12.8367	1.02199e-37	9.61998e-36	Up
LOC_Os04g28420	3430.53	6.14283	0.479539	12.8099	1.44357e-37	1.35233e-35	Up
LOC_Os08g27840	13480.7	-2.37643	0.185558	-12.807	1.49846e-37	1.39706e-35	Down
LOC_Os03g15530	323.492	-2.29339	0.179575	-12.7712	2.37367e-37	2.20256e-35	Down
LOC_Os11g33970	119.539	-3.29746	0.258338	-12.7641	2.60144e-37	2.40253e-35	Down
LOC_Os01g46610	14009.8	-2.67723	0.20983	-12.759	2.77585e-37	2.55156e-35	Down
LOC_Os12g39640	252.992	-3.03154	0.238629	-12.704	5.61909e-37	5.14095e-35	Down
LOC_Os01g07530	922.191	2.05296	0.161692	12.6967	6.16405e-37	5.6133e-35	Up
LOC_Os02g46610	1089.06	-1.67074	0.13165	-12.6908	6.65082e-37	6.02854e-35	Down
LOC_Os01g03730	676.542	2.37042	0.186877	12.6844	7.21465e-37	6.50948e-35	Up
LOC_Os06g41450	171.725	-3.18395	0.251078	-12.6812	7.52185e-37	6.75551e-35	Down
LOC_Os03g08960	371.646	2.0551	0.162094	12.6784	7.78951e-37	6.96397e-35	Up
LOC_Os03g49510	1827.23	-1.74076	0.137369	-12.6721	8.43845e-37	7.50984e-35	Down
LOC_Os04g51400	3829.96	-2.50087	0.197476	-12.6642	9.33909e-37	8.27376e-35	Down
LOC_Os01g05970	740.075	2.06547	0.163132	12.6614	9.6806e-37	8.53767e-35	Up
LOC_Os06g47970	6361.07	-1.37795	0.109008	-12.6408	1.25772e-36	1.10426e-34	Down
LOC_Os01g50050	1039.79	-1.52556	0.120896	-12.6188	1.66281e-36	1.4534e-34	Down
LOC_Os03g62180	1897.86	-2.16576	0.171703	-12.6134	1.78102e-36	1.5498e-34	Down
LOC_Os04g44430	2222.73	-1.66795	0.132321	-12.6053	1.97366e-36	1.70983e-34	Down
LOC_Os05g46480	398.181	6.95461	0.551936	12.6004	2.10124e-36	1.81235e-34	Up
LOC_Os03g02050	209.831	7.19068	0.57179	12.5757	2.87111e-36	2.4655e-34	Up
LOC_Os07g40580	2420.42	-1.44923	0.115265	-12.573	2.97242e-36	2.54136e-34	Down
LOC_Os06g50910	295.698	2.6278	0.209232	12.5593	3.5364e-36	3.0104e-34	Up
LOC_Os02g57700	126.329	-6.20611	0.494195	-12.558	3.59165e-36	3.04419e-34	Down
LOC_Os08g41440	118.644	4.68054	0.373844	12.5201	5.79916e-36	4.89404e-34	Up
LOC_Os10g37980	3918.61	-1.38948	0.111336	-12.4801	9.5876e-36	8.05647e-34	Down
LOC_Os03g57880	763.142	4.27429	0.342519	12.479	9.72127e-36	8.13388e-34	Up
LOC_Os02g02830	973.744	-2.09571	0.167977	-12.4762	1.00728e-35	8.39213e-34	Down
LOC_Os05g43910	138.723	3.7971	0.304559	12.4676	1.12223e-35	9.31025e-34	Up
LOC_Os12g12260	314.245	2.12079	0.170376	12.4477	1.43939e-35	1.1891e-33	Up
LOC_Os01g51410	23745	-3.58055	0.288252	-12.4216	1.995e-35	1.64118e-33	Down
LOC_Os10g35060	2687.77	-1.35556	0.10927	-12.4055	2.43843e-35	1.99757e-33	Down
LOC_Os01g34790	414.013	-3.06351	0.247868	-12.3594	4.33184e-35	3.53388e-33	Down
LOC_Os07g29330	1451.51	-2.58899	0.209605	-12.3518	4.76599e-35	3.87192e-33	Down
LOC_Os09g21120	588.069	4.21805	0.341533	12.3503	4.8503e-35	3.92414e-33	Up
LOC_Os04g25400	1488.11	-1.32934	0.107761	-12.3361	5.79001e-35	4.66513e-33	Down
LOC_Os07g35790	129.897	-4.15449	0.337187	-12.321	6.97908e-35	5.60014e-33	Down
LOC_Os08g39090	2036.3	-1.39308	0.113122	-12.3148	7.5388e-35	6.02458e-33	Down
LOC_Os02g32814	137.866	-3.80516	0.309083	-12.3111	7.89315e-35	6.28211e-33	Down
LOC_Os03g16440	1790.14	1.64733	0.133889	12.3037	8.64745e-35	6.85459e-33	Up
LOC_Os07g05880	1888.03	-1.55542	0.126968	-12.2505	1.66986e-34	1.31831e-32	Down
LOC_Os11g42970	247.65	-2.40875	0.196763	-12.2419	1.85617e-34	1.45951e-32	Down
LOC_Os05g35650	1130.4	-3.49212	0.285561	-12.229	2.17693e-34	1.70489e-32	Down
LOC_Os07g09400	1213.94	1.38186	0.11321	12.2062	2.88093e-34	2.24724e-32	Up
LOC_Os05g35266	976.218	-1.76997	0.145018	-12.2051	2.91846e-34	2.26749e-32	Down
LOC_Os08g43390	247.294	-2.53983	0.208243	-12.1965	3.24499e-34	2.51122e-32	Down
LOC_Os03g08840	215.134	-2.74734	0.225506	-12.183	3.83041e-34	2.95258e-32	Down
LOC_Os01g25484	53797.1	-1.94998	0.160295	-12.165	4.77462e-34	3.66597e-32	Down
LOC_Os12g02980	126.454	-2.99212	0.246139	-12.1562	5.31736e-34	4.06674e-32	Down
LOC_Os02g17304	2058.66	-1.61636	0.133012	-12.1521	5.59431e-34	4.26191e-32	Down
LOC_Os01g63930	767.667	2.20266	0.181534	12.1336	7.01324e-34	5.32218e-32	Up
LOC_Os07g48090	2124.93	2.52581	0.20823	12.1299	7.33476e-34	5.54468e-32	Up
LOC_Os09g07660	1937.49	-1.43295	0.118187	-12.1245	7.83391e-34	5.89924e-32	Down
LOC_Os06g40440	917.032	-1.57813	0.130321	-12.1096	9.39387e-34	7.04684e-32	Down
LOC_Os09g37330	178.786	-4.07894	0.33737	-12.0904	1.18683e-33	8.86903e-32	Down
LOC_Os04g44924	626.835	-3.93693	0.326741	-12.0491	1.96103e-33	1.45988e-31	Down
LOC_Os04g35280	1720.86	-1.31095	0.108851	-12.0436	2.09711e-33	1.55528e-31	Down
LOC_Os04g05010	896.085	3.80429	0.316131	12.0339	2.35802e-33	1.74217e-31	Up
LOC_Os03g05530	108.643	-3.68869	0.306626	-12.0299	2.47332e-33	1.82049e-31	Down
LOC_Os06g02144	5883.42	-1.63463	0.136172	-12.0042	3.37747e-33	2.47668e-31	Down
LOC_Os03g38740	1218.68	2.0942	0.174675	11.9891	4.05257e-33	2.96064e-31	Up
LOC_Os02g32970	187.889	2.40979	0.201101	11.983	4.36273e-33	3.17539e-31	Up
LOC_Os04g34530	253.798	-2.43336	0.203698	-11.9459	6.82136e-33	4.9465e-31	Down
LOC_Os01g40280	506.556	4.34321	0.363661	11.943	7.06337e-33	5.10309e-31	Up
LOC_Os03g27120	7610.32	-2.079	0.174292	-11.9282	8.43668e-33	6.07286e-31	Down
LOC_Os09g18360	118.537	-6.25373	0.524433	-11.9247	8.7951e-33	6.30766e-31	Down
LOC_Os04g49757	428.423	-2.60073	0.218167	-11.9209	9.2156e-33	6.58512e-31	Down
LOC_Os02g13810	136.349	2.9817	0.250587	11.8989	1.19964e-32	8.54102e-31	Up
LOC_Os03g22810	2536.1	-1.41171	0.118761	-11.887	1.38316e-32	9.81194e-31	Down
LOC_Os08g41470	392.439	-2.43311	0.204894	-11.875	1.59641e-32	1.12838e-30	Down
LOC_Os03g55240	20954.8	-2.32596	0.196125	-11.8596	1.91882e-32	1.35139e-30	Down
LOC_Os02g15540	891.323	-2.63742	0.222761	-11.8397	2.43389e-32	1.708e-30	Down
LOC_Os02g44230	458.048	2.55019	0.215453	11.8364	2.53067e-32	1.76957e-30	Up
LOC_Os01g71930	693.151	-1.72123	0.145615	-11.8205	3.05985e-32	2.13199e-30	Down
LOC_Os06g11630	566.515	-1.79632	0.152273	-11.7967	4.05782e-32	2.8173e-30	Down
LOC_Os04g56990	631.793	-2.81298	0.238703	-11.7845	4.69437e-32	3.24774e-30	Down
LOC_Os06g04680	103.473	3.4036	0.28984	11.743	7.67131e-32	5.27005e-30	Up
LOC_Os01g64110	374.754	-1.9852	0.169052	-11.7432	7.65545e-32	5.27005e-30	Down
LOC_Os03g03510	4599.68	1.89788	0.161765	11.7323	8.70854e-32	5.9617e-30	Up
LOC_Os11g34110	218.339	-4.36449	0.372073	-11.7302	8.92264e-32	6.08698e-30	Down
LOC_Os03g18600	776.056	-3.48882	0.297824	-11.7144	1.07586e-31	7.31397e-30	Down
LOC_Os12g32580	245.061	-2.41063	0.206488	-11.6744	1.72269e-31	1.16708e-29	Down
LOC_Os05g01240	682.614	2.14198	0.183553	11.6695	1.82464e-31	1.23188e-29	Up
LOC_Os01g44390	806.987	-2.78651	0.23906	-11.6561	2.13596e-31	1.43712e-29	Down
LOC_Os04g55520	971.799	-1.54442	0.132527	-11.6536	2.19946e-31	1.47477e-29	Down
LOC_Os11g05530	353.472	-1.6604	0.142604	-11.6434	2.47931e-31	1.65674e-29	Down
LOC_Os03g61829	158.684	-2.60594	0.224088	-11.6291	2.93251e-31	1.95291e-29	Down
LOC_Os01g09700	97.7768	-5.97387	0.513754	-11.6279	2.97413e-31	1.97392e-29	Down
LOC_Os04g55600	273.434	-2.03919	0.1754	-11.6259	3.0421e-31	2.01221e-29	Down
LOC_Os09g28500	516.378	-1.7815	0.153392	-11.6141	3.49631e-31	2.30485e-29	Down
LOC_Os02g44870	3769.6	2.51017	0.216557	11.5913	4.56257e-31	2.99767e-29	Up
LOC_Os03g12890	1170.91	5.11291	0.44166	11.5766	5.41719e-31	3.54726e-29	Up
LOC_Os03g44670	434.755	2.37936	0.205894	11.5562	6.8681e-31	4.48235e-29	Up
LOC_Os11g05494	222.597	-1.93445	0.167416	-11.5547	6.98755e-31	4.54516e-29	Down
LOC_Os05g39800	3240.71	-3.49715	0.302775	-11.5503	7.35485e-31	4.76823e-29	Down
LOC_Os06g41990	23933	-1.45172	0.12588	-11.5326	9.0383e-31	5.84029e-29	Down
LOC_Os05g49880	6544.73	-3.36109	0.291744	-11.5207	1.03778e-30	6.6838e-29	Down
LOC_Os01g65900	4091.43	-1.18892	0.103253	-11.5146	1.11419e-30	7.15238e-29	Down
LOC_Os08g42590	40876.9	-1.56045	0.135594	-11.5082	1.19914e-30	7.67254e-29	Down
LOC_Os09g15170	102.039	-3.55766	0.309256	-11.5039	1.26043e-30	8.03842e-29	Down
LOC_Os05g40020	442.908	-2.58996	0.225438	-11.4886	1.50546e-30	9.56993e-29	Down
LOC_Os01g54910	2252.94	-1.14733	0.0998946	-11.4854	1.56215e-30	9.89815e-29	Down
LOC_Os08g44590	84.5956	-4.12162	0.359347	-11.4697	1.87215e-30	1.18241e-28	Down
LOC_Os03g43860	98.7593	4.66259	0.406785	11.462	2.04614e-30	1.28814e-28	Up
LOC_Os02g50830	745.511	-2.03046	0.177219	-11.4574	2.15923e-30	1.35498e-28	Down
LOC_Os01g57710	255.044	-2.22035	0.193873	-11.4526	2.28232e-30	1.42765e-28	Down
LOC_Os09g39740	698.302	-2.80358	0.245094	-11.4388	2.67678e-30	1.66907e-28	Down
LOC_Os01g63690	965.032	-2.16629	0.189392	-11.4381	2.69693e-30	1.67629e-28	Down
LOC_Os11g05380	432.73	3.9773	0.348025	11.4282	3.02265e-30	1.8728e-28	Up
LOC_Os03g25400	493.074	-1.80551	0.158157	-11.4159	3.48088e-30	2.14991e-28	Down
LOC_Os03g02860	479.751	-3.13027	0.275004	-11.3826	5.10555e-30	3.14344e-28	Down
LOC_Os12g32760	89.2364	3.73022	0.327952	11.3743	5.61526e-30	3.44643e-28	Up
LOC_Os03g64070	853.577	-1.93977	0.170545	-11.374	5.63769e-30	3.44939e-28	Down
LOC_Os10g36703	925.22	2.0389	0.179404	11.3648	6.26038e-30	3.81844e-28	Up
LOC_Os01g43740	140.011	-3.63274	0.319712	-11.3625	6.42568e-30	3.9071e-28	Down
LOC_Os02g03070	2114.64	-1.50687	0.132789	-11.3478	7.60104e-30	4.60745e-28	Down
LOC_Os04g54590	107.771	-2.84404	0.250701	-11.3443	7.91213e-30	4.78122e-28	Down
LOC_Os07g30130	749.542	1.70289	0.15013	11.3427	8.05898e-30	4.85497e-28	Up
LOC_Os01g56420	151.896	-3.80802	0.336146	-11.3285	9.48308e-30	5.69538e-28	Down
LOC_Os03g07380	591.827	-1.72223	0.152255	-11.3114	1.15183e-29	6.89652e-28	Down
LOC_Os01g22249	71.4911	-4.81387	0.4261	-11.2975	1.34983e-29	8.0574e-28	Down
LOC_Os04g34270	273.58	-2.50227	0.221498	-11.2971	1.35695e-29	8.07529e-28	Down
LOC_Os09g25060	189.541	3.75716	0.332833	11.2884	1.49686e-29	8.88093e-28	Up
LOC_Os01g38980	2459.52	-1.16323	0.103058	-11.2871	1.5201e-29	8.99153e-28	Down
LOC_Os01g50160	2588.53	-2.77385	0.24623	-11.2653	1.94762e-29	1.14857e-27	Down
LOC_Os10g42190	1516.69	-2.17798	0.193444	-11.2589	2.09277e-29	1.23046e-27	Down
LOC_Os03g07200	692.167	6.3879	0.568069	11.2449	2.45294e-29	1.43791e-27	Up
LOC_Os01g71720	1161.18	-2.99888	0.266775	-11.2412	2.55819e-29	1.49513e-27	Down
LOC_Os11g14140	8240.71	-2.72374	0.24232	-11.2403	2.58556e-29	1.50663e-27	Down
LOC_Os01g56460	312.897	1.88016	0.167533	11.2226	3.15743e-29	1.8344e-27	Up
LOC_Os09g29430	888.23	-1.38735	0.123655	-11.2195	3.26989e-29	1.89412e-27	Down
LOC_Os03g45370	553.211	1.61784	0.144324	11.2098	3.65066e-29	2.10844e-27	Up
LOC_Os02g54080	1270.5	-1.7855	0.15944	-11.1986	4.14271e-29	2.38559e-27	Down
LOC_Os05g04520	1432.3	-1.2347	0.110403	-11.1836	4.90793e-29	2.81796e-27	Down
LOC_Os03g04680	323.984	3.3551	0.300039	11.1822	4.98203e-29	2.85214e-27	Up
LOC_Os04g49160	129.235	-2.5353	0.226906	-11.1734	5.50616e-29	3.143e-27	Down
LOC_Os02g39330	1319.51	-1.65879	0.148482	-11.1716	5.61295e-29	3.19465e-27	Down
LOC_Os09g33670	370.073	-1.65482	0.148207	-11.1656	6.01105e-29	3.41132e-27	Down
LOC_Os08g16930	353.466	-1.63074	0.146407	-11.1384	8.15887e-29	4.61683e-27	Down
LOC_Os09g39230	462.034	-1.81267	0.162997	-11.1209	9.93027e-29	5.60302e-27	Down
LOC_Os07g08340	1150.46	-2.16063	0.194325	-11.1187	1.01759e-28	5.72514e-27	Down
LOC_Os10g39130	3637.38	-2.28165	0.205284	-11.1146	1.065e-28	5.9747e-27	Down
LOC_Os07g05400	1089.31	2.26183	0.20364	11.107	1.15957e-28	6.48663e-27	Up
LOC_Os01g53350	486.587	-2.05377	0.184974	-11.103	1.21266e-28	6.76429e-27	Down
LOC_Os01g01870	162.576	2.28479	0.205964	11.0932	1.35399e-28	7.53121e-27	Up
LOC_Os03g56380	152.101	2.33158	0.210392	11.0821	1.53286e-28	8.50193e-27	Up
LOC_Os07g32570	3570.42	-4.27348	0.385685	-11.0802	1.56446e-28	8.65267e-27	Down
LOC_Os01g15979	262.141	-2.11156	0.190941	-11.0587	1.98869e-28	1.09681e-26	Down
LOC_Os04g40660	3257.62	1.14518	0.103614	11.0523	2.13598e-28	1.17473e-26	Up
LOC_Os06g05390	1499.25	-1.79822	0.162761	-11.0482	2.23689e-28	1.22678e-26	Down
LOC_Os04g56110	807.463	-2.0746	0.187807	-11.0464	2.28076e-28	1.24734e-26	Down
LOC_Os09g30400	3073.14	-1.27423	0.115634	-11.0196	3.07573e-28	1.67743e-26	Down
LOC_Os11g32890	138.462	6.77801	0.61528	11.0161	3.19483e-28	1.73754e-26	Up
LOC_Os03g12790	149.242	-2.89871	0.263342	-11.0074	3.52032e-28	1.90926e-26	Down
LOC_Os10g34520	2271.59	1.54611	0.14059	10.9973	3.93672e-28	2.1292e-26	Up
LOC_Os03g54200	1272.9	-1.21163	0.110253	-10.9896	4.28935e-28	2.31353e-26	Down
LOC_Os06g22870	277.46	2.07072	0.188449	10.9882	4.35592e-28	2.34298e-26	Up
LOC_Os08g40570	1478.3	-1.69436	0.154208	-10.9875	4.38768e-28	2.3536e-26	Down
LOC_Os06g21110	755.271	-3.25773	0.296762	-10.9776	4.89679e-28	2.61951e-26	Down
LOC_Os09g32330	2334.88	-1.41799	0.129188	-10.9762	4.97645e-28	2.65487e-26	Down
LOC_Os01g74300	1360.49	-4.79836	0.437582	-10.9656	5.59072e-28	2.97448e-26	Down
LOC_Os09g31400	1248.79	-1.47543	0.134562	-10.9646	5.65241e-28	2.99915e-26	Down
LOC_Os01g15010	1629.37	-1.67923	0.153182	-10.9623	5.79944e-28	3.06884e-26	Down
LOC_Os04g55180	897.95	-4.20924	0.384187	-10.9562	6.20351e-28	3.27382e-26	Down
LOC_Os08g36910	123.611	5.49932	0.502255	10.9493	6.69979e-28	3.52621e-26	Up
LOC_Os01g71624	1359.06	4.30928	0.393955	10.9385	7.54314e-28	3.95944e-26	Up
LOC_Os02g41520	1221.32	-2.2354	0.204541	-10.9288	8.3911e-28	4.39276e-26	Down
LOC_Os03g60820	536.088	-1.76985	0.162015	-10.924	8.85369e-28	4.62257e-26	Down
LOC_Os08g33830	2358.2	-1.48138	0.135617	-10.9233	8.92275e-28	4.64624e-26	Down
LOC_Os01g40870	127.571	-3.04177	0.278662	-10.9156	9.70775e-28	5.04159e-26	Down
LOC_Os02g52670	96.2384	4.94084	0.452801	10.9117	1.01328e-27	5.24844e-26	Up
LOC_Os01g66940	676.853	-1.30894	0.120027	-10.9054	1.08668e-27	5.61374e-26	Down
LOC_Os08g32160	97.8282	4.96195	0.456407	10.8718	1.57108e-27	8.09479e-26	Up
LOC_Os03g54900	2385.47	-1.16498	0.107163	-10.871	1.58376e-27	8.13869e-26	Down
LOC_Os05g50750	114.555	2.58111	0.237946	10.8475	2.05e-27	1.05071e-25	Up
LOC_Os06g04070	5891.51	3.28381	0.302954	10.8393	2.24217e-27	1.1462e-25	Up
LOC_Os03g42130	1839.01	-3.20592	0.29602	-10.8301	2.47938e-27	1.26416e-25	Down
LOC_Os04g33190	4459.52	-1.39597	0.128988	-10.8225	2.6944e-27	1.37023e-25	Down
LOC_Os11g02610	3545.44	-2.33689	0.21601	-10.8184	2.81585e-27	1.42828e-25	Down
LOC_Os12g29220	109.482	6.06871	0.561221	10.8134	2.9744e-27	1.5048e-25	Up
LOC_Os02g39360	2253.97	-2.35245	0.217595	-10.8111	3.04943e-27	1.53878e-25	Down
LOC_Os01g47570	269.567	-3.37364	0.312102	-10.8094	3.1065e-27	1.56355e-25	Down
LOC_Os02g39140	235.677	-2.10327	0.194633	-10.8063	3.21329e-27	1.61315e-25	Down
LOC_Os05g40770	1582.15	-2.18171	0.202158	-10.7921	3.75219e-27	1.87888e-25	Down
LOC_Os02g11640	662.12	-2.38262	0.220845	-10.7887	3.89442e-27	1.94513e-25	Down
LOC_Os02g08120	3553.82	-1.51441	0.140694	-10.7639	5.09666e-27	2.53912e-25	Down
LOC_Os09g32200	227.975	-2.60259	0.241808	-10.763	5.14518e-27	2.55679e-25	Down
LOC_Os01g63190	1269.18	3.09873	0.288512	10.7404	6.57724e-27	3.26015e-25	Up
LOC_Os05g44310	4579.95	2.59236	0.241438	10.7371	6.81186e-27	3.36791e-25	Up
LOC_Os05g23320	2966.94	-1.87386	0.17455	-10.7354	6.94383e-27	3.42451e-25	Down
LOC_Os08g03610	317.267	-2.93062	0.273105	-10.7307	7.30181e-27	3.59201e-25	Down
LOC_Os03g12390	391.321	-2.49773	0.23281	-10.7286	7.47218e-27	3.66661e-25	Down
LOC_Os07g46852	211.712	-1.89962	0.177258	-10.7167	8.50083e-27	4.16094e-25	Down
LOC_Os03g64210	1552.68	1.9056	0.177831	10.7158	8.58224e-27	4.19032e-25	Up
LOC_Os08g40510	1234.55	-2.4605	0.229822	-10.7061	9.5289e-27	4.64096e-25	Down
LOC_Os06g36560	893.322	5.40079	0.50469	10.7012	1.00474e-26	4.88135e-25	Up
LOC_Os05g49860	188.975	2.35385	0.220128	10.6931	1.09669e-26	5.31485e-25	Up
LOC_Os05g37140	579.632	2.14203	0.20045	10.6861	1.18247e-26	5.71643e-25	Up
LOC_Os10g39500	118.867	3.55753	0.33312	10.6794	1.27051e-26	6.12365e-25	Up
LOC_Os12g16524	682.684	-1.37796	0.129032	-10.6793	1.27296e-26	6.12365e-25	Down
LOC_Os02g03620	226.821	2.28914	0.214457	10.6741	1.34498e-26	6.45424e-25	Up
LOC_Os12g38490	3524.77	-1.90043	0.17827	-10.6604	1.55885e-26	7.46229e-25	Down
LOC_Os03g39010	292.462	-1.7216	0.161513	-10.6592	1.57946e-26	7.54251e-25	Down
LOC_Os01g17240	6832.19	-1.19358	0.11205	-10.6522	1.70239e-26	8.10976e-25	Down
LOC_Os01g68140	425.622	-2.21347	0.207855	-10.6491	1.76013e-26	8.36447e-25	Down
LOC_Os03g12290	359.556	-2.56075	0.240783	-10.6351	2.0466e-26	9.70226e-25	Down
LOC_Os04g48930	158.615	-8.00928	0.753158	-10.6342	2.06485e-26	9.76513e-25	Down
LOC_Os01g13930	148.842	2.38347	0.224178	10.632	2.1144e-26	9.97536e-25	Up
LOC_Os10g28020	4224.94	-2.04513	0.192415	-10.6287	2.19136e-26	1.03136e-24	Down
LOC_Os10g28240	118.906	2.76981	0.260894	10.6166	2.49418e-26	1.17107e-24	Up
LOC_Os08g07290	727.775	1.34878	0.127157	10.6072	2.75809e-26	1.29188e-24	Up
LOC_Os07g42730	978.394	-1.6654	0.157087	-10.6018	2.92344e-26	1.36606e-24	Down
LOC_Os01g27360	860.159	1.9077	0.179959	10.6007	2.95731e-26	1.3786e-24	Up
LOC_Os02g13100	2452	-1.87709	0.177158	-10.5956	3.12356e-26	1.45264e-24	Down
LOC_Os03g60560	237.256	2.48003	0.234342	10.5829	3.57572e-26	1.65898e-24	Up
LOC_Os02g40030	1505.71	-1.30718	0.123589	-10.5769	3.81493e-26	1.76578e-24	Down
LOC_Os06g48590	929.457	-1.52124	0.143933	-10.5691	4.14417e-26	1.91365e-24	Down
LOC_Os05g44050	1164.44	-1.39195	0.131955	-10.5487	5.14971e-26	2.37238e-24	Down
LOC_Os02g45000	683.51	-2.25167	0.213561	-10.5434	5.44672e-26	2.50332e-24	Down
LOC_Os08g37432	1001.11	-1.9222	0.182371	-10.5401	5.64627e-26	2.58896e-24	Down
LOC_Os04g31050	72.7742	4.71186	0.447856	10.5209	6.92016e-26	3.16367e-24	Up
LOC_Os10g03320	1087.58	-1.41131	0.134146	-10.5207	6.938e-26	3.16367e-24	Down
LOC_Os07g39720	69.6598	-3.33298	0.316807	-10.5205	6.94816e-26	3.16367e-24	Down
LOC_Os07g48160	1110.17	3.13649	0.298149	10.5199	6.99687e-26	3.17846e-24	Up
LOC_Os01g03690	220.69	2.92564	0.27831	10.5122	7.59226e-26	3.44094e-24	Up
LOC_Os08g19114	1187.64	1.12049	0.106616	10.5096	7.80404e-26	3.52876e-24	Up
LOC_Os03g28330	1193.77	4.1083	0.39099	10.5074	7.98377e-26	3.60171e-24	Up
LOC_Os12g37939	1448.34	-2.18529	0.208022	-10.5051	8.18585e-26	3.68439e-24	Down
LOC_Os07g45330	129.518	2.55084	0.242891	10.502	8.45562e-26	3.79708e-24	Up
LOC_Os11g14380	790.21	2.02225	0.192594	10.5001	8.63214e-26	3.86748e-24	Up
LOC_Os01g64960	892.397	-3.89514	0.37109	-10.4965	8.96656e-26	4.00813e-24	Down
LOC_Os12g41710	690.526	-2.87009	0.273458	-10.4955	9.05846e-26	4.03999e-24	Down
LOC_Os04g45480	207.908	3.68498	0.351227	10.4917	9.42777e-26	4.19514e-24	Up
LOC_Os02g03710	817.727	-3.95399	0.376959	-10.4892	9.68653e-26	4.30051e-24	Down
LOC_Os02g03960	801.272	-2.42202	0.231048	-10.4827	1.03699e-25	4.5935e-24	Down
LOC_Os03g05750	395.289	1.77804	0.169686	10.4784	1.0855e-25	4.7975e-24	Up
LOC_Os06g12320	143.558	-2.34358	0.223829	-10.4704	1.18122e-25	5.20881e-24	Down
LOC_Os02g32690	918.723	-2.90249	0.277345	-10.4652	1.2475e-25	5.48871e-24	Down
LOC_Os03g21380	1484.46	1.71976	0.164453	10.4574	1.35461e-25	5.94661e-24	Up
LOC_Os02g42690	646.042	-1.46134	0.140007	-10.4376	1.67009e-25	7.31513e-24	Down
LOC_Os03g58040	204.594	-1.80424	0.173061	-10.4255	1.89669e-25	8.28913e-24	Down
LOC_Os01g45250	590.751	-1.8509	0.177577	-10.4231	1.94484e-25	8.48063e-24	Down
LOC_Os11g15624	92.7692	-6.64018	0.637384	-10.4179	2.0554e-25	8.94282e-24	Down
LOC_Os02g01030	1863.81	1.14012	0.109462	10.4157	2.10168e-25	9.12391e-24	Up
LOC_Os09g19640	609.069	-1.39685	0.134167	-10.4113	2.20086e-25	9.53334e-24	Down
LOC_Os04g38920	818.829	-1.91529	0.184108	-10.4031	2.40022e-25	1.03739e-23	Down
LOC_Os09g16280	104.865	-2.73887	0.263782	-10.3831	2.96049e-25	1.27673e-23	Down
LOC_Os07g49400	8015.05	-1.66977	0.160821	-10.3828	2.96955e-25	1.27782e-23	Down
LOC_Os05g06710	551.046	1.31201	0.126417	10.3784	3.10974e-25	1.33521e-23	Up
LOC_Os03g30519	621.502	-1.29984	0.125575	-10.351	4.13964e-25	1.77353e-23	Down
LOC_Os03g54084	3217.1	-1.80093	0.174057	-10.3467	4.32962e-25	1.85086e-23	Down
LOC_Os11g43750	120.656	2.31758	0.224122	10.3407	4.6115e-25	1.96707e-23	Up
LOC_Os03g16920	857.741	5.16007	0.499098	10.3388	4.70464e-25	2.00244e-23	Up
LOC_Os04g51450	68.5497	-3.95888	0.382925	-10.3385	4.71755e-25	2.00358e-23	Down
LOC_Os05g45410	305.398	-2.57373	0.249045	-10.3344	4.92569e-25	2.08745e-23	Down
LOC_Os01g61880	552.768	-2.927	0.283504	-10.3244	5.46771e-25	2.31214e-23	Down
LOC_Os02g52270	238.155	-2.2075	0.213839	-10.3232	5.53618e-25	2.33605e-23	Down
LOC_Os05g21180	826.046	-1.76814	0.171366	-10.3179	5.85022e-25	2.46326e-23	Down
LOC_Os05g48810	266.937	2.00355	0.194267	10.3134	6.13114e-25	2.576e-23	Up
LOC_Os06g50340	260.816	-1.84207	0.178683	-10.3091	6.40727e-25	2.68625e-23	Down
LOC_Os05g37690	6148.81	-1.69028	0.164202	-10.2939	7.50736e-25	3.14074e-23	Down
LOC_Os10g09990	1467.91	-1.65901	0.161289	-10.286	8.15049e-25	3.40253e-23	Down
LOC_Os03g62270	313.404	-2.12755	0.207098	-10.2731	9.3145e-25	3.88018e-23	Down
LOC_Os07g45194	1593.21	-1.35537	0.132094	-10.2606	1.06018e-24	4.40708e-23	Down
LOC_Os07g06970	224.985	1.83858	0.179319	10.2531	1.14554e-24	4.75181e-23	Up
LOC_Os05g05040	216.084	-3.07025	0.299733	-10.2433	1.26863e-24	5.25125e-23	Down
LOC_Os03g03200	203.023	-1.84207	0.179847	-10.2424	1.28018e-24	5.2879e-23	Down
LOC_Os07g47400	189.31	-2.08815	0.204009	-10.2356	1.3738e-24	5.66268e-23	Down
LOC_Os02g54030	141.813	2.71427	0.265229	10.2337	1.40071e-24	5.76145e-23	Up
LOC_Os03g21250	241.85	2.1622	0.21134	10.2309	1.44107e-24	5.91503e-23	Up
LOC_Os10g41820	1300.86	-1.6589	0.162233	-10.2254	1.52579e-24	6.24967e-23	Down
LOC_Os02g45780	152.517	3.1215	0.305478	10.2184	1.64032e-24	6.70477e-23	Up
LOC_Os11g38650	1157.24	-1.91094	0.187027	-10.2174	1.65646e-24	6.75665e-23	Down
LOC_Os01g17320	435.307	1.82828	0.179178	10.2037	1.90863e-24	7.76905e-23	Up
LOC_Os12g39630	1243.28	2.32573	0.228163	10.1933	2.12473e-24	8.63074e-23	Up
LOC_Os01g46380	2147.3	-1.43338	0.14065	-10.1911	2.17299e-24	8.80848e-23	Down
LOC_Os05g51150	11559.3	-1.33494	0.131126	-10.1806	2.42151e-24	9.7956e-23	Down
LOC_Os01g49470	2453.44	-1.37269	0.134841	-10.1801	2.43337e-24	9.82329e-23	Down
LOC_Os01g72380	303.507	-1.90195	0.186886	-10.1771	2.50991e-24	1.01114e-22	Down
LOC_Os04g59580	633.646	-1.26722	0.124524	-10.1766	2.52321e-24	1.01441e-22	Down
LOC_Os07g48490	4881.32	-2.64003	0.259679	-10.1665	2.79732e-24	1.12231e-22	Down
LOC_Os07g08970	1111.52	-2.37236	0.233403	-10.1642	2.86413e-24	1.14676e-22	Down
LOC_Os10g25090	167.33	2.40367	0.236633	10.1578	3.05902e-24	1.2223e-22	Up
LOC_Os09g37976	164.869	4.3598	0.429222	10.1574	3.0702e-24	1.22426e-22	Up
LOC_Os02g46460	94.5877	2.6663	0.26253	10.1562	3.11015e-24	1.23768e-22	Up
LOC_Os03g14050	280.293	2.20871	0.217832	10.1395	3.68876e-24	1.46495e-22	Up
LOC_Os01g28790	716.657	-1.44757	0.143027	-10.1209	4.4627e-24	1.76873e-22	Down
LOC_Os11g17504	161.08	3.1967	0.316547	10.0987	5.59948e-24	2.21479e-22	Up
LOC_Os03g16170	417.513	2.59159	0.256814	10.0913	6.03678e-24	2.38295e-22	Up
LOC_Os05g38530	720.694	1.88754	0.187083	10.0893	6.15853e-24	2.42612e-22	Up
LOC_Os01g70790	1567.45	1.47117	0.145832	10.0881	6.23411e-24	2.45096e-22	Up
LOC_Os01g46926	1353.16	-1.36844	0.135712	-10.0834	6.54145e-24	2.56663e-22	Down
LOC_Os03g63490	428.898	-1.77427	0.176272	-10.0656	7.84367e-24	3.07142e-22	Down
LOC_Os11g06680	128.599	2.14299	0.21303	10.0596	8.33329e-24	3.25664e-22	Up
LOC_Os12g32230	2566.51	-1.40909	0.140186	-10.0516	9.0367e-24	3.52449e-22	Down
LOC_Os01g47490	380.814	1.50067	0.149393	10.0452	9.64882e-24	3.75575e-22	Up
LOC_Os03g02110	326.819	1.56045	0.155359	10.0441	9.74867e-24	3.78709e-22	Up
LOC_Os09g02770	264.792	3.00085	0.298941	10.0383	1.03455e-23	4.01099e-22	Up
LOC_Os06g49810	106.041	2.83209	0.282157	10.0373	1.04494e-23	4.04326e-22	Up
LOC_Os09g25784	65.0986	3.58555	0.357386	10.0327	1.09459e-23	4.22702e-22	Up
LOC_Os07g42900	767.744	1.24465	0.124133	10.0267	1.1631e-23	4.48275e-22	Up
LOC_Os09g23540	1641.42	-3.15428	0.314617	-10.0258	1.17405e-23	4.51606e-22	Down
LOC_Os06g04030	4770.96	1.57202	0.156827	10.0239	1.19647e-23	4.59328e-22	Up
LOC_Os05g41240	769.231	-1.2344	0.123198	-10.0196	1.2495e-23	4.78748e-22	Down
LOC_Os07g07240	1687.21	-1.02079	0.101954	-10.0123	1.34644e-23	5.14881e-22	Down
LOC_Os03g57500	1808.6	-1.22747	0.122634	-10.0092	1.38838e-23	5.29883e-22	Down
LOC_Os03g27003	245.853	2.0415	0.204039	10.0055	1.44217e-23	5.49343e-22	Up
LOC_Os07g10770	291.312	1.98596	0.198662	9.99667	1.576e-23	5.99156e-22	Up
LOC_Os01g45640	1231.3	3.96705	0.397217	9.98709	1.73596e-23	6.58689e-22	Up
LOC_Os11g02750	60.8169	-3.56019	0.356487	-9.98687	1.73985e-23	6.58889e-22	Down
LOC_Os01g43774	73.6257	-4.37968	0.43896	-9.9774	1.91408e-23	7.23469e-22	Down
LOC_Os08g38220	532.512	1.91439	0.192117	9.96469	2.1756e-23	8.20734e-22	Up
LOC_Os06g45870	76.1526	3.39063	0.340648	9.95347	2.43547e-23	9.17e-22	Up
LOC_Os01g08440	3901.26	-1.55742	0.156666	-9.94098	2.76085e-23	1.03752e-21	Down
LOC_Os01g45470	2360.74	-3.65355	0.367569	-9.93978	2.79455e-23	1.04817e-21	Down
LOC_Os03g15750	136.805	2.00456	0.201835	9.93164	3.03235e-23	1.13519e-21	Up
LOC_Os07g14850	276.324	2.22871	0.224543	9.92553	3.22382e-23	1.20456e-21	Up
LOC_Os03g26044	969.507	-1.54079	0.155339	-9.91893	3.44422e-23	1.28386e-21	Down
LOC_Os03g18770	1084	-1.95529	0.19713	-9.91879	3.44914e-23	1.28386e-21	Down
LOC_Os05g08970	208.847	1.85715	0.187263	9.91733	3.49987e-23	1.30026e-21	Up
LOC_Os07g43420	463.577	1.70915	0.172428	9.91226	3.68213e-23	1.36539e-21	Up
LOC_Os02g38140	1213.94	1.99503	0.201317	9.90989	3.77043e-23	1.39549e-21	Up
LOC_Os01g62880	182.674	-1.90007	0.191835	-9.90468	3.97226e-23	1.46741e-21	Down
LOC_Os04g40874	1437.95	-2.19356	0.221675	-9.89541	4.35818e-23	1.60695e-21	Down
LOC_Os08g05280	84.3627	-3.08715	0.312204	-9.88825	4.68146e-23	1.7229e-21	Down
LOC_Os02g53510	419.254	-1.89542	0.191757	-9.88448	4.86092e-23	1.78559e-21	Down
LOC_Os07g38490	113.958	2.37905	0.240817	9.87908	5.13013e-23	1.88095e-21	Up
LOC_Os01g72870	317.775	-1.76978	0.179274	-9.87192	5.50982e-23	2.01639e-21	Down
LOC_Os03g17570	9397.81	-1.45607	0.147641	-9.86223	6.06889e-23	2.21684e-21	Down
LOC_Os05g02130	1448.33	1.23066	0.124836	9.85822	6.31574e-23	2.30272e-21	Up
LOC_Os05g33040	235.274	-1.67607	0.170188	-9.84831	6.97044e-23	2.5367e-21	Down
LOC_Os01g63854	241.583	-2.03571	0.206751	-9.8462	7.11879e-23	2.58588e-21	Down
LOC_Os10g30850	1465.74	-1.74843	0.17781	-9.83314	8.10547e-23	2.93883e-21	Down
LOC_Os02g11700	399.704	-2.49027	0.253294	-9.83152	8.23672e-23	2.9809e-21	Down
LOC_Os03g44760	209.214	2.09366	0.213071	9.82608	8.69364e-23	3.14046e-21	Up
LOC_Os02g58250	216.433	1.72639	0.175769	9.82192	9.0599e-23	3.26674e-21	Up
LOC_Os06g02180	688.255	1.29632	0.132014	9.8196	9.27141e-23	3.33685e-21	Up
LOC_Os06g07030	709.544	-1.94917	0.198609	-9.8141	9.7903e-23	3.51714e-21	Down
LOC_Os10g05210	583.433	-1.36477	0.139267	-9.79965	1.12975e-22	4.05117e-21	Down
LOC_Os09g38960	1890.1	-0.979709	0.100005	-9.79659	1.16455e-22	4.16832e-21	None
LOC_Os07g35370	207.93	-2.53504	0.258925	-9.79066	1.23489e-22	4.41203e-21	Down
LOC_Os04g45070	11030.5	-1.17666	0.120324	-9.77912	1.38414e-22	4.93627e-21	Down
LOC_Os03g48780	477.338	2.99509	0.306403	9.775	1.44163e-22	5.13196e-21	Up
LOC_Os02g30210	1096.23	1.45009	0.148512	9.76419	1.60388e-22	5.69915e-21	Up
LOC_Os06g06560	401.599	1.79551	0.183959	9.7604	1.66502e-22	5.90569e-21	Up
LOC_Os05g43770	252.263	1.88543	0.193197	9.75911	1.68623e-22	5.9701e-21	Up
LOC_Os03g09940	819.707	-3.36569	0.344946	-9.75715	1.71923e-22	6.07597e-21	Down
LOC_Os01g25270	291.862	1.48213	0.151968	9.7529	1.7928e-22	6.32454e-21	Up
LOC_Os02g57650	5074.3	-0.898032	0.0921165	-9.74888	1.86517e-22	6.56802e-21	None
LOC_Os03g06930	2316.37	-2.12093	0.217749	-9.74025	2.03052e-22	7.13743e-21	Down
LOC_Os05g51690	865.192	-1.97629	0.203079	-9.73163	2.21029e-22	7.75542e-21	Down
LOC_Os11g10990	1508.58	-1.56711	0.161078	-9.72889	2.27063e-22	7.95289e-21	Down
LOC_Os07g07050	124.47	-2.51478	0.258615	-9.724	2.38237e-22	8.32936e-21	Down
LOC_Os01g65650	529.413	-1.85282	0.190698	-9.71598	2.57757e-22	8.99578e-21	Down
LOC_Os01g01660	342.398	-6.15077	0.633696	-9.70619	2.83752e-22	9.88537e-21	Down
LOC_Os08g19590	146.061	-2.11853	0.218338	-9.70297	2.9284e-22	1.01839e-20	Down
LOC_Os06g03560	1638.76	-1.42558	0.147092	-9.69176	3.26847e-22	1.13463e-20	Down
LOC_Os07g08160	273.497	2.46338	0.254315	9.68633	3.4468e-22	1.19442e-20	Up
LOC_Os12g08130	2002.63	1.42096	0.146707	9.68569	3.46861e-22	1.19986e-20	Up
LOC_Os08g38300	112.531	2.8233	0.291617	9.68151	3.61334e-22	1.24772e-20	Up
LOC_Os01g42700	1991.28	-1.18713	0.122624	-9.68104	3.63018e-22	1.25133e-20	Down
LOC_Os10g41120	300.923	1.55757	0.160956	9.67701	3.77611e-22	1.29934e-20	Up
LOC_Os03g56160	272.637	-1.76847	0.182902	-9.66895	4.08546e-22	1.40332e-20	Down
LOC_Os05g39930	469.709	2.0169	0.208796	9.65967	4.4731e-22	1.53378e-20	Up
LOC_Os07g43900	778.969	-1.19703	0.124054	-9.64925	4.95147e-22	1.69484e-20	Down
LOC_Os03g33590	562.703	-1.30213	0.135077	-9.63991	5.42332e-22	1.85311e-20	Down
LOC_Os01g53890	395.612	1.46787	0.152364	9.63399	5.74533e-22	1.95972e-20	Up
LOC_Os09g21802	180.467	2.171	0.225365	9.63326	5.78646e-22	1.97032e-20	Up
LOC_Os10g30600	134.705	-2.30151	0.239119	-9.625	6.27095e-22	2.13158e-20	Down
LOC_Os06g50230	13840.3	-1.58552	0.164889	-9.61567	6.86608e-22	2.32983e-20	Down
LOC_Os06g25010	8552.24	3.01839	0.314069	9.6106	7.21308e-22	2.44334e-20	Up
LOC_Os01g40250	1303.78	1.28311	0.133531	9.60906	7.32126e-22	2.4757e-20	Up
LOC_Os11g10290	123.016	-2.40973	0.250842	-9.60659	7.49935e-22	2.53155e-20	Down
LOC_Os11g14000	51.3132	-3.97614	0.414051	-9.60302	7.76322e-22	2.61611e-20	Down
LOC_Os12g02660	7406.26	-1.16569	0.121446	-9.59843	8.11737e-22	2.73076e-20	Down
LOC_Os09g09980	70.4735	2.99419	0.312021	9.59609	8.30309e-22	2.78844e-20	Up
LOC_Os10g37660	178.274	2.85174	0.297245	9.59392	8.48028e-22	2.84307e-20	Up
LOC_Os01g09430	1868.48	-2.89634	0.302203	-9.58411	9.32624e-22	3.12134e-20	Down
LOC_Os03g60920	1208.04	-1.19685	0.124889	-9.58334	9.39572e-22	3.13447e-20	Down
LOC_Os10g41520	1765.57	-1.65209	0.172392	-9.58332	9.39749e-22	3.13447e-20	Down
LOC_Os07g04990	15751.2	-1.24416	0.129883	-9.57906	9.79325e-22	3.26092e-20	Down
LOC_Os04g57440	831.336	1.8689	0.195128	9.57782	9.91194e-22	3.29484e-20	Up
LOC_Os05g07870	1264.55	-2.32159	0.242624	-9.56869	1.08265e-21	3.59275e-20	Down
LOC_Os03g03920	866.904	-1.25761	0.131539	-9.56077	1.16888e-21	3.87232e-20	Down
LOC_Os08g42420	2554.71	-1.3985	0.146436	-9.55028	1.29349e-21	4.27792e-20	Down
LOC_Os05g42280	826.676	-1.28927	0.135064	-9.54565	1.35258e-21	4.46579e-20	Down
LOC_Os12g13380	61.9333	3.20129	0.335626	9.53827	1.4524e-21	4.78731e-20	Up
LOC_Os08g07880	501.469	-2.11461	0.221722	-9.53721	1.46729e-21	4.82825e-20	Down
LOC_Os11g14130	414.843	-1.32713	0.139232	-9.53174	1.54663e-21	5.08077e-20	Down
LOC_Os10g32680	7251.86	4.14202	0.435806	9.50428	2.01429e-21	6.60599e-20	Up
LOC_Os02g35630	3811.66	-1.76005	0.185206	-9.50318	2.03583e-21	6.66547e-20	Down
LOC_Os08g20020	350.308	2.17394	0.228838	9.49994	2.10008e-21	6.86435e-20	Up
LOC_Os01g08540	159.15	1.8979	0.199866	9.49585	2.18428e-21	7.12768e-20	Up
LOC_Os12g37650	150.695	2.03387	0.214231	9.49383	2.22705e-21	7.25516e-20	Up
LOC_Os07g28614	981.986	-2.14727	0.226348	-9.48658	2.38735e-21	7.76444e-20	Down
LOC_Os09g05030	199.276	1.66155	0.175151	9.48637	2.39218e-21	7.76725e-20	Up
LOC_Os01g10690	125.115	2.21848	0.233878	9.48565	2.40874e-21	7.80805e-20	Up
LOC_Os06g44260	74.0398	4.09756	0.432482	9.47454	2.67932e-21	8.67083e-20	Up
LOC_Os05g50550	535.49	-2.80433	0.296032	-9.47307	2.7175e-21	8.77986e-20	Down
LOC_Os11g44800	79.4711	3.18825	0.336602	9.47185	2.74929e-21	8.86792e-20	Up
LOC_Os11g01140	3313.85	-2.69518	0.284853	-9.46164	3.03154e-21	9.76227e-20	Down
LOC_Os06g05420	838.764	3.81835	0.403595	9.46083	3.05514e-21	9.82209e-20	Up
LOC_Os04g49410	145.385	2.13854	0.226073	9.45948	3.09479e-21	9.93325e-20	Up
LOC_Os07g39870	2297.97	-1.23423	0.130544	-9.45449	3.24586e-21	1.04011e-19	Down
LOC_Os05g46030	715.463	1.96384	0.207788	9.45115	3.35136e-21	1.07216e-19	Up
LOC_Os05g40010	1104.25	-2.42931	0.257422	-9.43707	3.83352e-21	1.22441e-19	Down
LOC_Os02g53330	1182.97	-1.15799	0.122738	-9.43464	3.92339e-21	1.25107e-19	Down
LOC_Os01g07300	457.795	-1.68319	0.178428	-9.43343	3.96883e-21	1.26351e-19	Down
LOC_Os04g46180	140.809	1.95035	0.206829	9.42978	4.10942e-21	1.30614e-19	Up
LOC_Os12g10740	2256.99	-1.85288	0.196716	-9.41907	4.55096e-21	1.44309e-19	Down
LOC_Os07g48040	4646.6	-2.37093	0.251718	-9.41898	4.55504e-21	1.44309e-19	Down
LOC_Os04g12480	239.701	1.68868	0.179432	9.41126	4.90243e-21	1.55064e-19	Up
LOC_Os05g51240	756.04	-1.92011	0.20417	-9.40445	5.23054e-21	1.65175e-19	Down
LOC_Os03g05390	14333.4	0.970227	0.103294	9.39284	5.84045e-21	1.84139e-19	None
LOC_Os04g41340	5442.38	-2.78231	0.296238	-9.39215	5.87891e-21	1.85053e-19	Down
LOC_Os08g37490	3263.11	-1.37895	0.14686	-9.38958	6.02388e-21	1.89312e-19	Down
LOC_Os03g51530	67.2692	-5.28348	0.562917	-9.3859	6.23842e-21	1.9574e-19	Down
LOC_Os05g45450	104.091	2.43005	0.259118	9.37817	6.71272e-21	2.10285e-19	Up
LOC_Os06g47650	232.407	1.56988	0.16745	9.37518	6.90603e-21	2.15996e-19	Up
LOC_Os07g12530	2003.57	-1.58062	0.1686	-9.37495	6.92092e-21	2.16116e-19	Down
LOC_Os04g38026	766.157	-2.06668	0.220641	-9.36674	7.48065e-21	2.33222e-19	Down
LOC_Os08g31090	62.3126	3.03248	0.324041	9.35834	8.1002e-21	2.52136e-19	Up
LOC_Os02g42850	398.268	-1.75944	0.188362	-9.34072	9.56812e-21	2.96885e-19	Down
LOC_Os01g65169	1264.91	-2.52507	0.270327	-9.34081	9.5596e-21	2.96885e-19	Down
LOC_Os06g27560	693.34	-1.51245	0.162015	-9.3352	1.00801e-20	3.12275e-19	Down
LOC_Os12g01140	1667.37	-2.42806	0.260184	-9.33209	1.038e-20	3.21058e-19	Down
LOC_Os05g33630	3577.1	-1.91656	0.205426	-9.32969	1.06185e-20	3.27917e-19	Down
LOC_Os05g32500	198.786	1.94422	0.208434	9.32774	1.08157e-20	3.3348e-19	Up
LOC_Os03g17310	6947.06	-1.21419	0.130454	-9.30741	1.30983e-20	4.03227e-19	Down
LOC_Os05g09360	338	1.62892	0.175039	9.30602	1.32712e-20	4.07906e-19	Up
LOC_Os05g44100	3423.91	-1.09989	0.118226	-9.30329	1.3617e-20	4.17881e-19	Down
LOC_Os06g01760	287.412	2.7046	0.290938	9.29615	1.4562e-20	4.46179e-19	Up
LOC_Os06g48770	2770.1	-0.953257	0.102585	-9.29238	1.50876e-20	4.61562e-19	None
LOC_Os03g12150	229.508	-11.4055	1.22793	-9.28843	1.56574e-20	4.78246e-19	Down
LOC_Os03g43010	1005.05	-2.58691	0.278516	-9.28822	1.56894e-20	4.78477e-19	Down
LOC_Os03g07570	765.488	-1.68433	0.181374	-9.28648	1.59479e-20	4.85606e-19	Down
LOC_Os03g49620	1642.43	-1.28179	0.138038	-9.28577	1.60536e-20	4.88064e-19	Down
LOC_Os03g59070	331.912	-1.34096	0.144435	-9.28416	1.62995e-20	4.94771e-19	Down
LOC_Os04g47770	283.007	-1.79188	0.193048	-9.28203	1.66274e-20	5.03943e-19	Down
LOC_Os01g64630	5575.38	-1.56751	0.168966	-9.27705	1.74232e-20	5.27248e-19	Down
LOC_Os03g08460	136.933	5.38054	0.5805	9.26881	1.88236e-20	5.68747e-19	Up
LOC_Os01g38990	152.266	2.14877	0.231948	9.26405	1.96825e-20	5.93781e-19	Up
LOC_Os01g47900	271.042	-2.00715	0.216969	-9.25087	2.22676e-20	6.70735e-19	Down
LOC_Os08g41270	1174.23	-1.41644	0.153315	-9.23879	2.49304e-20	7.49789e-19	Down
LOC_Os05g45140	191.49	8.4783	0.918026	9.23537	2.57401e-20	7.72952e-19	Up
LOC_Os12g43640	1133.87	-1.94039	0.210108	-9.23518	2.57852e-20	7.73122e-19	Down
LOC_Os04g59450	1336.62	-1.56544	0.169618	-9.22915	2.72779e-20	8.16627e-19	Down
LOC_Os01g56150	270.392	-2.42283	0.262527	-9.22887	2.73513e-20	8.17574e-19	Down
LOC_Os11g01530	2333.76	1.55066	0.168079	9.22578	2.81517e-20	8.40215e-19	Up
LOC_Os02g55000	395.59	1.41302	0.153163	9.22558	2.82022e-20	8.40443e-19	Up
LOC_Os09g20390	635.588	1.13953	0.12353	9.22472	2.84308e-20	8.45966e-19	Up
LOC_Os09g19820	1383.35	-1.40708	0.152538	-9.22441	2.85136e-20	8.47145e-19	Down
LOC_Os05g33010	234.882	-1.94142	0.210484	-9.22359	2.87312e-20	8.52317e-19	Down
LOC_Os01g72370	99.6132	-2.82797	0.306797	-9.21772	3.03489e-20	8.98943e-19	Down
LOC_Os03g13390	670.31	-1.55317	0.168689	-9.20728	3.3448e-20	9.89242e-19	Down
LOC_Os02g41630	555.222	1.40432	0.152533	9.20669	3.36331e-20	9.93215e-19	Up
LOC_Os07g14150	1735.01	3.74415	0.40669	9.2064	3.3725e-20	9.9443e-19	Up
LOC_Os03g06620	2385.76	-0.964911	0.104852	-9.20264	3.49265e-20	1.02831e-18	None
LOC_Os06g03990	4227	-0.891111	0.0968443	-9.20149	3.53031e-20	1.03784e-18	None
LOC_Os09g36250	79.792	-2.41954	0.262958	-9.20125	3.53807e-20	1.03856e-18	Down
LOC_Os03g38730	9013.97	-1.6292	0.177236	-9.19224	3.84729e-20	1.12764e-18	Down
LOC_Os03g42820	333.048	1.45908	0.158778	9.18945	3.94838e-20	1.15554e-18	Up
LOC_Os07g39620	3899.33	-0.977416	0.106366	-9.18914	3.95996e-20	1.15719e-18	None
LOC_Os07g07680	1640.79	-1.14163	0.124372	-9.17913	4.34598e-20	1.26811e-18	Down
LOC_Os10g40740	2763.39	-4.10476	0.447372	-9.17528	4.50402e-20	1.31227e-18	Down
LOC_Os12g32940	1683.32	-1.26361	0.13773	-9.17461	4.53226e-20	1.31853e-18	Down
LOC_Os08g36500	372.691	-3.70161	0.403667	-9.16996	4.73216e-20	1.37464e-18	Down
LOC_Os03g01570	149.254	2.84407	0.310686	9.15417	5.47771e-20	1.58886e-18	Up
LOC_Os07g28440	2955.09	-1.44898	0.158383	-9.1486	5.76751e-20	1.67045e-18	Down
LOC_Os02g35470	5188.27	-1.4601	0.159675	-9.14422	6.00614e-20	1.73699e-18	Down
LOC_Os02g07410	96.4192	-2.41669	0.264653	-9.13151	6.75484e-20	1.95063e-18	Down
LOC_Os07g13770	118.412	-2.27856	0.249842	-9.11999	7.51319e-20	2.16643e-18	Down
LOC_Os11g32940	1461.52	1.19838	0.131411	9.11934	7.5583e-20	2.17623e-18	Up
LOC_Os03g20900	769.923	-1.41309	0.155009	-9.11614	7.78499e-20	2.23712e-18	Down
LOC_Os08g26880	1268.9	-2.91087	0.319313	-9.11603	7.79262e-20	2.23712e-18	Down
LOC_Os09g36080	2020.74	-0.976503	0.107187	-9.11027	8.21773e-20	2.35571e-18	None
LOC_Os02g55890	111.503	6.10114	0.66983	9.10849	8.35364e-20	2.39117e-18	Up
LOC_Os07g35680	113.142	-2.21234	0.242911	-9.10763	8.42013e-20	2.40668e-18	Down
LOC_Os05g28740	38618.2	-2.03603	0.22361	-9.1053	8.60305e-20	2.45538e-18	Down
LOC_Os04g48230	700.755	1.38535	0.152181	9.10329	8.76369e-20	2.49759e-18	Up
LOC_Os12g25490	53.3205	-3.46193	0.380402	-9.10072	8.97363e-20	2.5537e-18	Down
LOC_Os04g24600	496.721	2.27182	0.249647	9.10013	9.02241e-20	2.56386e-18	Up
LOC_Os03g29240	1789.22	1.82284	0.200521	9.09053	9.85539e-20	2.7965e-18	Up
LOC_Os06g24990	1755.71	3.47436	0.382239	9.08951	9.94849e-20	2.81883e-18	Up
LOC_Os06g14400	115.559	2.07667	0.228507	9.08801	1.00867e-19	2.85387e-18	Up
LOC_Os07g42354	114.65	2.98224	0.328254	9.08517	1.03538e-19	2.9252e-18	Up
LOC_Os07g32340	101.31	2.07504	0.228459	9.08274	1.05875e-19	2.98693e-18	Up
LOC_Os08g43160	247.575	1.93837	0.213462	9.08063	1.07947e-19	3.041e-18	Up
LOC_Os12g31000	606.132	3.92723	0.432829	9.07341	1.15352e-19	3.24027e-18	Up
LOC_Os09g23660	1979.06	1.07782	0.118788	9.07353	1.1522e-19	3.24027e-18	Up
LOC_Os03g53750	1510.81	-1.38305	0.152435	-9.07307	1.15713e-19	3.24576e-18	Down
LOC_Os04g39880	1726.36	-1.30864	0.144255	-9.07175	1.1712e-19	3.28053e-18	Down
LOC_Os01g10140	59.5896	4.87782	0.537844	9.06921	1.19882e-19	3.35311e-18	Up
LOC_Os01g64780	1144.02	-1.18037	0.130236	-9.06334	1.2652e-19	3.53373e-18	Down
LOC_Os06g47200	477.809	2.51225	0.277305	9.05955	1.30995e-19	3.6535e-18	Up
LOC_Os01g40070	1864.76	2.04441	0.22567	9.05932	1.31263e-19	3.65575e-18	Up
LOC_Os04g31790	54.96	-4.72812	0.521954	-9.05849	1.32263e-19	3.67839e-18	Down
LOC_Os01g57250	398.722	1.66694	0.184117	9.05371	1.38194e-19	3.83788e-18	Up
LOC_Os05g38270	103.4	-2.58838	0.286052	-9.04865	1.4475e-19	4.01424e-18	Down
LOC_Os10g01134	2133.46	-0.918491	0.101581	-9.04197	1.53872e-19	4.2612e-18	None
LOC_Os01g32660	1363.16	-1.05065	0.116263	-9.03688	1.61206e-19	4.45799e-18	Down
LOC_Os08g37790	6352.2	1.66374	0.184264	9.02908	1.73121e-19	4.78074e-18	Up
LOC_Os09g30130	2045.72	2.04954	0.227106	9.02457	1.80405e-19	4.97485e-18	Up
LOC_Os05g48210	89.8515	-3.26773	0.362235	-9.02102	1.86342e-19	5.13134e-18	Down
LOC_Os02g52470	350.308	-1.92753	0.213859	-9.01307	2.00362e-19	5.50967e-18	Down
LOC_Os08g40530	842.884	-1.78312	0.197952	-9.00786	2.10119e-19	5.76988e-18	Down
LOC_Os01g67730	86.9955	-2.78284	0.308945	-9.00756	2.10685e-19	5.7773e-18	Down
LOC_Os12g39320	1150.22	-1.59683	0.177464	-8.99806	2.29738e-19	6.29095e-18	Down
LOC_Os03g13540	350.448	1.90827	0.212159	8.99454	2.37227e-19	6.48696e-18	Up
LOC_Os04g32110	3799.73	-2.79759	0.311115	-8.99215	2.42435e-19	6.62014e-18	Down
LOC_Os02g40100	95.1982	-2.61733	0.29119	-8.9884	2.50857e-19	6.84057e-18	Down
LOC_Os02g07690	98.9146	-2.07053	0.230556	-8.9806	2.69289e-19	7.33297e-18	Down
LOC_Os07g48280	405.456	1.29879	0.144629	8.98019	2.70305e-19	7.35041e-18	Up
LOC_Os03g22270	16144.3	-1.27171	0.141634	-8.97882	2.73677e-19	7.43179e-18	Down
LOC_Os02g49680	1551.46	-2.11492	0.235627	-8.97574	2.8146e-19	7.63256e-18	Down
LOC_Os09g08390	973.558	-1.20817	0.134712	-8.96858	3.00358e-19	8.13377e-18	Down
LOC_Os12g16220	227.032	-2.43598	0.271771	-8.96336	3.14935e-19	8.51672e-18	Down
LOC_Os01g73950	198.659	1.67673	0.18709	8.96217	3.18342e-19	8.597e-18	Up
LOC_Os03g29540	1770.54	-2.09422	0.233685	-8.9617	3.19717e-19	8.62223e-18	Down
LOC_Os04g41560	12550.7	-3.25482	0.363806	-8.94658	3.66655e-19	9.87447e-18	Down
LOC_Os02g51500	1368.31	-1.496	0.167376	-8.93791	3.96594e-19	1.06661e-17	Down
LOC_Os12g13660	97.1762	2.16913	0.242821	8.93305	4.14438e-19	1.11155e-17	Up
LOC_Os05g43460	128.075	-1.87499	0.209893	-8.93311	4.1418e-19	1.11155e-17	Down
LOC_Os09g34150	103.391	-3.90731	0.437643	-8.92807	4.33516e-19	1.16112e-17	Down
LOC_Os10g33210	319.394	-1.29814	0.145482	-8.92303	4.53718e-19	1.21357e-17	Down
LOC_Os07g44610	3666.97	-1.60115	0.179577	-8.91624	4.82387e-19	1.28849e-17	Down
LOC_Os11g09010	1832.96	-1.02385	0.114867	-8.91335	4.95115e-19	1.32069e-17	Down
LOC_Os03g50560	74.3419	3.11148	0.349117	8.91243	4.99267e-19	1.32995e-17	Up
LOC_Os02g32590	1623.28	2.22325	0.249582	8.9079	5.20063e-19	1.38347e-17	Up
LOC_Os01g67970	434.044	1.28097	0.143845	8.90517	5.33061e-19	1.41612e-17	Up
LOC_Os04g40400	1017.36	-0.971303	0.109084	-8.9042	5.37729e-19	1.42658e-17	None
LOC_Os06g35940	122.459	-5.36522	0.602677	-8.90232	5.46917e-19	1.449e-17	Down
LOC_Os04g51110	213.332	1.65286	0.185733	8.89913	5.6285e-19	1.4892e-17	Up
LOC_Os01g36080	768.818	-1.20415	0.135403	-8.89309	5.94319e-19	1.57033e-17	Down
LOC_Os03g31679	787.624	-1.55845	0.175255	-8.8925	5.97485e-19	1.57657e-17	Down
LOC_Os09g03190	253.207	11.3276	1.27407	8.89089	6.06208e-19	1.59744e-17	Up
LOC_Os04g45990	322.057	-1.96314	0.22097	-8.88419	6.43903e-19	1.69449e-17	Down
LOC_Os04g57870	622.906	1.21564	0.136953	8.87631	6.91128e-19	1.81632e-17	Up
LOC_Os01g66330	529.847	-1.45916	0.164453	-8.87281	7.13248e-19	1.87194e-17	Down
LOC_Os05g39050	515.188	2.4133	0.27222	8.86526	7.63224e-19	1.99775e-17	Up
LOC_Os10g26540	996.178	-1.70496	0.192316	-8.86537	7.62487e-19	1.99775e-17	Down
LOC_Os06g03770	1924.52	-0.89073	0.100572	-8.85662	8.24743e-19	2.15589e-17	None
LOC_Os01g50420	54.8609	3.62774	0.409837	8.85166	8.62257e-19	2.25095e-17	Up
LOC_Os03g13870	2401.68	1.86561	0.210895	8.84614	9.05949e-19	2.36186e-17	Up
LOC_Os12g38760	84.6454	-3.17916	0.359708	-8.83818	9.7293e-19	2.53311e-17	Down
LOC_Os05g33100	447.391	-1.39066	0.157363	-8.83724	9.81131e-19	2.55107e-17	Down
LOC_Os06g06360	81.8612	-2.35915	0.26705	-8.83413	1.00878e-18	2.6195e-17	Down
LOC_Os03g56590	93.498	3.47738	0.39381	8.83008	1.04604e-18	2.70906e-17	Up
LOC_Os02g06430	1082.45	-2.2295	0.252489	-8.83008	1.04598e-18	2.70906e-17	Down
LOC_Os03g03440	279.187	-1.68937	0.191342	-8.82907	1.05551e-18	2.72997e-17	Down
LOC_Os12g42420	924.632	-1.31172	0.148571	-8.82888	1.05725e-18	2.73086e-17	Down
LOC_Os12g27520	910.254	1.30615	0.148006	8.82494	1.09517e-18	2.82509e-17	Up
LOC_Os08g26850	154.418	-1.875	0.21249	-8.82393	1.10514e-18	2.84704e-17	Down
LOC_Os08g02180	102.231	-2.69372	0.30558	-8.81509	1.19588e-18	3.07677e-17	Down
LOC_Os08g43560	4054.9	-0.827858	0.0939425	-8.81239	1.22507e-18	3.14773e-17	None
LOC_Os09g13870	516.302	-1.51603	0.172117	-8.80813	1.27249e-18	3.26528e-17	Down
LOC_Os07g02120	884.282	-1.979	0.224731	-8.80606	1.29623e-18	3.32184e-17	Down
LOC_Os04g51770	345.047	-1.22579	0.139242	-8.80333	1.32816e-18	3.39921e-17	Down
LOC_Os07g30100	1428.15	-1.04217	0.11841	-8.80137	1.35151e-18	3.45447e-17	Down
LOC_Os02g50340	74.4344	2.46289	0.279987	8.79646	1.41195e-18	3.60426e-17	Up
LOC_Os05g05300	562.979	-1.27816	0.145369	-8.79255	1.46207e-18	3.72732e-17	Down
LOC_Os02g36740	984.308	-1.00378	0.114236	-8.7869	1.53748e-18	3.91446e-17	Down
LOC_Os07g44850	101.187	5.66164	0.644426	8.78556	1.5559e-18	3.95622e-17	Up
LOC_Os03g13520	288.021	-1.29437	0.14734	-8.78492	1.56479e-18	3.97368e-17	Down
LOC_Os09g36200	756.327	4.04282	0.460293	8.78314	1.58967e-18	4.03163e-17	Up
LOC_Os03g63360	1745.87	-1.13865	0.129867	-8.76783	1.82142e-18	4.61341e-17	Down
LOC_Os09g30490	355.917	3.00118	0.342392	8.76533	1.86234e-18	4.71094e-17	Up
LOC_Os05g50570	90.7979	3.58213	0.40889	8.76062	1.94183e-18	4.90569e-17	Up
LOC_Os04g52550	114.969	3.95304	0.451429	8.75673	2.00995e-18	5.07076e-17	Up
LOC_Os03g04100	697.94	2.95522	0.337485	8.7566	2.01235e-18	5.07076e-17	Up
LOC_Os04g37820	1594.78	-1.73409	0.198073	-8.7548	2.04462e-18	5.14544e-17	Down
LOC_Os03g42840	769.621	-1.24057	0.141857	-8.7452	2.22622e-18	5.59528e-17	Down
LOC_Os01g04280	172.383	3.75176	0.429182	8.74166	2.2972e-18	5.76626e-17	Up
LOC_Os02g43920	270.108	1.71277	0.196004	8.73844	2.36347e-18	5.92501e-17	Up
LOC_Os07g05870	530.63	-1.07922	0.123513	-8.73774	2.3783e-18	5.95457e-17	Down
LOC_Os03g51390	524.885	1.7152	0.196372	8.73447	2.44795e-18	6.12113e-17	Up
LOC_Os10g41710	1322.14	2.22609	0.254881	8.73387	2.461e-18	6.14591e-17	Up
LOC_Os09g33500	2542.52	-0.885828	0.101539	-8.72406	2.6841e-18	6.69452e-17	None
LOC_Os03g62110	775.209	-2.02842	0.232516	-8.72378	2.69065e-18	6.70233e-17	Down
LOC_Os03g28420	2017.25	1.37218	0.157331	8.72159	2.7431e-18	6.82429e-17	Up
LOC_Os06g49700	482.423	-1.35467	0.155399	-8.71736	2.84756e-18	7.07517e-17	Down
LOC_Os03g17634	1686.38	-1.29438	0.148625	-8.70903	3.06476e-18	7.6052e-17	Down
LOC_Os02g49880	1847.2	-2.76491	0.317646	-8.70436	3.1937e-18	7.91512e-17	Down
LOC_Os09g31270	124.313	2.5603	0.29417	8.70346	3.21907e-18	7.96792e-17	Up
LOC_Os04g44354	79.253	-2.38346	0.273859	-8.70324	3.22539e-18	7.97348e-17	Down
LOC_Os10g37260	67.3483	3.48235	0.40016	8.70239	3.24978e-18	8.02364e-17	Up
LOC_Os06g17880	238.974	-2.23084	0.256518	-8.69663	3.41879e-18	8.43029e-17	Down
LOC_Os01g31940	564.042	-2.69325	0.309738	-8.69524	3.46096e-18	8.52354e-17	Down
LOC_Os03g21040	110.201	3.01456	0.346715	8.69465	3.47897e-18	8.55713e-17	Up
LOC_Os02g55110	324.097	1.68201	0.193558	8.68996	3.6257e-18	8.90684e-17	Up
LOC_Os03g25440	109.83	2.53229	0.291454	8.68848	3.67327e-18	9.0124e-17	Up
LOC_Os07g49460	3183.88	-2.81543	0.324211	-8.68393	3.82333e-18	9.36882e-17	Down
LOC_Os03g20330	693.528	-2.29166	0.263908	-8.68355	3.83605e-18	9.38826e-17	Down
LOC_Os03g21030	1377.25	1.09222	0.125793	8.68272	3.8641e-18	9.44509e-17	Up
LOC_Os03g52690	4489.35	-1.67673	0.193236	-8.67713	4.0588e-18	9.90863e-17	Down
LOC_Os01g52530	240.893	2.02263	0.233108	8.67678	4.07118e-18	9.91414e-17	Up
LOC_Os09g04670	3472.06	1.28291	0.147854	8.67688	4.06768e-18	9.91414e-17	Up
LOC_Os04g27060	405.19	-3.14211	0.362159	-8.67606	4.097e-18	9.96461e-17	Down
LOC_Os10g42960	275.627	-3.165	0.36484	-8.67504	4.13418e-18	1.00426e-16	Down
LOC_Os03g27190	119.456	-2.13189	0.246034	-8.66502	4.51441e-18	1.09526e-16	Down
LOC_Os02g02320	592.52	2.62248	0.302691	8.66388	4.55965e-18	1.10487e-16	Up
LOC_Os04g43200	123.16	2.74378	0.317068	8.65359	4.99036e-18	1.20366e-16	Up
LOC_Os11g32240	333.675	1.90281	0.219887	8.65356	4.99195e-18	1.20366e-16	Up
LOC_Os01g15270	24240.3	1.72342	0.199156	8.65364	4.98813e-18	1.20366e-16	Up
LOC_Os06g02028	756.775	-1.29147	0.149236	-8.65384	4.97929e-18	1.20366e-16	Down
LOC_Os05g51670	4299.11	1.67801	0.193951	8.65175	5.07172e-18	1.22139e-16	Up
LOC_Os11g31640	2351.43	-1.17644	0.136032	-8.64828	5.22794e-18	1.25747e-16	Down
LOC_Os02g07044	688.49	-1.09983	0.127245	-8.64336	5.45848e-18	1.31131e-16	Down
LOC_Os02g56880	195.323	1.85766	0.214939	8.64275	5.48757e-18	1.31668e-16	Up
LOC_Os01g59790	2327.59	-1.04698	0.121294	-8.63175	6.04178e-18	1.44788e-16	Down
LOC_Os03g08830	305.064	-1.6451	0.190656	-8.62866	6.20739e-18	1.48575e-16	Down
LOC_Os02g51060	196.384	-3.67898	0.426379	-8.62843	6.21974e-18	1.48689e-16	Down
LOC_Os03g59670	135.663	-2.29488	0.266107	-8.62391	6.47084e-18	1.54503e-16	Down
LOC_Os01g54930	1146.55	-1.10127	0.127715	-8.62287	6.52968e-18	1.55718e-16	Down
LOC_Os01g62070	1881.9	-1.52695	0.177145	-8.61976	6.70957e-18	1.59813e-16	Down
LOC_Os03g31320	288.693	-1.6778	0.194709	-8.61697	6.87519e-18	1.63559e-16	Down
LOC_Os01g28680	2172.39	-0.913445	0.106041	-8.6141	7.04944e-18	1.67501e-16	None
LOC_Os01g17050	67.9879	3.49069	0.405424	8.60997	7.30773e-18	1.73428e-16	Up
LOC_Os02g41590	1093.54	-1.82116	0.211579	-8.60749	7.46797e-18	1.77016e-16	Down
LOC_Os10g37500	711.888	-2.06824	0.240367	-8.60451	7.66426e-18	1.81449e-16	Down
LOC_Os03g15780	1182.88	-1.13851	0.132385	-8.6	7.97147e-18	1.88494e-16	Down
LOC_Os06g44170	1773.79	-1.52716	0.177585	-8.59959	7.99988e-18	1.88938e-16	Down
LOC_Os06g38950	63.0928	-2.95577	0.34372	-8.59934	8.01725e-18	1.8912e-16	Down
LOC_Os11g29370	3148.02	-1.12217	0.130514	-8.59814	8.10166e-18	1.90881e-16	Down
LOC_Os04g36050	2517.77	-1.33198	0.154973	-8.59494	8.33105e-18	1.9605e-16	Down
LOC_Os12g07150	507.078	-1.49621	0.17413	-8.59249	8.51046e-18	2.00032e-16	Down
LOC_Os02g47940	870.184	-1.85263	0.215645	-8.59112	8.61265e-18	2.02191e-16	Down
LOC_Os04g42670	540.701	-1.17696	0.137008	-8.59046	8.6623e-18	2.03113e-16	Down
LOC_Os05g10670	190.947	2.43788	0.283834	8.58911	8.7646e-18	2.05266e-16	Up
LOC_Os07g42714	1068.92	-1.37528	0.160157	-8.58705	8.92303e-18	2.08726e-16	Down
LOC_Os03g55776	1749.22	-1.88269	0.219273	-8.58606	9.00059e-18	2.10289e-16	Down
LOC_Os06g50220	2623.82	-1.30341	0.15184	-8.58406	9.15858e-18	2.13726e-16	Down
LOC_Os10g21940	209.474	1.52759	0.178052	8.57948	9.53059e-18	2.22142e-16	Up
LOC_Os03g48060	198.438	-3.57533	0.416836	-8.5773	9.71225e-18	2.26107e-16	Down
LOC_Os01g72350	104.716	-2.15697	0.251503	-8.57632	9.79583e-18	2.27782e-16	Down
LOC_Os03g22350	343.922	1.29376	0.150903	8.57347	1.0041e-17	2.33206e-16	Up
LOC_Os07g39350	3423.99	1.56846	0.182967	8.57239	1.01356e-17	2.34569e-16	Up
LOC_Os01g56200	3211.92	-0.988761	0.115341	-8.57253	1.01239e-17	2.34569e-16	None
LOC_Os01g73200	42.3404	-4.89094	0.570529	-8.57264	1.01141e-17	2.34569e-16	Down
LOC_Os05g36040	100.517	-2.97532	0.347107	-8.57175	1.0192e-17	2.35596e-16	Down
LOC_Os11g38870	457.015	1.58392	0.18501	8.56128	1.11624e-17	2.57723e-16	Up
LOC_Os01g03130	100.084	2.71291	0.316914	8.56042	1.1246e-17	2.59346e-16	Up
LOC_Os10g02040	493.404	-1.11684	0.130541	-8.55549	1.17367e-17	2.70345e-16	Down
LOC_Os06g16410	809.575	1.36819	0.159935	8.55467	1.18204e-17	2.71953e-16	Up
LOC_Os04g32020	5550.23	-1.1877	0.138847	-8.55401	1.18885e-17	2.73199e-16	Down
LOC_Os03g63560	319.033	-1.8804	0.220034	-8.54595	1.27488e-17	2.92626e-16	Down
LOC_Os06g02220	431.944	-1.4901	0.174475	-8.54046	1.33687e-17	3.06493e-16	Down
LOC_Os02g03730	193.032	1.47062	0.17221	8.53971	1.34564e-17	3.08143e-16	Up
LOC_Os05g29020	184.076	-2.24499	0.262993	-8.53633	1.3855e-17	3.169e-16	Down
LOC_Os03g04770	3709.39	0.812138	0.0951955	8.53127	1.44754e-17	3.30705e-16	None
LOC_Os01g34870	78.1355	2.20574	0.258631	8.52852	1.48235e-17	3.38263e-16	Up
LOC_Os04g31270	1039.6	1.1976	0.140478	8.52517	1.52584e-17	3.47782e-16	Up
LOC_Os04g52000	1200.18	-1.03652	0.121619	-8.52267	1.5592e-17	3.54973e-16	Down
LOC_Os09g13940	363.282	1.49581	0.175551	8.52067	1.58632e-17	3.60728e-16	Up
LOC_Os09g15820	1376.35	-1.64397	0.192984	-8.51866	1.61408e-17	3.66614e-16	Down
LOC_Os10g11260	606.362	-1.29113	0.15167	-8.51278	1.69808e-17	3.85245e-16	Down
LOC_Os03g52760	414.505	-1.3938	0.16374	-8.51231	1.70503e-17	3.86376e-16	Down
LOC_Os02g47560	697.114	-1.85953	0.218558	-8.50815	1.76727e-17	4.00015e-16	Down
LOC_Os12g03040	119.95	2.99806	0.352382	8.50798	1.7699e-17	4.00148e-16	Up
LOC_Os02g47800	4626.2	-1.05109	0.123564	-8.50642	1.79392e-17	4.04644e-16	Down
LOC_Os04g57500	758.729	-1.39769	0.164309	-8.50646	1.79319e-17	4.04644e-16	Down
LOC_Os06g47940	1300.83	-1.71142	0.201209	-8.50569	1.80517e-17	4.06713e-16	Down
LOC_Os04g37990	57.9907	-2.78184	0.327152	-8.50322	1.84409e-17	4.15006e-16	Down
LOC_Os06g49880	72.9017	2.71466	0.319397	8.49934	1.90678e-17	4.28621e-16	Up
LOC_Os04g37980	67.3281	-3.44337	0.405209	-8.49775	1.93301e-17	4.34019e-16	Down
LOC_Os01g15110	1707.07	-0.908169	0.106929	-8.4932	2.01023e-17	4.5084e-16	None
LOC_Os06g43860	3852.13	-1.76748	0.208148	-8.49146	2.0405e-17	4.57104e-16	Down
LOC_Os08g37660	266.052	1.67909	0.197742	8.49132	2.04309e-17	4.57162e-16	Up
LOC_Os03g23980	1521.82	-2.01978	0.23804	-8.48505	2.15633e-17	4.8195e-16	Down
LOC_Os01g04409	1243.93	-0.97419	0.114934	-8.47606	2.32949e-17	5.20057e-16	None
LOC_Os05g19954	153.917	1.90647	0.225074	8.47043	2.4449e-17	5.45202e-16	Up
LOC_Os03g53340	314.315	3.19676	0.377563	8.46681	2.52195e-17	5.61743e-16	Up
LOC_Os01g48990	6769.3	-0.957306	0.113109	-8.46354	2.59373e-17	5.77076e-16	None
LOC_Os11g06220	147.599	-1.68703	0.199357	-8.46236	2.62029e-17	5.82322e-16	Down
LOC_Os03g18380	261.523	1.72309	0.203623	8.46217	2.62455e-17	5.82609e-16	Up
LOC_Os01g73560	1035.35	1.01615	0.120139	8.4581	2.71767e-17	6.02595e-16	Up
LOC_Os02g18840	363.042	2.00444	0.237002	8.45748	2.73224e-17	6.05142e-16	Up
LOC_Os01g72330	325.516	1.87438	0.22182	8.44998	2.91353e-17	6.44566e-16	Up
LOC_Os01g65460	50.8411	5.53892	0.655824	8.44574	3.02123e-17	6.67638e-16	Up
LOC_Os07g35810	53.0581	-3.2473	0.38475	-8.44002	3.17274e-17	7.00328e-16	Down
LOC_Os08g42440	522.453	-2.02997	0.24085	-8.42835	3.50582e-17	7.72979e-16	Down
LOC_Os05g50510	206.677	1.59088	0.188839	8.4245	3.62287e-17	7.97887e-16	Up
LOC_Os05g39260	63.9707	-2.60022	0.308693	-8.42334	3.65898e-17	8.04934e-16	Down
LOC_Os02g36414	147.626	-2.39398	0.284257	-8.4219	3.7044e-17	8.14011e-16	Down
LOC_Os01g05060	2716.87	1.09461	0.129985	8.42101	3.73247e-17	8.1926e-16	Up
LOC_Os05g15880	138.476	8.01364	0.952428	8.41391	3.96571e-17	8.6948e-16	Up
LOC_Os11g39320	124.659	-1.8035	0.214768	-8.39744	4.56311e-17	9.99342e-16	Down
LOC_Os03g08630	249.283	-1.57631	0.187793	-8.39383	4.70537e-17	1.02935e-15	Down
LOC_Os05g36110	663.588	-1.1496	0.13698	-8.39246	4.76088e-17	1.04033e-15	Down
LOC_Os07g35310	62.2812	-5.64039	0.672297	-8.38972	4.8729e-17	1.06362e-15	Down
LOC_Os03g02670	176.042	1.54058	0.183669	8.38782	4.95229e-17	1.07974e-15	Up
LOC_Os11g25454	224.974	2.30397	0.274762	8.38534	5.05808e-17	1.10158e-15	Up
LOC_Os01g06560	114.523	7.73136	0.922259	8.38306	5.15693e-17	1.12186e-15	Up
LOC_Os04g28040	224.299	1.55429	0.18557	8.37574	5.48784e-17	1.19252e-15	Up
LOC_Os04g37670	201.528	-2.03089	0.242599	-8.37139	5.69416e-17	1.23599e-15	Down
LOC_Os01g11520	152.259	-1.81213	0.216601	-8.36623	5.94913e-17	1.2899e-15	Down
LOC_Os01g62970	1189.09	-2.18861	0.261615	-8.36577	5.97246e-17	1.29353e-15	Down
LOC_Os07g20544	170.601	-3.23823	0.387182	-8.36357	6.08475e-17	1.31639e-15	Down
LOC_Os03g44230	836.353	-1.11057	0.132895	-8.35676	6.44633e-17	1.39308e-15	Down
LOC_Os10g33240	202.256	1.98844	0.238155	8.34935	6.86406e-17	1.48008e-15	Up
LOC_Os08g13930	1039.49	1.30056	0.155767	8.34941	6.8607e-17	1.48008e-15	Up
LOC_Os12g42230	204.715	1.40128	0.167897	8.34609	7.05612e-17	1.51982e-15	Up
LOC_Os02g33240	52.0828	-2.71122	0.325009	-8.342	7.30472e-17	1.57164e-15	Down
LOC_Os09g28510	558.609	-1.13593	0.136189	-8.34082	7.37792e-17	1.58564e-15	Down
LOC_Os01g13280	123.479	2.72678	0.327015	8.33839	7.53068e-17	1.6167e-15	Up
LOC_Os09g36619	79.8564	2.48112	0.297746	8.333	7.88218e-17	1.69031e-15	Up
LOC_Os01g04350	393.684	-1.31702	0.158079	-8.33137	7.99101e-17	1.71177e-15	Down
LOC_Os06g14030	302.176	1.49019	0.178911	8.32924	8.13613e-17	1.74095e-15	Up
LOC_Os08g41820	178.472	-1.68847	0.202774	-8.32683	8.30354e-17	1.77484e-15	Down
LOC_Os07g46460	53372.1	-2.53811	0.304964	-8.32265	8.6016e-17	1.83654e-15	Down
LOC_Os03g12670	4212.33	1.02836	0.123653	8.31654	9.05675e-17	1.93161e-15	Up
LOC_Os01g58024	1563.71	-2.53015	0.304239	-8.31633	9.0729e-17	1.93295e-15	Down
LOC_Os04g55710	260.798	-2.19425	0.263857	-8.31604	9.09498e-17	1.93555e-15	Down
LOC_Os05g45900	99.5759	2.31819	0.27887	8.31279	9.34784e-17	1.9872e-15	Up
LOC_Os05g29090	119	1.93993	0.233372	8.31262	9.36155e-17	1.98796e-15	Up
LOC_Os01g15490	1756.14	-1.53049	0.184169	-8.31025	9.54977e-17	2.02573e-15	Down
LOC_Os05g03320	145.606	1.91985	0.231048	8.30931	9.62581e-17	2.03965e-15	Up
LOC_Os01g65420	99.9672	-2.28711	0.275324	-8.30698	9.81715e-17	2.07795e-15	Down
LOC_Os02g42585	235.47	1.71138	0.206181	8.30036	1.03793e-16	2.19457e-15	Up
LOC_Os05g01780	111.523	2.13816	0.25763	8.29932	1.04705e-16	2.21146e-15	Up
LOC_Os05g24684	1681.92	-1.46167	0.176133	-8.2987	1.05256e-16	2.22069e-15	Down
LOC_Os10g13700	93.9943	-2.93426	0.353825	-8.29297	1.10456e-16	2.3279e-15	Down
LOC_Os11g04460	945.391	-1.13326	0.136669	-8.29203	1.11334e-16	2.34388e-15	Down
LOC_Os09g31200	2767.7	-1.26627	0.152836	-8.28515	1.17965e-16	2.48082e-15	Down
LOC_Os01g22510	680.715	-1.01031	0.12196	-8.28395	1.19155e-16	2.50315e-15	Down
LOC_Os03g60650	872.666	1.28715	0.155398	8.28294	1.20174e-16	2.52184e-15	Up
LOC_Os06g47800	1430.57	-1.72902	0.208998	-8.2729	1.30736e-16	2.74055e-15	Down
LOC_Os10g25290	109.452	2.14342	0.25913	8.27161	1.32157e-16	2.76738e-15	Up
LOC_Os01g63480	119.355	-1.94843	0.235639	-8.26871	1.3542e-16	2.83267e-15	Down
LOC_Os09g36300	15560.2	-1.4733	0.178327	-8.26179	1.43498e-16	2.99845e-15	Down
LOC_Os06g32990	50.1937	-6.33685	0.767462	-8.25689	1.49519e-16	3.12093e-15	Down
LOC_Os02g07160	8763.19	3.05788	0.370652	8.25002	1.58363e-16	3.302e-15	Up
LOC_Os02g32610	660.424	-1.30033	0.157628	-8.24939	1.59211e-16	3.31617e-15	Down
LOC_Os05g44300	43.3165	3.47349	0.421131	8.248	1.61073e-16	3.35138e-15	Up
LOC_Os12g02960	227.713	-1.79449	0.217658	-8.24451	1.6584e-16	3.4469e-15	Down
LOC_Os07g31270	770.777	-1.55072	0.188143	-8.24223	1.6903e-16	3.50947e-15	Down
LOC_Os07g36450	364.278	1.27805	0.155136	8.23823	1.74773e-16	3.62487e-15	Up
LOC_Os12g03070	2165.56	-1.54798	0.18794	-8.23658	1.77201e-16	3.67135e-15	Down
LOC_Os06g12660	1534.99	-1.75392	0.213038	-8.23289	1.82754e-16	3.78239e-15	Down
LOC_Os03g19190	246.462	2.1374	0.259648	8.23191	1.84247e-16	3.80926e-15	Up
LOC_Os08g36920	47.9898	3.63746	0.441895	8.2315	1.8488e-16	3.81832e-15	Up
LOC_Os03g04080	73.8467	6.68346	0.812595	8.22483	1.95461e-16	4.03259e-15	Up
LOC_Os04g02754	838.384	-2.08372	0.253441	-8.22174	2.00564e-16	4.13352e-15	Down
LOC_Os05g33960	63.9024	4.98594	0.606658	8.2187	2.05721e-16	4.23534e-15	Up
LOC_Os10g17489	54.5376	-2.71348	0.330225	-8.21705	2.08566e-16	4.2894e-15	Down
LOC_Os11g42510	1198.55	2.75512	0.335372	8.21511	2.11962e-16	4.35467e-15	Up
LOC_Os03g52680	2683.81	-2.66932	0.325039	-8.21233	2.16939e-16	4.45226e-15	Down
LOC_Os06g05160	379.954	1.93633	0.2358	8.21174	2.18003e-16	4.46941e-15	Up
LOC_Os03g10780	828.909	1.86182	0.226797	8.20919	2.22689e-16	4.5607e-15	Up
LOC_Os06g39370	5050.8	-2.50891	0.305887	-8.20208	2.36262e-16	4.83363e-15	Down
LOC_Os04g52940	285.802	-2.24678	0.274158	-8.1952	2.50172e-16	5.11286e-15	Down
LOC_Os06g02200	178.65	1.70886	0.208565	8.19342	2.53899e-16	5.18361e-15	Up
LOC_Os12g41950	630.953	1.27646	0.156014	8.18169	2.79886e-16	5.70821e-15	Up
LOC_Os02g43330	152.325	4.16252	0.508806	8.18096	2.81586e-16	5.73691e-15	Up
LOC_Os02g51890	296.454	2.70892	0.331142	8.18054	2.82579e-16	5.75117e-15	Up
LOC_Os11g39370	2141.23	-1.449	0.177138	-8.18005	2.83732e-16	5.76862e-15	Down
LOC_Os09g37710	304.469	-1.932	0.236212	-8.17912	2.85924e-16	5.80717e-15	Down
LOC_Os10g28080	1260.88	3.07701	0.376396	8.17492	2.96058e-16	6.00676e-15	Up
LOC_Os02g21040	207.17	1.72997	0.211722	8.17093	3.06027e-16	6.2026e-15	Up
LOC_Os01g10580	1079.85	-1.5329	0.187611	-8.17066	3.06698e-16	6.20976e-15	Down
LOC_Os02g06840	144.926	1.70635	0.208972	8.16544	3.20256e-16	6.47757e-15	Up
LOC_Os03g47500	500.627	-1.95769	0.23985	-8.16212	3.29197e-16	6.65154e-15	Down
LOC_Os03g05110	144.101	2.01988	0.247697	8.15463	3.50248e-16	7.0696e-15	Up
LOC_Os09g23740	2071.92	1.00181	0.122858	8.15421	3.51479e-16	7.07984e-15	Up
LOC_Os02g57250	879.701	-1.77568	0.217761	-8.15426	3.51333e-16	7.07984e-15	Down
LOC_Os05g01510	344.939	-1.3369	0.163988	-8.15241	3.56757e-16	7.17877e-15	Down
LOC_Os10g38340	67.1046	-2.51727	0.308814	-8.15141	3.59715e-16	7.23087e-15	Down
LOC_Os11g10520	56.6368	-4.12841	0.506797	-8.14607	3.75928e-16	7.54901e-15	Down
LOC_Os10g32970	647.933	-1.25623	0.154221	-8.14566	3.77217e-16	7.56714e-15	Down
LOC_Os03g06490	732.051	-1.32308	0.162452	-8.14447	3.80961e-16	7.63442e-15	Down
LOC_Os06g49500	5341.11	-1.38066	0.169567	-8.14225	3.88011e-16	7.76775e-15	Down
LOC_Os04g53210	134.156	3.04854	0.374513	8.13999	3.95305e-16	7.9057e-15	Up
LOC_Os12g42070	310.907	-1.76586	0.217128	-8.13282	4.1941e-16	8.37921e-15	Down
LOC_Os04g53230	4543.83	-1.73873	0.213879	-8.12948	4.31135e-16	8.60468e-15	Down
LOC_Os05g46490	1344.77	-1.04504	0.128553	-8.12926	4.31913e-16	8.61143e-15	Down
LOC_Os01g65080	20569.2	-1.44481	0.177823	-8.12498	4.47436e-16	8.91185e-15	Down
LOC_Os06g42560	156.768	-1.56622	0.19294	-8.11769	4.75141e-16	9.45405e-15	Down
LOC_Os04g56620	1221.82	-1.01194	0.124707	-8.11454	4.87631e-16	9.69271e-15	Down
LOC_Os03g32490	2602.49	-1.92349	0.237181	-8.10981	5.07008e-16	1.00677e-14	Down
LOC_Os04g51660	299.355	1.38422	0.170777	8.10539	5.25778e-16	1.04298e-14	Up
LOC_Os08g41830	2799.4	-1.46598	0.18092	-8.10291	5.36581e-16	1.06333e-14	Down
LOC_Os01g65100	5171.15	-2.55446	0.315268	-8.1025	5.38401e-16	1.06586e-14	Down
LOC_Os01g56290	211.16	1.5552	0.192065	8.09724	5.62188e-16	1.11183e-14	Up
LOC_Os01g07110	63.9576	4.51424	0.557767	8.09341	5.80178e-16	1.14625e-14	Up
LOC_Os08g29570	320.677	-1.49637	0.185019	-8.08769	6.08094e-16	1.20019e-14	Down
LOC_Os02g48900	391.709	1.40426	0.17364	8.08716	6.10723e-16	1.20416e-14	Up
LOC_Os01g07370	2265.44	1.15472	0.142906	8.08027	6.46238e-16	1.27291e-14	Up
LOC_Os07g08240	118.216	10.2286	1.26624	8.07797	6.58551e-16	1.29586e-14	Up
LOC_Os10g20090	1280.11	1.58677	0.196531	8.07388	6.80964e-16	1.33861e-14	Up
LOC_Os06g17390	42.0348	4.21819	0.522599	8.07155	6.94116e-16	1.3631e-14	Up
LOC_Os10g41460	390.565	-1.20447	0.149404	-8.0618	7.51792e-16	1.47488e-14	Down
LOC_Os03g06190	1866.5	-0.901851	0.111974	-8.05411	8.00601e-16	1.56907e-14	None
LOC_Os01g73150	106.725	2.1914	0.272118	8.05312	8.07118e-16	1.58026e-14	Up
LOC_Os03g57320	1144.51	1.10679	0.137487	8.05016	8.26828e-16	1.61723e-14	Up
LOC_Os03g17000	725.142	2.10926	0.262103	8.04743	8.45535e-16	1.65217e-14	Up
LOC_Os04g33950	69.5559	2.60075	0.323277	8.04495	8.62815e-16	1.68308e-14	Up
LOC_Os02g57080	244.966	1.43255	0.178069	8.04491	8.63075e-16	1.68308e-14	Up
LOC_Os01g54550	274.173	-1.50883	0.187583	-8.04356	8.7264e-16	1.70004e-14	Down
LOC_Os03g46470	43.7359	-2.93517	0.36501	-8.04134	8.88596e-16	1.72941e-14	Down
LOC_Os12g37970	239.563	2.46745	0.3069	8.0399	8.99141e-16	1.74819e-14	Up
LOC_Os05g38400	2731.74	-0.911644	0.113488	-8.03297	9.51376e-16	1.84792e-14	None
LOC_Os03g49600	1325.5	1.11551	0.138897	8.03125	9.6488e-16	1.87229e-14	Up
LOC_Os11g38000	793.714	0.948449	0.118131	8.02882	9.84154e-16	1.9078e-14	None
LOC_Os01g13200	1036.75	1.70712	0.212823	8.0213	1.04628e-15	2.02622e-14	Up
LOC_Os01g67340	298.817	1.1626	0.144951	8.02061	1.0522e-15	2.03568e-14	Up
LOC_Os04g59570	2238.31	-1.51859	0.189381	-8.0187	1.06867e-15	2.06549e-14	Down
LOC_Os05g34914	373.797	1.12879	0.14078	8.01811	1.07386e-15	2.07349e-14	Up
LOC_Os08g37456	983.031	-0.981935	0.122539	-8.01323	1.11737e-15	2.15536e-14	None
LOC_Os03g46570	685.817	-1.21053	0.151113	-8.01075	1.14014e-15	2.19712e-14	Down
LOC_Os12g36110	597.521	-2.55769	0.319484	-8.0057	1.18787e-15	2.28685e-14	Down
LOC_Os05g08610	555.941	1.03307	0.129055	8.00493	1.19533e-15	2.29896e-14	Up
LOC_Os08g35190	6178.47	-1.57666	0.197031	-8.00211	1.2231e-15	2.35005e-14	Down
LOC_Os07g48610	120.914	2.24104	0.280069	8.00174	1.22675e-15	2.35477e-14	Up
LOC_Os04g49954	593.318	-1.25144	0.156407	-8.00115	1.23259e-15	2.36364e-14	Down
LOC_Os01g48920	227.681	-1.52485	0.190701	-7.99602	1.28503e-15	2.4618e-14	Down
LOC_Os05g35200	313.677	2.02255	0.253002	7.99421	1.30408e-15	2.49585e-14	Up
LOC_Os04g56430	113.013	6.7116	0.839715	7.99271	1.32009e-15	2.52404e-14	Up
LOC_Os03g53270	4031.22	-1.10227	0.137974	-7.98898	1.36065e-15	2.59904e-14	Down
LOC_Os02g12380	112.252	2.85724	0.357797	7.98566	1.39775e-15	2.66731e-14	Up
LOC_Os06g27370	124.31	1.64321	0.205812	7.98403	1.41628e-15	2.70003e-14	Up
LOC_Os11g09684	202.76	-2.48323	0.311102	-7.98204	1.4393e-15	2.74125e-14	Down
LOC_Os07g23740	401.266	-1.44913	0.18159	-7.98023	1.46059e-15	2.7791e-14	Down
LOC_Os05g06450	331.486	1.2954	0.162355	7.97879	1.47771e-15	2.80893e-14	Up
LOC_Os02g35690	911.539	-1.14846	0.144009	-7.97491	1.52489e-15	2.89582e-14	Down
LOC_Os02g51150	1737.56	-1.29453	0.162339	-7.97425	1.53315e-15	2.90647e-14	Down
LOC_Os02g47830	74.3974	-2.21587	0.277879	-7.97422	1.53347e-15	2.90647e-14	Down
LOC_Os03g60250	63.8097	2.69127	0.337698	7.96948	1.59346e-15	3.01724e-14	Up
LOC_Os01g07630	115.361	2.43668	0.306105	7.96027	1.71658e-15	3.24723e-14	Up
LOC_Os03g52460	2993.78	-3.28984	0.413364	-7.9587	1.73861e-15	3.28574e-14	Down
LOC_Os04g55210	1590.25	-1.00898	0.12683	-7.95535	1.78621e-15	3.37243e-14	Down
LOC_Os08g36450	303.386	1.35456	0.17028	7.95493	1.79238e-15	3.38083e-14	Up
LOC_Os03g22770	2827.39	-0.944637	0.118756	-7.95445	1.79925e-15	3.39052e-14	None
LOC_Os04g51370	1683.27	-0.840484	0.10572	-7.95007	1.86411e-15	3.50936e-14	None
LOC_Os07g37790	146.435	2.0015	0.251866	7.94666	1.91606e-15	3.60369e-14	Up
LOC_Os05g01570	51.9351	-2.56296	0.322576	-7.94531	1.93707e-15	3.63973e-14	Down
LOC_Os04g42870	152.743	-1.60366	0.201864	-7.94427	1.95334e-15	3.66678e-14	Down
LOC_Os01g10440	216.132	2.1048	0.265059	7.94087	2.00767e-15	3.76516e-14	Up
LOC_Os08g14230	296.847	1.63306	0.205691	7.93938	2.03195e-15	3.8034e-14	Up
LOC_Os08g35600	35.4466	-3.84789	0.484657	-7.9394	2.03164e-15	3.8034e-14	Down
LOC_Os05g32110	185.341	2.53287	0.319081	7.938	2.05459e-15	3.84211e-14	Up
LOC_Os07g35390	77.0175	-2.65031	0.333887	-7.93774	2.05903e-15	3.84674e-14	Down
LOC_Os03g13300	88.2181	2.53049	0.318818	7.93711	2.06946e-15	3.86253e-14	Up
LOC_Os01g01400	72.3673	5.63355	0.710366	7.93049	2.18275e-15	4.06623e-14	Up
LOC_Os07g02090	1243.08	1.29583	0.163397	7.93055	2.18173e-15	4.06623e-14	Up
LOC_Os03g16670	501.65	2.18962	0.276114	7.93014	2.18893e-15	4.07387e-14	Up
LOC_Os11g37390	224.719	-1.75845	0.221756	-7.92965	2.1977e-15	4.0863e-14	Down
LOC_Os05g16640	61.1039	3.18094	0.401209	7.92839	2.22012e-15	4.12407e-14	Up
LOC_Os01g64360	492.631	2.01052	0.253589	7.92824	2.22268e-15	4.12492e-14	Up
LOC_Os04g54330	794.921	-0.981284	0.123774	-7.92803	2.22647e-15	4.12804e-14	None
LOC_Os01g05650	13126.8	1.55277	0.195906	7.92609	2.26146e-15	4.18895e-14	Up
LOC_Os11g43860	181.445	1.66426	0.210258	7.91531	2.46636e-15	4.56417e-14	Up
LOC_Os04g33600	527.862	-1.70671	0.215721	-7.91164	2.54017e-15	4.69632e-14	Down
LOC_Os05g39730	806.942	-1.0431	0.13185	-7.9112	2.54918e-15	4.70852e-14	Down
LOC_Os09g06740	161.067	-1.72491	0.218063	-7.91015	2.57085e-15	4.74407e-14	Down
LOC_Os05g03750	3105.91	-1.43394	0.181309	-7.90882	2.59845e-15	4.79049e-14	Down
LOC_Os02g54650	1003.44	-1.09031	0.137865	-7.90854	2.60421e-15	4.7966e-14	Down
LOC_Os01g18060	56.1636	2.74259	0.346833	7.90751	2.62591e-15	4.83202e-14	Up
LOC_Os03g08580	1641.47	3.53513	0.447333	7.90267	2.72998e-15	5.01881e-14	Up
LOC_Os03g16874	86.2327	2.58222	0.326791	7.90175	2.75023e-15	5.0513e-14	Up
LOC_Os01g66120	9484.71	1.97101	0.249619	7.89608	2.87806e-15	5.28112e-14	Up
LOC_Os02g50570	1118.83	1.05928	0.134156	7.89592	2.88179e-15	5.28302e-14	Up
LOC_Os03g56660	467.321	1.46283	0.185388	7.89067	3.0056e-15	5.50483e-14	Up
LOC_Os02g49840	77.3575	-2.0152	0.255516	-7.8868	3.10039e-15	5.67314e-14	Down
LOC_Os11g14430	583.143	-1.19213	0.151169	-7.88606	3.11866e-15	5.70123e-14	Down
LOC_Os02g04160	906.754	2.42809	0.307977	7.884	3.17076e-15	5.79107e-14	Up
LOC_Os02g53750	879.838	0.948596	0.12033	7.88331	3.18827e-15	5.81762e-14	None
LOC_Os07g09870	850.544	-1.1363	0.144165	-7.88191	3.22408e-15	5.87749e-14	Down
LOC_Os10g33710	681.035	1.28333	0.162846	7.88059	3.25835e-15	5.93445e-14	Up
LOC_Os04g47190	130.161	-2.23406	0.283501	-7.88024	3.26754e-15	5.94565e-14	Down
LOC_Os03g08520	51.9586	3.12947	0.397322	7.8764	3.36944e-15	6.12538e-14	Up
LOC_Os02g55300	515.629	-1.01818	0.129317	-7.8735	3.44843e-15	6.25877e-14	Down
LOC_Os03g17900	709.374	-1.30029	0.165148	-7.87348	3.44921e-15	6.25877e-14	Down
LOC_Os05g49700	178.687	1.71103	0.217329	7.873	3.46227e-15	6.27664e-14	Up
LOC_Os01g49770	302.119	-1.29211	0.164228	-7.86776	3.61046e-15	6.53924e-14	Down
LOC_Os03g53230	1865.56	-2.54599	0.323645	-7.86661	3.6438e-15	6.59353e-14	Down
LOC_Os08g13440	70.9088	-3.24672	0.412933	-7.86258	3.76296e-15	6.80287e-14	Down
LOC_Os04g46940	111.178	2.93828	0.373716	7.86233	3.77055e-15	6.8034e-14	Up
LOC_Os05g05320	338.963	-1.13932	0.144906	-7.86243	3.76765e-15	6.8034e-14	Down
LOC_Os01g72020	399.81	-1.26367	0.160727	-7.86223	3.77368e-15	6.8034e-14	Down
LOC_Os01g03390	716.439	3.46159	0.440528	7.85781	3.90895e-15	7.03431e-14	Up
LOC_Os01g42190	576.59	1.03755	0.13204	7.85784	3.90815e-15	7.03431e-14	Up
LOC_Os04g36062	659.196	-1.86304	0.237113	-7.8572	3.92831e-15	7.06265e-14	Down
LOC_Os03g26870	259.066	1.37199	0.174735	7.85184	4.09969e-15	7.36402e-14	Up
LOC_Os08g32690	165.695	-2.40642	0.306562	-7.84969	4.17066e-15	7.48464e-14	Down
LOC_Os04g58890	983.544	1.58101	0.201448	7.84824	4.21905e-15	7.56453e-14	Up
LOC_Os08g07390	662.331	-1.30167	0.165929	-7.84476	4.33782e-15	7.77037e-14	Down
LOC_Os08g34070	669.398	-1.46495	0.186893	-7.83844	4.56189e-15	8.16428e-14	Down
LOC_Os01g25600	691.043	-1.63317	0.208431	-7.83551	4.66936e-15	8.34899e-14	Down
LOC_Os01g07730	566.812	-2.69323	0.344081	-7.82731	4.98432e-15	8.90402e-14	Down
LOC_Os01g11160	1227.27	-2.73499	0.349655	-7.82196	5.20063e-15	9.28196e-14	Down
LOC_Os02g57720	832.644	1.60976	0.205861	7.81966	5.2967e-15	9.44481e-14	Up
LOC_Os04g46580	44.5124	-5.57066	0.712442	-7.81911	5.31984e-15	9.47745e-14	Down
LOC_Os09g32740	608.923	1.1068	0.141614	7.81561	5.46967e-15	9.72668e-14	Up
LOC_Os06g29790	114.953	-2.24986	0.287867	-7.81562	5.46936e-15	9.72668e-14	Down
LOC_Os05g10840	320.369	2.05676	0.263304	7.81134	5.65815e-15	1.00527e-13	Up
LOC_Os01g03510	686.539	1.62721	0.20839	7.80849	5.78764e-15	1.02734e-13	Up
LOC_Os06g50330	1825.92	1.46872	0.188097	7.80834	5.79469e-15	1.02766e-13	Up
LOC_Os09g20930	488.408	1.8371	0.235313	7.80707	5.85321e-15	1.0371e-13	Up
LOC_Os01g09010	3413.44	-1.90826	0.24447	-7.80571	5.9167e-15	1.04741e-13	Down
LOC_Os10g33840	250.835	1.41881	0.181769	7.80557	5.92336e-15	1.04764e-13	Up
LOC_Os01g66200	69.3323	2.48082	0.318394	7.79166	6.61321e-15	1.16859e-13	Up
LOC_Os01g09420	275.702	-1.41193	0.181303	-7.78768	6.82505e-15	1.20481e-13	Down
LOC_Os04g49748	411.882	-2.52575	0.32433	-7.78758	6.83051e-15	1.20481e-13	Down
LOC_Os04g51440	41.4091	-6.05453	0.777535	-7.78682	6.87161e-15	1.21097e-13	Down
LOC_Os07g39430	1446.24	-1.28388	0.164888	-7.78639	6.89526e-15	1.21405e-13	Down
LOC_Os06g48650	186.773	1.66326	0.213636	7.78552	6.94255e-15	1.22128e-13	Up
LOC_Os03g26210	195.596	-1.7746	0.227942	-7.78531	6.95413e-15	1.22222e-13	Down
LOC_Os01g43040	208.624	1.35487	0.174154	7.77972	7.2684e-15	1.2763e-13	Up
LOC_Os02g37600	110.39	-2.98143	0.383543	-7.77338	7.6421e-15	1.34072e-13	Down
LOC_Os07g41580	236.438	-1.48241	0.190753	-7.77137	7.76398e-15	1.36089e-13	Down
LOC_Os01g23580	40.6473	-3.0256	0.389368	-7.77054	7.81523e-15	1.36864e-13	Down
LOC_Os09g33470	1779.47	-1.40653	0.181013	-7.77033	7.82826e-15	1.3697e-13	Down
LOC_Os03g58170	644.267	2.11962	0.27288	7.76761	7.99803e-15	1.39816e-13	Up
LOC_Os05g03910	1301.06	2.58331	0.332618	7.76659	8.06279e-15	1.40822e-13	Up
LOC_Os02g33580	979.622	-1.08729	0.140009	-7.76587	8.10871e-15	1.41498e-13	Down
LOC_Os10g42970	123.021	-1.72109	0.221679	-7.76387	8.2376e-15	1.43619e-13	Down
LOC_Os01g57840	99.4081	-2.57461	0.331799	-7.75954	8.52394e-15	1.48479e-13	Down
LOC_Os07g42510	802.001	-2.53077	0.326232	-7.75757	8.65696e-15	1.50662e-13	Down
LOC_Os06g07932	401.504	-2.13699	0.275547	-7.75544	8.80347e-15	1.53076e-13	Down
LOC_Os12g20150	1418.16	-1.3918	0.179496	-7.75391	8.91053e-15	1.548e-13	Down
LOC_Os12g15400	188.136	-1.55872	0.201079	-7.75179	9.0606e-15	1.57267e-13	Down
LOC_Os01g06490	245.045	1.34832	0.173952	7.75112	9.10877e-15	1.57963e-13	Up
LOC_Os03g61990	3485.1	-1.1883	0.153309	-7.751	9.11698e-15	1.57966e-13	Down
LOC_Os01g03980	833.187	-2.23626	0.288612	-7.74834	9.31e-15	1.61168e-13	Down
LOC_Os03g43720	1530.26	2.44041	0.315023	7.74679	9.42438e-15	1.63004e-13	Up
LOC_Os07g37580	673.291	-0.977588	0.126196	-7.74659	9.4393e-15	1.63117e-13	None
LOC_Os07g43530	52.4782	3.85615	0.497971	7.74372	9.65477e-15	1.66694e-13	Up
LOC_Os11g01330	900.048	0.900507	0.1163	7.74295	9.71391e-15	1.67567e-13	None
LOC_Os06g28194	15398.8	-1.75006	0.226027	-7.74268	9.73401e-15	1.67766e-13	Down
LOC_Os12g06610	334.459	1.3531	0.174831	7.7395	9.98122e-15	1.71875e-13	Up
LOC_Os05g38950	292.721	1.3225	0.170893	7.73878	1.00377e-14	1.72696e-13	Up
LOC_Os01g51390	1380.43	-0.859851	0.111118	-7.73815	1.00872e-14	1.73395e-13	None
LOC_Os09g15670	101.366	2.64521	0.341887	7.7371	1.01713e-14	1.74687e-13	Up
LOC_Os03g55800	191.238	1.3615	0.176063	7.73303	1.05013e-14	1.80198e-13	Up
LOC_Os10g34820	65.2961	2.56516	0.331987	7.7267	1.10368e-14	1.89221e-13	Up
LOC_Os06g43190	332.698	-1.26347	0.16356	-7.7248	1.12033e-14	1.91907e-13	Down
LOC_Os05g43920	171.83	1.41944	0.183897	7.71868	1.17545e-14	2.01172e-13	Up
LOC_Os09g23550	7538.44	-2.3972	0.310833	-7.71218	1.23682e-14	2.11491e-13	Down
LOC_Os03g20170	199.42	1.3421	0.174044	7.71127	1.24572e-14	2.12826e-13	Up
LOC_Os09g20480	353.898	-1.49761	0.194304	-7.70754	1.28262e-14	2.18939e-13	Down
LOC_Os08g06550	692.33	-3.61086	0.468529	-7.7068	1.29008e-14	2.20021e-13	Down
LOC_Os12g42220	215.378	-1.77988	0.230961	-7.70641	1.29407e-14	2.2051e-13	Down
LOC_Os08g10550	125.717	1.77187	0.229926	7.70627	1.29549e-14	2.2056e-13	Up
LOC_Os11g37900	289.913	1.53393	0.199083	7.70497	1.3087e-14	2.22616e-13	Up
LOC_Os01g69070	239.29	-1.44482	0.187525	-7.70466	1.31188e-14	2.22963e-13	Down
LOC_Os08g38092	61.5466	-2.56803	0.333354	-7.70362	1.32262e-14	2.24594e-13	Down
LOC_Os03g63700	581.092	-1.18743	0.154152	-7.70296	1.32953e-14	2.25375e-13	Down
LOC_Os04g44550	260.683	-1.30029	0.168803	-7.70301	1.32897e-14	2.25375e-13	Down
LOC_Os09g27940	71.32	2.3342	0.303062	7.70207	1.33882e-14	2.26755e-13	Up
LOC_Os06g10660	138.611	1.70997	0.222046	7.70096	1.35044e-14	2.28524e-13	Up
LOC_Os02g02524	143.325	1.83359	0.238184	7.69822	1.37976e-14	2.33284e-13	Up
LOC_Os05g01090	2713.92	-1.23157	0.160198	-7.6878	1.49683e-14	2.5286e-13	Down
LOC_Os01g16430	1470.3	1.23966	0.161314	7.68476	1.53289e-14	2.58728e-13	Up
LOC_Os01g10790	253.389	-1.24292	0.161781	-7.68272	1.55746e-14	2.62649e-13	Down
LOC_Os10g32810	75.7525	2.57166	0.33482	7.68072	1.58198e-14	2.66553e-13	Up
LOC_Os08g29150	568.277	1.02285	0.133233	7.67714	1.62677e-14	2.73865e-13	Up
LOC_Os08g42010	571.359	-1.34397	0.175141	-7.67364	1.67186e-14	2.81215e-13	Down
LOC_Os07g42370	1809.9	-0.991663	0.129339	-7.66718	1.75816e-14	2.95477e-13	None
LOC_Os01g74020	289.362	-2.41016	0.314722	-7.65805	1.88784e-14	3.16999e-13	Down
LOC_Os01g08700	31913.4	-1.12493	0.146963	-7.65448	1.94102e-14	3.2565e-13	Down
LOC_Os05g40270	8810.38	-1.99072	0.2601	-7.65369	1.95298e-14	3.27376e-13	Down
LOC_Os01g68480	6661.04	-2.17576	0.284331	-7.65222	1.97539e-14	3.30849e-13	Down
LOC_Os04g48010	313.052	1.94458	0.254177	7.65048	2.00235e-14	3.35077e-13	Up
LOC_Os12g30020	1904.84	0.974499	0.127384	7.65011	2.00803e-14	3.35741e-13	None
LOC_Os03g05620	2250.96	-1.52344	0.199156	-7.64944	2.01858e-14	3.37217e-13	Down
LOC_Os02g39920	2294.68	1.22156	0.159741	7.64716	2.05469e-14	3.42766e-13	Up
LOC_Os02g32469	4099.26	-1.38549	0.181178	-7.64712	2.0553e-14	3.42766e-13	Down
LOC_Os05g37200	297.549	-1.7995	0.235335	-7.64658	2.06397e-14	3.43919e-13	Down
LOC_Os08g09370	57.643	-2.74079	0.358545	-7.64422	2.10214e-14	3.49981e-13	Down
LOC_Os03g29410	272.071	-1.57404	0.205983	-7.64161	2.14515e-14	3.56838e-13	Down
LOC_Os06g18670	63.671	3.54546	0.464093	7.63954	2.18002e-14	3.62332e-13	Up
LOC_Os05g28510	631.496	1.2031	0.157529	7.63732	2.21795e-14	3.68323e-13	Up
LOC_Os01g01160	433.025	-1.43336	0.187774	-7.63343	2.28593e-14	3.7929e-13	Down
LOC_Os02g42350	599.781	-1.20058	0.157391	-7.628	2.38431e-14	3.95278e-13	Down
LOC_Os06g45280	878.073	0.950228	0.124709	7.61955	2.54562e-14	4.21663e-13	None
LOC_Os03g18910	131.982	1.75679	0.230593	7.61856	2.56512e-14	4.24534e-13	Up
LOC_Os01g10080	195.377	-1.54292	0.202622	-7.61479	2.64127e-14	4.364e-13	Down
LOC_Os10g41730	82.9455	-2.00183	0.262885	-7.61485	2.64003e-14	4.364e-13	Down
LOC_Os02g02940	376.331	-1.07191	0.14086	-7.60972	2.74686e-14	4.53464e-13	Down
LOC_Os03g63020	3572.29	1.07487	0.141306	7.60667	2.81252e-14	4.63912e-13	Up
LOC_Os09g33520	118.064	2.06501	0.271861	7.59584	3.05799e-14	5.03977e-13	Up
LOC_Os11g42350	1088.33	-1.03725	0.136607	-7.59296	3.12683e-14	5.14889e-13	Down
LOC_Os01g34080	904.742	2.38235	0.314089	7.58495	3.3262e-14	5.47258e-13	Up
LOC_Os08g35620	1831.97	-1.03711	0.136736	-7.58475	3.33132e-14	5.4764e-13	Down
LOC_Os06g41780	178.939	1.37094	0.180766	7.58403	3.34981e-14	5.50217e-13	Up
LOC_Os12g13570	96.5196	2.78472	0.367275	7.58211	3.3997e-14	5.57944e-13	Up
LOC_Os02g33110	1359.91	-1.10273	0.145492	-7.57929	3.47461e-14	5.69761e-13	Down
LOC_Os01g23990	63.6191	-2.4589	0.324521	-7.57701	3.53616e-14	5.79368e-13	Down
LOC_Os03g19560	1912.73	-1.91821	0.253184	-7.57636	3.55398e-14	5.818e-13	Down
LOC_Os03g64010	182.267	-1.75617	0.231815	-7.57573	3.57107e-14	5.84111e-13	Down
LOC_Os09g39910	698.177	2.09126	0.276069	7.57512	3.58797e-14	5.86385e-13	Up
LOC_Os06g43840	1577.06	0.851249	0.112435	7.57105	3.70227e-14	6.04057e-13	None
LOC_Os02g46220	429.413	-2.02834	0.267907	-7.57106	3.70203e-14	6.04057e-13	Down
LOC_Os01g12490	63.6972	-2.74086	0.362161	-7.56807	3.78812e-14	6.17549e-13	Down
LOC_Os04g57690	338.537	1.05041	0.138809	7.56729	3.81095e-14	6.2063e-13	Up
LOC_Os02g51410	3061.44	-0.989503	0.130762	-7.56721	3.81336e-14	6.2063e-13	None
LOC_Os03g51960	1929.07	-1.24578	0.164675	-7.56512	3.87495e-14	6.30129e-13	Down
LOC_Os10g21268	84.0209	-3.07771	0.407027	-7.56144	3.98624e-14	6.47689e-13	Down
LOC_Os08g44850	1288.72	-1.82719	0.241666	-7.56082	4.00541e-14	6.50265e-13	Down
LOC_Os02g46473	580.291	-1.47596	0.195394	-7.55378	4.22794e-14	6.85824e-13	Down
LOC_Os04g12960	606.713	-2.27849	0.301902	-7.54712	4.44975e-14	7.21206e-13	Down
LOC_Os08g20000	171.952	1.51823	0.201198	7.54595	4.49012e-14	7.27147e-13	Up
LOC_Os02g47620	1212.82	-2.23127	0.295918	-7.54013	4.69487e-14	7.59677e-13	Down
LOC_Os05g24880	2834.08	-1.42183	0.188672	-7.53596	4.84738e-14	7.83707e-13	Down
LOC_Os02g03040	5907.29	-1.528	0.202851	-7.53261	4.97372e-14	8.03469e-13	Down
LOC_Os01g07760	12101.2	-1.06565	0.141476	-7.53237	4.98279e-14	8.03608e-13	Down
LOC_Os01g09800	179.636	-1.86245	0.247258	-7.5324	4.98145e-14	8.03608e-13	Down
LOC_Os12g31830	268.372	-1.64808	0.218903	-7.52881	5.12051e-14	8.2514e-13	Down
LOC_Os02g51880	209.594	1.35557	0.180406	7.514	5.7348e-14	9.23369e-13	Up
LOC_Os05g40960	56.6979	-2.4545	0.326671	-7.51369	5.74837e-14	9.24793e-13	Down
LOC_Os02g04640	714.602	-1.14061	0.15183	-7.5124	5.8052e-14	9.33169e-13	Down
LOC_Os10g36520	45.8497	-9.08173	1.20909	-7.51122	5.85774e-14	9.40842e-13	Down
LOC_Os10g34420	215.799	1.46003	0.194458	7.50821	5.99397e-14	9.61934e-13	Up
LOC_Os01g60260	224.389	1.58749	0.211517	7.50525	6.13133e-14	9.83172e-13	Up
LOC_Os01g39970	49.2408	-2.98602	0.397931	-7.50386	6.19668e-14	9.92839e-13	Down
LOC_Os03g08220	1208.82	-0.780279	0.104005	-7.5023	6.27082e-14	1.00389e-12	None
LOC_Os11g04210	226.032	1.71788	0.229172	7.49602	6.57855e-14	1.0523e-12	Up
LOC_Os03g06070	838.466	0.887544	0.118486	7.4907	6.85078e-14	1.09495e-12	None
LOC_Os04g32090	77.4389	2.50964	0.335062	7.49007	6.88365e-14	1.09931e-12	Up
LOC_Os06g07120	190.525	1.56275	0.20867	7.48914	6.93281e-14	1.10626e-12	Up
LOC_Os03g03070	112.639	-2.4789	0.331195	-7.48473	7.16954e-14	1.1431e-12	Down
LOC_Os09g29310	231.909	-1.43942	0.192366	-7.48272	7.27977e-14	1.15973e-12	Down
LOC_Os04g20920	177.451	1.33961	0.179162	7.47706	7.60016e-14	1.20978e-12	Up
LOC_Os03g48940	1218.02	-0.889281	0.118942	-7.47659	7.62736e-14	1.21313e-12	None
LOC_Os12g39120	53.3447	-2.44068	0.326453	-7.47637	7.64056e-14	1.21424e-12	Down
LOC_Os04g53990	127.526	2.11273	0.282598	7.47608	7.65696e-14	1.21586e-12	Up
LOC_Os03g03870	899.795	-0.925887	0.123851	-7.47581	7.67271e-14	1.21738e-12	None
LOC_Os01g36670	298.704	1.29922	0.173905	7.47086	7.96738e-14	1.2631e-12	Up
LOC_Os11g01270	308.09	1.2623	0.168996	7.46943	8.05413e-14	1.27582e-12	Up
LOC_Os06g51410	110.187	-1.65972	0.222216	-7.46893	8.08482e-14	1.27965e-12	Down
LOC_Os01g43844	1563.44	-0.904731	0.121138	-7.46859	8.10571e-14	1.28192e-12	None
LOC_Os09g21796	110.588	1.8177	0.243401	7.46794	8.14613e-14	1.28727e-12	Up
LOC_Os04g25060	35.4347	-5.49608	0.736091	-7.46659	8.23022e-14	1.29951e-12	Down
LOC_Os09g26730	2692.77	1.69527	0.227126	7.464	8.3932e-14	1.32418e-12	Up
LOC_Os06g33549	103.708	2.30288	0.308582	7.46277	8.47192e-14	1.33552e-12	Up
LOC_Os01g68290	46.1269	5.66415	0.759233	7.46035	8.62926e-14	1.35923e-12	Up
LOC_Os12g02950	378.358	-1.02823	0.137835	-7.45983	8.66362e-14	1.36355e-12	Down
LOC_Os04g51030	145.76	-2.34039	0.313754	-7.45933	8.69629e-14	1.36759e-12	Down
LOC_Os09g07920	395.532	-1.13256	0.151879	-7.457	8.85157e-14	1.39089e-12	Down
LOC_Os04g41540	216.59	2.0051	0.268897	7.45675	8.8681e-14	1.39237e-12	Up
LOC_Os09g24924	1413.65	-1.1034	0.148028	-7.45399	9.05613e-14	1.42075e-12	Down
LOC_Os11g42030	120.162	-1.85543	0.249001	-7.45149	9.22918e-14	1.44674e-12	Down
LOC_Os06g41360	1346.22	1.26502	0.169925	7.44455	9.72746e-14	1.52363e-12	Up
LOC_Os05g23140	59.1398	5.16083	0.693621	7.44041	1.0037e-13	1.57085e-12	Up
LOC_Os05g11510	93.2295	2.01997	0.271554	7.43854	1.01801e-13	1.59199e-12	Up
LOC_Os12g01360	843.77	0.963482	0.129536	7.43796	1.02249e-13	1.5977e-12	None
LOC_Os09g20220	94.5909	-2.43468	0.327336	-7.43786	1.02331e-13	1.59772e-12	Down
LOC_Os01g17214	340.432	-2.77748	0.37351	-7.43615	1.03661e-13	1.6172e-12	Down
LOC_Os01g56180	624.361	1.40378	0.188787	7.4358	1.03934e-13	1.61992e-12	Up
LOC_Os03g60850	282.543	1.12432	0.151206	7.43572	1.04001e-13	1.61992e-12	Up
LOC_Os05g49410	409.959	1.36764	0.184048	7.43093	1.07836e-13	1.67832e-12	Up
LOC_Os11g25160	1856.71	-2.24486	0.302132	-7.43006	1.08546e-13	1.68803e-12	Down
LOC_Os10g42430	1983.08	1.78488	0.240312	7.42734	1.10807e-13	1.72181e-12	Up
LOC_Os09g26870	490.123	1.12945	0.152108	7.42533	1.12499e-13	1.74673e-12	Up
LOC_Os08g31630	536.654	-2.49296	0.335934	-7.421	1.16242e-13	1.80342e-12	Down
LOC_Os01g71710	47.561	-2.88512	0.388979	-7.41716	1.19654e-13	1.85488e-12	Down
LOC_Os09g31031	53.5856	2.39434	0.322902	7.41506	1.21573e-13	1.88313e-12	Up
LOC_Os07g30610	90.7016	-2.18298	0.294592	-7.41018	1.26129e-13	1.95215e-12	Down
LOC_Os01g67740	132.752	2.13343	0.287952	7.40897	1.27285e-13	1.96849e-12	Up
LOC_Os10g38850	1253.17	1.01338	0.136809	7.40725	1.28947e-13	1.99263e-12	Up
LOC_Os05g44320	516.78	0.961983	0.12991	7.40501	1.31138e-13	2.02488e-12	None
LOC_Os02g07910	1065.05	-0.867393	0.117195	-7.40129	1.34866e-13	2.08081e-12	None
LOC_Os01g11054	4889.72	-2.14849	0.290321	-7.4004	1.3577e-13	2.0931e-12	Down
LOC_Os03g49630	345.179	-1.66532	0.22505	-7.39978	1.36408e-13	2.10129e-12	Down
LOC_Os02g04710	2067.42	-0.982383	0.132762	-7.3996	1.36594e-13	2.10249e-12	None
LOC_Os03g11480	505.716	-1.01459	0.137138	-7.3983	1.37941e-13	2.12156e-12	Down
LOC_Os07g45570	29.0599	-3.7657	0.509339	-7.39332	1.43211e-13	2.20089e-12	Down
LOC_Os02g25060	422.606	-1.89133	0.255902	-7.39084	1.45903e-13	2.2405e-12	Down
LOC_Os03g53930	334.235	1.58165	0.214091	7.38774	1.49346e-13	2.28978e-12	Up
LOC_Os02g37830	623.559	1.21416	0.164346	7.38782	1.49259e-13	2.28978e-12	Up
LOC_Os05g34830	2704.03	2.01143	0.272504	7.3813	1.56757e-13	2.40153e-12	Up
LOC_Os07g36800	377.599	-2.14328	0.290395	-7.38059	1.57595e-13	2.41248e-12	Down
LOC_Os08g06630	5423.29	-1.56213	0.211733	-7.37781	1.60911e-13	2.46131e-12	Down
LOC_Os08g37780	99.7804	1.73428	0.235101	7.37673	1.62224e-13	2.47946e-12	Up
LOC_Os01g63060	1047.15	1.01778	0.138009	7.37471	1.64701e-13	2.51535e-12	Up
LOC_Os09g11480	2704.05	-1.87283	0.25416	-7.36873	1.72264e-13	2.62881e-12	Down
LOC_Os08g41210	45.511	-2.48581	0.33736	-7.36841	1.72674e-13	2.63302e-12	Down
LOC_Os10g14011	158.378	-1.45485	0.197474	-7.3673	1.7412e-13	2.65299e-12	Down
LOC_Os09g37620	4571.36	-1.8999	0.257923	-7.36615	1.75625e-13	2.67384e-12	Down
LOC_Os07g15670	406.139	-1.78155	0.241861	-7.366	1.75818e-13	2.67471e-12	Down
LOC_Os11g44870	183.94	-1.49268	0.202733	-7.36275	1.80161e-13	2.73865e-12	Down
LOC_Os02g34950	425.792	-0.973408	0.132248	-7.3605	1.83225e-13	2.78306e-12	None
LOC_Os03g14880	42.2234	-2.7813	0.377908	-7.35974	1.8427e-13	2.79677e-12	Down
LOC_Os01g13100	849.171	-1.45865	0.198364	-7.35342	1.93192e-13	2.92991e-12	Down
LOC_Os06g08080	267.92	2.13183	0.290041	7.35009	1.9807e-13	3.00156e-12	Up
LOC_Os04g46750	1150.77	-1.46249	0.19901	-7.34883	1.99953e-13	3.02775e-12	Down
LOC_Os04g37500	35.7336	3.97201	0.54057	7.34781	2.01482e-13	3.04855e-12	Up
LOC_Os02g49590	135.215	-1.45257	0.197696	-7.34745	2.02019e-13	3.05431e-12	Down
LOC_Os01g46810	1557	-0.767573	0.104474	-7.34701	2.02686e-13	3.06203e-12	None
LOC_Os11g31480	69.2348	-2.17464	0.296041	-7.34574	2.04623e-13	3.08891e-12	Down
LOC_Os05g50230	1402.46	-2.74082	0.373197	-7.34416	2.07056e-13	3.12322e-12	Down
LOC_Os03g02980	2182.91	-0.878445	0.119629	-7.34306	2.08772e-13	3.14669e-12	None
LOC_Os03g58790	1573.07	2.09219	0.285038	7.34003	2.13542e-13	3.2161e-12	Up
LOC_Os06g19260	48.5007	-2.91494	0.397297	-7.33692	2.18558e-13	3.28912e-12	Down
LOC_Os05g27790	229.544	1.66582	0.227085	7.33567	2.20618e-13	3.31757e-12	Up
LOC_Os01g43380	383.944	-1.76647	0.240915	-7.33232	2.26203e-13	3.39895e-12	Down
LOC_Os11g08210	460.028	1.54038	0.210104	7.33147	2.27635e-13	3.41784e-12	Up
LOC_Os06g02380	17145.4	1.66464	0.22707	7.33092	2.2857e-13	3.42925e-12	Up
LOC_Os03g55850	1652.53	1.47025	0.200616	7.32869	2.32414e-13	3.48426e-12	Up
LOC_Os01g72430	415.053	-1.30164	0.177614	-7.32851	2.3273e-13	3.48633e-12	Down
LOC_Os01g64910	46.812	-2.60794	0.35592	-7.32731	2.34812e-13	3.51481e-12	Down
LOC_Os09g17680	142.007	-1.54845	0.211365	-7.32594	2.37225e-13	3.54823e-12	Down
LOC_Os09g39680	1422.8	-1.55605	0.212447	-7.32441	2.39948e-13	3.58621e-12	Down
LOC_Os10g38900	470.147	-1.47093	0.200875	-7.3226	2.43213e-13	3.63224e-12	Down
LOC_Os09g36770	900.734	1.31641	0.179885	7.31804	2.51617e-13	3.75488e-12	Up
LOC_Os05g01440	165.102	-2.04354	0.279428	-7.3133	2.60664e-13	3.88694e-12	Down
LOC_Os11g40090	525.525	0.991773	0.135694	7.3089	2.69332e-13	4.01313e-12	None
LOC_Os08g45180	1277.66	-1.44624	0.197885	-7.3085	2.70135e-13	4.02203e-12	Down
LOC_Os03g04920	1562.41	1.47476	0.201874	7.30533	2.76592e-13	4.11504e-12	Up
LOC_Os03g60520	215.546	1.74893	0.239442	7.3042	2.78921e-13	4.14654e-12	Up
LOC_Os01g14580	519.639	-1.23397	0.168953	-7.30364	2.80079e-13	4.1606e-12	Down
LOC_Os06g48800	121.862	-1.97475	0.270395	-7.30321	2.80986e-13	4.1709e-12	Down
LOC_Os08g38880	4400.93	-1.76251	0.241397	-7.3013	2.84992e-13	4.22717e-12	Down
LOC_Os06g51220	6809.28	-1.76983	0.242439	-7.30009	2.87571e-13	4.26219e-12	Down
LOC_Os02g23823	506.888	-1.22028	0.167178	-7.2993	2.89268e-13	4.28409e-12	Down
LOC_Os09g28620	169.559	2.25467	0.308964	7.29751	2.93136e-13	4.33811e-12	Up
LOC_Os01g15020	3714.3	-0.968548	0.132794	-7.29363	3.01709e-13	4.4616e-12	None
LOC_Os01g37832	381.476	1.16237	0.159372	7.29342	3.02173e-13	4.46173e-12	Up
LOC_Os06g48950	672.698	-1.07503	0.147397	-7.29345	3.02108e-13	4.46173e-12	Down
LOC_Os06g51430	190.128	-1.61878	0.222079	-7.28923	3.11733e-13	4.59941e-12	Down
LOC_Os09g25460	3170.74	-1.02669	0.140857	-7.28889	3.12523e-13	4.6076e-12	Down
LOC_Os03g07300	14014.4	-2.05615	0.282264	-7.2845	3.22871e-13	4.75657e-12	Down
LOC_Os07g11070	305.022	1.45966	0.200588	7.2769	3.41582e-13	5.02844e-12	Up
LOC_Os08g40680	97.591	3.70243	0.508854	7.27601	3.43829e-13	5.05773e-12	Up
LOC_Os06g07600	10140.5	2.47035	0.33958	7.27472	3.47137e-13	5.10255e-12	Up
LOC_Os01g09620	216.064	-1.80173	0.24797	-7.26592	3.7051e-13	5.44203e-12	Down
LOC_Os07g39690	210.681	1.46683	0.202159	7.25583	3.9921e-13	5.85917e-12	Up
LOC_Os07g03910	129.963	-1.48545	0.204751	-7.25488	4.02007e-13	5.89581e-12	Down
LOC_Os06g04280	362.957	2.00674	0.27664	7.25398	4.04705e-13	5.92446e-12	Up
LOC_Os01g54340	1477.56	1.24777	0.172013	7.25392	4.04869e-13	5.92446e-12	Up
LOC_Os06g33200	565.686	-1.09013	0.15028	-7.25396	4.0477e-13	5.92446e-12	Down
LOC_Os02g49440	3421.54	-1.53157	0.211271	-7.2493	4.18943e-13	6.12584e-12	Down
LOC_Os01g01620	1951.59	1.33702	0.18445	7.24869	4.20833e-13	6.14887e-12	Up
LOC_Os10g17260	60.6516	2.10467	0.290465	7.24586	4.29712e-13	6.27392e-12	Up
LOC_Os04g21320	759.717	0.933165	0.128788	7.24573	4.30124e-13	6.27526e-12	None
LOC_Os01g49310	524.818	1.56195	0.215606	7.24447	4.34135e-13	6.32906e-12	Up
LOC_Os04g44900	567.542	-1.10464	0.15263	-7.2374	4.5738e-13	6.66298e-12	Down
LOC_Os01g10250	412.064	1.14495	0.158288	7.2333	4.71401e-13	6.86213e-12	Up
LOC_Os09g36800	918.858	-1.94614	0.269179	-7.22993	4.83244e-13	7.02929e-12	Down
LOC_Os06g01620	204.705	-1.55002	0.214407	-7.22935	4.85316e-13	7.05419e-12	Down
LOC_Os09g01610	41.6624	2.87297	0.39761	7.22559	4.98926e-13	7.24127e-12	Up
LOC_Os02g17760	77.5104	-2.0929	0.289649	-7.22564	4.98744e-13	7.24127e-12	Down
LOC_Os01g08320	818.634	-1.50115	0.207834	-7.22286	5.09072e-13	7.38306e-12	Down
LOC_Os08g38990	1605.7	-1.56194	0.216482	-7.21512	5.38881e-13	7.80959e-12	Down
LOC_Os05g06380	49.1672	8.96287	1.24309	7.21014	5.58953e-13	8.08851e-12	Up
LOC_Os02g35590	672.436	-1.2096	0.167761	-7.21023	5.5859e-13	8.08851e-12	Down
LOC_Os04g14760	98.5791	-2.2302	0.309319	-7.21002	5.59439e-13	8.08955e-12	Down
LOC_Os07g08390	270.979	-1.33092	0.184597	-7.20989	5.59966e-13	8.0912e-12	Down
LOC_Os07g22350	1626.35	-1.43242	0.198684	-7.20956	5.6134e-13	8.10507e-12	Down
LOC_Os03g02310	156.266	-1.30222	0.180862	-7.20008	6.01766e-13	8.68237e-12	Down
LOC_Os04g35520	1100.12	-1.70862	0.237368	-7.19819	6.10178e-13	8.79725e-12	Down
LOC_Os02g44642	490.852	1.31633	0.182881	7.19773	6.12211e-13	8.82007e-12	Up
LOC_Os08g06640	2984.23	-0.91819	0.127569	-7.19757	6.1294e-13	8.82408e-12	None
LOC_Os12g06800	2020.17	-1.18834	0.165133	-7.19625	6.18931e-13	8.90378e-12	Down
LOC_Os02g07930	155.109	-1.76399	0.245289	-7.19148	6.40912e-13	9.21323e-12	Down
LOC_Os08g03840	601.513	1.04167	0.144853	7.19123	6.42092e-13	9.22341e-12	Up
LOC_Os03g15650	540.083	0.977832	0.136006	7.18964	6.49645e-13	9.32507e-12	None
LOC_Os09g33690	2380.2	-1.64194	0.228399	-7.18889	6.53186e-13	9.36903e-12	Down
LOC_Os03g21850	834.003	1.60188	0.222874	7.18738	6.60476e-13	9.46667e-12	Up
LOC_Os12g09120	737.271	-0.87851	0.122252	-7.18604	6.66982e-13	9.55292e-12	None
LOC_Os01g53020	8704.42	-0.994739	0.138444	-7.18514	6.71394e-13	9.60908e-12	None
LOC_Os12g33100	377.008	-1.6704	0.232502	-7.18444	6.74816e-13	9.651e-12	Down
LOC_Os03g53990	280.23	1.13798	0.158441	7.18234	6.85273e-13	9.79341e-12	Up
LOC_Os01g42080	419.646	1.18958	0.165631	7.18213	6.86327e-13	9.80132e-12	Up
LOC_Os10g39030	1665.04	-0.88538	0.123299	-7.18073	6.93379e-13	9.8948e-12	None
LOC_Os06g46284	124.18	1.81143	0.252494	7.17415	7.27565e-13	1.03751e-11	Up
LOC_Os04g36040	313.614	-1.31734	0.183682	-7.17188	7.39731e-13	1.05409e-11	Down
LOC_Os10g36810	821.763	1.06799	0.149016	7.16695	7.66889e-13	1.09199e-11	Up
LOC_Os02g46600	48.4371	2.40784	0.335998	7.16624	7.7084e-13	1.09682e-11	Up
LOC_Os09g10204	877.936	1.59315	0.222474	7.16107	8.00501e-13	1.1382e-11	Up
LOC_Os03g23010	2777.96	-0.956426	0.133582	-7.15985	8.07648e-13	1.14753e-11	None
LOC_Os04g46220	1446.6	-1.61267	0.225295	-7.15804	8.1838e-13	1.16193e-11	Down
LOC_Os07g35410	77.6779	-2.24619	0.313825	-7.15745	8.2191e-13	1.1661e-11	Down
LOC_Os10g26680	158.758	-1.53821	0.214914	-7.15734	8.22569e-13	1.16619e-11	Down
LOC_Os03g08430	4184.39	-1.24109	0.173408	-7.15703	8.24421e-13	1.16797e-11	Down
LOC_Os03g52150	2687.54	-0.726705	0.101541	-7.15678	8.25944e-13	1.16928e-11	None
LOC_Os05g07860	2953.04	-1.21337	0.169553	-7.15627	8.2899e-13	1.17275e-11	Down
LOC_Os02g03000	187.547	1.63991	0.229214	7.15449	8.39842e-13	1.18724e-11	Up
LOC_Os06g48040	531.748	-1.18614	0.165816	-7.15332	8.47069e-13	1.19659e-11	Down
LOC_Os01g68770	5732.58	-1.71953	0.240593	-7.14705	8.86649e-13	1.2516e-11	Down
LOC_Os01g27140	1842.1	-1.91416	0.268009	-7.14215	9.18832e-13	1.2961e-11	Down
LOC_Os02g04230	96.5287	-2.04073	0.285753	-7.14161	9.22443e-13	1.30025e-11	Down
LOC_Os02g30650	148.573	1.61811	0.2269	7.13137	9.93764e-13	1.39978e-11	Up
LOC_Os06g04710	405.028	-1.03228	0.144789	-7.12956	1.00692e-12	1.41729e-11	Down
LOC_Os05g46760	81.7265	1.86152	0.261251	7.1254	1.03776e-12	1.45965e-11	Up
LOC_Os05g50470	107.276	-1.57187	0.220627	-7.12456	1.04415e-12	1.46758e-11	Down
LOC_Os06g02019	71.3011	-2.49794	0.350621	-7.12432	1.04596e-12	1.46907e-11	Down
LOC_Os12g10730	1804.2	-1.46415	0.205524	-7.12398	1.04855e-12	1.47165e-11	Down
LOC_Os01g48950	52.7075	-2.84825	0.399907	-7.12227	1.06165e-12	1.48897e-11	Down
LOC_Os02g55610	1572.84	-0.86621	0.121662	-7.11981	1.08075e-12	1.51359e-11	None
LOC_Os01g49614	142.78	-1.36115	0.191176	-7.11986	1.08036e-12	1.51359e-11	Down
LOC_Os01g39060	1602.6	-1.03255	0.145113	-7.1155	1.11509e-12	1.56057e-11	Down
LOC_Os06g11320	123.387	1.59754	0.224634	7.11176	1.14571e-12	1.60227e-11	Up
LOC_Os03g03260	372.259	-1.27211	0.179005	-7.10656	1.18969e-12	1.66259e-11	Down
LOC_Os08g35050	315.899	1.14594	0.161315	7.10374	1.21428e-12	1.69575e-11	Up
LOC_Os03g19400	1054.2	1.20757	0.170133	7.09779	1.26769e-12	1.76907e-11	Up
LOC_Os05g39380	2367.64	-0.722913	0.101875	-7.09611	1.2832e-12	1.78944e-11	None
LOC_Os06g19444	107.837	-1.4978	0.211173	-7.09274	1.31487e-12	1.8323e-11	Down
LOC_Os04g27190	41.7362	3.58421	0.505827	7.08583	1.38211e-12	1.92464e-11	Up
LOC_Os04g31010	1410.27	-1.00941	0.142499	-7.08362	1.40433e-12	1.95418e-11	Down
LOC_Os12g40920	777.716	-1.7288	0.244145	-7.08105	1.43064e-12	1.98938e-11	Down
LOC_Os10g39520	129.204	1.80525	0.254976	7.08006	1.44092e-12	2.00225e-11	Up
LOC_Os02g47840	531.569	1.91116	0.26994	7.07993	1.44222e-12	2.00264e-11	Up
LOC_Os09g17760	753.345	0.813848	0.114969	7.07887	1.45335e-12	2.01666e-11	None
LOC_Os02g42220	1192.25	-1.28791	0.181942	-7.07865	1.45564e-12	2.01841e-11	Down
LOC_Os03g63590	130.63	1.6047	0.226766	7.07646	1.47889e-12	2.04919e-11	Up
LOC_Os02g51390	256.765	1.13263	0.160061	7.07622	1.48139e-12	2.05121e-11	Up
LOC_Os06g11130	545.389	-1.63687	0.231347	-7.07542	1.49002e-12	2.0617e-11	Down
LOC_Os11g11500	93.9789	1.64175	0.232072	7.07429	1.50213e-12	2.077e-11	Up
LOC_Os02g19990	109.255	2.05426	0.290473	7.07211	1.526e-12	2.10703e-11	Up
LOC_Os12g01590	940.643	-1.25152	0.176964	-7.07218	1.5252e-12	2.10703e-11	Down
LOC_Os07g12510	516.938	-1.06776	0.150986	-7.07192	1.52809e-12	2.10842e-11	Down
LOC_Os11g34870	333.556	3.11261	0.440215	7.07067	1.54191e-12	2.12599e-11	Up
LOC_Os10g10190	307.905	1.3557	0.191762	7.06969	1.55283e-12	2.13954e-11	Up
LOC_Os02g07790	1628.05	-0.920292	0.130184	-7.06918	1.55849e-12	2.1447e-11	None
LOC_Os10g20350	101.979	-1.65819	0.234569	-7.06906	1.55986e-12	2.1447e-11	Down
LOC_Os03g17230	53.6677	-2.33435	0.330218	-7.06914	1.55897e-12	2.1447e-11	Down
LOC_Os07g46380	344.809	0.983863	0.139261	7.06488	1.60753e-12	2.2087e-11	None
LOC_Os03g30950	42.4589	3.60984	0.511046	7.06363	1.62212e-12	2.22717e-11	Up
LOC_Os01g58620	249.464	1.61709	0.22895	7.0631	1.62824e-12	2.23401e-11	Up
LOC_Os08g38310	676.789	1.11042	0.157224	7.06266	1.63342e-12	2.23955e-11	Up
LOC_Os03g53920	115.323	1.76695	0.250241	7.061	1.65305e-12	2.26448e-11	Up
LOC_Os09g21340	689.577	0.941157	0.133291	7.06093	1.65392e-12	2.26448e-11	None
LOC_Os01g59660	243.954	1.67171	0.236963	7.05472	1.72954e-12	2.36636e-11	Up
LOC_Os07g37730	56.3667	-2.87819	0.408064	-7.05329	1.74735e-12	2.38906e-11	Down
LOC_Os12g29950	440.192	-1.98464	0.281427	-7.05205	1.76307e-12	2.40887e-11	Down
LOC_Os07g06850	1119.12	-1.63503	0.231956	-7.04888	1.80369e-12	2.46265e-11	Down
LOC_Os03g05320	594.314	-1.27885	0.181481	-7.04673	1.83165e-12	2.49909e-11	Down
LOC_Os06g40490	397.568	0.959766	0.136213	7.04606	1.84057e-12	2.5095e-11	None
LOC_Os10g28050	859.501	-0.925623	0.131399	-7.04439	1.86276e-12	2.53799e-11	None
LOC_Os06g48030	121.018	-2.03413	0.28884	-7.04241	1.88946e-12	2.57259e-11	Down
LOC_Os04g42430	1969.88	-1.28095	0.182007	-7.03793	1.95122e-12	2.65483e-11	Down
LOC_Os11g38980	375.872	1.27848	0.181736	7.03482	1.99521e-12	2.71279e-11	Up
LOC_Os09g16950	32.2677	-3.09734	0.440454	-7.03215	2.03381e-12	2.76336e-11	Down
LOC_Os01g42830	276.855	-1.29539	0.184298	-7.02881	2.08307e-12	2.82637e-11	Down
LOC_Os06g43800	2695.2	-1.94762	0.27709	-7.02885	2.08242e-12	2.82637e-11	Down
LOC_Os02g35860	652.736	0.933687	0.132866	7.02727	2.10616e-12	2.85571e-11	None
LOC_Os01g72100	535.758	1.13848	0.162018	7.02685	2.11246e-12	2.86228e-11	Up
LOC_Os08g40100	36.3813	2.77502	0.394933	7.02657	2.11675e-12	2.86611e-11	Up
LOC_Os12g36170	77.8468	2.21729	0.315664	7.0242	2.1529e-12	2.91303e-11	Up
LOC_Os10g25780	204.441	1.46479	0.208641	7.02059	2.20928e-12	2.98726e-11	Up
LOC_Os07g34640	1332.9	-1.0162	0.144828	-7.01665	2.27251e-12	3.07063e-11	Down
LOC_Os02g49920	616.512	1.36353	0.194336	7.01637	2.27713e-12	3.07476e-11	Up
LOC_Os07g41260	328.026	1.00764	0.143655	7.01429	2.31112e-12	3.1185e-11	Up
LOC_Os03g57420	104.215	1.53157	0.218388	7.0131	2.33089e-12	3.14301e-11	Up
LOC_Os11g48040	436.077	1.38119	0.196982	7.01176	2.3534e-12	3.17117e-11	Up
LOC_Os10g26060	120.059	1.53958	0.219647	7.00935	2.39424e-12	3.22399e-11	Up
LOC_Os01g67040	116.383	1.58565	0.226224	7.0092	2.39682e-12	3.22524e-11	Up
LOC_Os11g35040	294.65	-1.87668	0.267892	-7.00535	2.46376e-12	3.31305e-11	Down
LOC_Os02g45540	383.204	-1.13214	0.161671	-7.00273	2.5102e-12	3.37318e-11	Down
LOC_Os03g15020	3679.4	2.21568	0.31642	7.00234	2.51715e-12	3.3802e-11	Up
LOC_Os09g06770	112.768	-2.82015	0.40277	-7.00187	2.52561e-12	3.38924e-11	Down
LOC_Os02g03830	108.87	-1.47375	0.21065	-6.99618	2.6304e-12	3.52743e-11	Down
LOC_Os02g10580	311.998	-1.50284	0.214813	-6.99601	2.63346e-12	3.52912e-11	Down
LOC_Os01g70920	291.018	1.09156	0.156063	6.99434	2.66519e-12	3.56921e-11	Up
LOC_Os08g04620	1949.01	-0.924084	0.132137	-6.9934	2.68308e-12	3.5907e-11	None
LOC_Os01g71300	864.76	1.24761	0.178413	6.99282	2.69412e-12	3.60301e-11	Up
LOC_Os02g32860	92.4578	1.85787	0.265695	6.99247	2.70093e-12	3.60719e-11	Up
LOC_Os10g35130	168.779	-1.31322	0.187804	-6.99252	2.69984e-12	3.60719e-11	Down
LOC_Os11g47830	345.932	-1.17906	0.168629	-6.99204	2.70912e-12	3.61567e-11	Down
LOC_Os06g12590	1080.51	-0.952191	0.136282	-6.98694	2.80956e-12	3.74717e-11	None
LOC_Os07g41180	146.33	1.957	0.280102	6.98675	2.8133e-12	3.7496e-11	Up
LOC_Os12g03740	45.4857	2.34094	0.335085	6.9861	2.82638e-12	3.76447e-11	Up
LOC_Os03g48000	697.238	-1.35837	0.19452	-6.9832	2.88539e-12	3.84045e-11	Down
LOC_Os12g43370	1550.38	-0.866719	0.12414	-6.98178	2.91472e-12	3.87685e-11	None
LOC_Os07g18990	177.619	-1.96075	0.280958	-6.97882	2.97677e-12	3.95669e-11	Down
LOC_Os06g46900	208.522	2.16135	0.30971	6.97861	2.98105e-12	3.95971e-11	Up
LOC_Os11g07230	1297.09	-1.75011	0.25089	-6.97558	3.04603e-12	4.04327e-11	Down
LOC_Os03g08740	541.067	-1.22604	0.17581	-6.97365	3.08814e-12	4.09638e-11	Down
LOC_Os06g47620	56.7466	2.32535	0.333462	6.97335	3.09475e-12	4.10237e-11	Up
LOC_Os10g01820	39.7793	2.5742	0.369317	6.97017	3.16557e-12	4.19341e-11	Up
LOC_Os11g11100	729.761	1.03348	0.148306	6.96857	3.20168e-12	4.23743e-11	Up
LOC_Os07g02330	82.5443	-1.92675	0.276494	-6.96851	3.20313e-12	4.23743e-11	Down
LOC_Os07g46630	168.761	1.31091	0.188199	6.96554	3.27138e-12	4.32481e-11	Up
LOC_Os02g30310	542.93	-1.69088	0.242901	-6.96119	3.37401e-12	4.45748e-11	Down
LOC_Os02g54580	487.52	-0.935066	0.134331	-6.9609	3.38098e-12	4.46367e-11	None
LOC_Os03g51440	149.073	2.05994	0.295964	6.96012	3.39993e-12	4.48566e-11	Up
LOC_Os01g39020	39.6805	2.68554	0.385959	6.95809	3.44913e-12	4.54751e-11	Up
LOC_Os07g49260	381.897	1.08151	0.155458	6.95693	3.47769e-12	4.58208e-11	Up
LOC_Os05g48200	30797.5	-3.14006	0.451379	-6.95658	3.48624e-12	4.59026e-11	Down
LOC_Os12g40830	347.157	-1.32953	0.191139	-6.95583	3.50486e-12	4.61167e-11	Down
LOC_Os09g38970	450.254	0.905534	0.130206	6.95465	3.5345e-12	4.64755e-11	None
LOC_Os05g09020	703.024	-1.82506	0.262486	-6.953	3.5761e-12	4.69909e-11	Down
LOC_Os01g05490	5410.4	-1.74176	0.250525	-6.95243	3.59055e-12	4.71491e-11	Down
LOC_Os02g54254	6207.33	2.34829	0.337778	6.95216	3.59745e-12	4.72081e-11	Up
LOC_Os12g40419	98.7445	2.36534	0.340325	6.95024	3.64672e-12	4.78225e-11	Up
LOC_Os10g37420	3228.79	0.915749	0.131796	6.94826	3.69824e-12	4.84657e-11	None
LOC_Os02g52290	1132.35	-1.39892	0.201409	-6.94567	3.76673e-12	4.93303e-11	Down
LOC_Os06g03570	301.689	-1.19731	0.172439	-6.9434	3.82777e-12	5.00962e-11	Down
LOC_Os05g49940	135.822	4.71344	0.678953	6.94221	3.86021e-12	5.0487e-11	Up
LOC_Os06g51360	288.149	1.65359	0.238269	6.93998	3.92149e-12	5.1191e-11	Up
LOC_Os06g43550	396.321	1.28246	0.184791	6.94002	3.92044e-12	5.1191e-11	Up
LOC_Os01g14860	1898.6	-0.880416	0.126862	-6.93997	3.92188e-12	5.1191e-11	None
LOC_Os06g05740	955.735	1.79934	0.259347	6.93796	3.97802e-12	5.18891e-11	Up
LOC_Os01g60910	191.189	1.19865	0.172788	6.93713	4.00135e-12	5.21534e-11	Up
LOC_Os11g05394	243.557	-1.32804	0.191442	-6.93705	4.00361e-12	5.21534e-11	Down
LOC_Os10g26520	732.014	-1.96087	0.282691	-6.93644	4.02093e-12	5.23443e-11	Down
LOC_Os06g37150	58.6345	3.88624	0.560528	6.93318	4.11472e-12	5.34941e-11	Up
LOC_Os01g65680	229.41	-1.13959	0.164366	-6.93325	4.11275e-12	5.34941e-11	Down
LOC_Os06g12680	162.073	1.61603	0.233097	6.93286	4.12412e-12	5.35807e-11	Up
LOC_Os04g48410	1499.88	1.04121	0.150194	6.93247	4.13556e-12	5.36937e-11	Up
LOC_Os02g36390	310.987	-1.10335	0.159198	-6.93066	4.18891e-12	5.43504e-11	Down
LOC_Os05g04550	126.519	-2.54108	0.366669	-6.93017	4.20333e-12	5.45013e-11	Down
LOC_Os08g33100	191.595	1.86112	0.268607	6.92878	4.24476e-12	5.50021e-11	Up
LOC_Os07g29620	3176.17	-0.765225	0.110445	-6.92854	4.25198e-12	5.50229e-11	None
LOC_Os05g39760	3197.46	-1.02832	0.148418	-6.92855	4.25187e-12	5.50229e-11	Down
LOC_Os08g07840	632.825	1.30451	0.1883	6.92781	4.27395e-12	5.52706e-11	Up
LOC_Os07g06610	135.2	1.4698	0.212167	6.92756	4.28168e-12	5.5334e-11	Up
LOC_Os10g36880	84.8525	1.87406	0.270579	6.92611	4.32575e-12	5.58299e-11	Up
LOC_Os06g09679	7581.38	1.55026	0.223826	6.92619	4.32319e-12	5.58299e-11	Up
LOC_Os10g39390	61.5823	-2.77846	0.401223	-6.92499	4.36022e-12	5.62376e-11	Down
LOC_Os12g24020	633.335	2.71668	0.392359	6.92397	4.39149e-12	5.66037e-11	Up
LOC_Os06g37450	1148.2	1.80344	0.260507	6.92282	4.42732e-12	5.7028e-11	Up
LOC_Os03g63300	54.6529	2.1568	0.311656	6.92045	4.50205e-12	5.79524e-11	Up
LOC_Os03g50070	758.933	-1.42125	0.2055	-6.91605	4.64422e-12	5.97432e-11	Down
LOC_Os08g10430	210.285	1.47786	0.213705	6.91544	4.66402e-12	5.99585e-11	Up
LOC_Os09g14600	176.863	-1.33424	0.192961	-6.91453	4.69409e-12	6.03055e-11	Down
LOC_Os04g43680	58.03	3.09522	0.447659	6.91425	4.70353e-12	6.03871e-11	Up
LOC_Os01g41890	71.468	1.97749	0.286046	6.91317	4.73931e-12	6.08067e-11	Up
LOC_Os01g73960	254.83	1.20807	0.174786	6.91171	4.78846e-12	6.13971e-11	Up
LOC_Os02g19820	344.481	1.19348	0.172678	6.91156	4.79351e-12	6.14216e-11	Up
LOC_Os05g41460	2409.47	1.84169	0.266586	6.90844	4.90019e-12	6.27475e-11	Up
LOC_Os03g44380	150.999	2.23495	0.323543	6.90775	4.92403e-12	6.30116e-11	Up
LOC_Os03g38960	432.423	1.21545	0.175977	6.90685	4.95535e-12	6.33709e-11	Up
LOC_Os01g43710	7738.72	-0.786361	0.113901	-6.9039	5.05936e-12	6.46166e-11	None
LOC_Os02g04520	342.044	-1.0942	0.158489	-6.90391	5.05893e-12	6.46166e-11	Down
LOC_Os01g48680	961.747	-2.33507	0.338255	-6.90329	5.08107e-12	6.48515e-11	Down
LOC_Os02g02050	2175.08	1.04127	0.150852	6.90256	5.10736e-12	6.51286e-11	Up
LOC_Os12g18140	722.501	0.929108	0.134605	6.9025	5.10943e-12	6.51286e-11	None
LOC_Os11g10770	389.017	1.27385	0.184599	6.90063	5.17712e-12	6.591e-11	Up
LOC_Os02g07750	579.997	-0.972486	0.140927	-6.90062	5.17746e-12	6.591e-11	None
LOC_Os05g29030	478.666	1.13194	0.164042	6.90031	5.18891e-12	6.60128e-11	Up
LOC_Os03g15033	553.828	1.01351	0.146897	6.89946	5.2201e-12	6.63665e-11	Up
LOC_Os03g50130	934.714	-2.01585	0.292203	-6.89878	5.24516e-12	6.66418e-11	Down
LOC_Os01g54920	1539.77	-0.720894	0.104507	-6.89802	5.27315e-12	6.69539e-11	None
LOC_Os12g21700	1209.76	-0.939233	0.136175	-6.89727	5.30113e-12	6.72657e-11	None
LOC_Os03g48300	1004.04	-0.92898	0.134743	-6.89448	5.4062e-12	6.85545e-11	None
LOC_Os01g22550	112.771	1.53456	0.222632	6.89278	5.47124e-12	6.93342e-11	Up
LOC_Os02g08130	2244.39	-0.9004	0.130666	-6.89085	5.54583e-12	7.0234e-11	None
LOC_Os05g47560	11808.9	-0.950667	0.137975	-6.89015	5.57345e-12	7.05382e-11	None
LOC_Os02g13350	86.4686	-2.97018	0.431133	-6.88926	5.60841e-12	7.09348e-11	Down
LOC_Os05g31620	68.0981	1.8238	0.264825	6.88682	5.70536e-12	7.21144e-11	Up
LOC_Os07g30150	32.8025	-6.1365	0.891172	-6.88587	5.7435e-12	7.25497e-11	Down
LOC_Os01g65560	166.606	1.4656	0.212849	6.88564	5.75271e-12	7.26192e-11	Up
LOC_Os01g03020	3569.23	1.32514	0.192457	6.88535	5.76444e-12	7.27203e-11	Up
LOC_Os07g47840	61.9542	8.33066	1.21071	6.88081	5.95131e-12	7.50294e-11	Up
LOC_Os03g46550	1338.92	-1.13004	0.164267	-6.87929	6.015e-12	7.57836e-11	Down
LOC_Os11g04010	32.9255	3.40222	0.494566	6.87919	6.01942e-12	7.57905e-11	Up
LOC_Os03g05780	1401.51	1.36349	0.198261	6.87722	6.10303e-12	7.67939e-11	Up
LOC_Os01g08750	2680.68	0.790077	0.114895	6.8765	6.1342e-12	7.71365e-11	None
LOC_Os12g32330	215.751	1.55389	0.226105	6.8724	6.31299e-12	7.93338e-11	Up
LOC_Os02g01340	10962.6	-1.36677	0.198888	-6.87204	6.32887e-12	7.94824e-11	Down
LOC_Os09g06499	1415.62	-1.66259	0.242	-6.87022	6.41046e-12	8.04554e-11	Down
LOC_Os11g03660	158.018	-1.4395	0.209546	-6.86961	6.43785e-12	8.07473e-11	Down
LOC_Os05g48450	1141.58	0.855736	0.124572	6.8694	6.44724e-12	8.08134e-11	None
LOC_Os08g06140	2835.77	1.26322	0.183943	6.86748	6.53456e-12	8.18555e-11	Up
LOC_Os06g40060	1553.83	1.36933	0.199401	6.86723	6.54626e-12	8.19496e-11	Up
LOC_Os01g32780	1807.4	2.07302	0.30188	6.86703	6.55536e-12	8.20111e-11	Up
LOC_Os02g15880	2059.4	-1.1763	0.171313	-6.86636	6.58611e-12	8.23432e-11	Down
LOC_Os04g38970	660.759	-1.01123	0.147276	-6.86622	6.5927e-12	8.2373e-11	Down
LOC_Os02g35320	57.4313	-1.92809	0.280821	-6.86588	6.60813e-12	8.25131e-11	Down
LOC_Os03g62480	45.1274	-2.46882	0.359682	-6.8639	6.70055e-12	8.36139e-11	Down
LOC_Os08g37760	84.1945	-2.2741	0.331422	-6.86163	6.80771e-12	8.48969e-11	Down
LOC_Os02g42640	69.8962	7.02197	1.0238	6.85872	6.94797e-12	8.6591e-11	Up
LOC_Os01g63280	321.768	-1.16219	0.169461	-6.85817	6.97504e-12	8.6873e-11	Down
LOC_Os03g52450	256.613	-1.17409	0.171222	-6.85714	7.02517e-12	8.74417e-11	Down
LOC_Os02g52140	459.585	-0.951439	0.138832	-6.85317	7.22297e-12	8.98466e-11	None
LOC_Os01g05610	644.903	1.00119	0.146125	6.8516	7.30262e-12	9.07796e-11	Up
LOC_Os07g47100	1118	2.07358	0.302648	6.85146	7.3101e-12	9.0815e-11	Up
LOC_Os01g56390	655.017	-0.980496	0.143116	-6.85107	7.33019e-12	9.10069e-11	None
LOC_Os04g52390	2201.63	-1.09679	0.160095	-6.85088	7.33956e-12	9.10654e-11	Down
LOC_Os04g02910	7436.23	-0.839781	0.122604	-6.84953	7.40915e-12	9.18706e-11	None
LOC_Os12g32980	1635.34	-0.788223	0.115121	-6.8469	7.54652e-12	9.35148e-11	None
LOC_Os08g16050	67.6003	-2.35364	0.343914	-6.84369	7.71795e-12	9.55786e-11	Down
LOC_Os09g33480	3009.92	0.891253	0.130234	6.84346	7.73039e-12	9.56722e-11	None
LOC_Os01g21960	30.5748	3.28402	0.480448	6.83533	8.18162e-12	1.01193e-10	Up
LOC_Os06g03670	248.555	3.39831	0.497236	6.8344	8.23467e-12	1.01784e-10	Up
LOC_Os01g17250	519.168	0.899301	0.131624	6.83233	8.35483e-12	1.03205e-10	None
LOC_Os12g33020	701.233	0.982861	0.143899	6.83022	8.47862e-12	1.04536e-10	None
LOC_Os07g39920	176.362	-1.52845	0.223774	-6.83034	8.47114e-12	1.04536e-10	Down
LOC_Os01g04570	75.7878	-1.73696	0.254302	-6.8303	8.47349e-12	1.04536e-10	Down
LOC_Os07g05000	1133.23	-1.93343	0.283126	-6.82884	8.56016e-12	1.05475e-10	Down
LOC_Os01g36070	374.795	-1.01488	0.148704	-6.82483	8.80323e-12	1.08402e-10	Down
LOC_Os06g50920	98.4178	-1.61508	0.236667	-6.82429	8.83622e-12	1.08739e-10	Down
LOC_Os06g45940	161.881	-1.27448	0.186771	-6.82372	8.87131e-12	1.09103e-10	Down
LOC_Os03g03910	32991.1	-1.69008	0.247709	-6.82286	8.92428e-12	1.09685e-10	Down
LOC_Os06g23790	70.2668	1.86088	0.272774	6.82207	8.97371e-12	1.10223e-10	Up
LOC_Os03g57110	1650.42	-1.13299	0.166088	-6.82165	9.00018e-12	1.10479e-10	Down
LOC_Os03g11330	297.951	1.54148	0.226016	6.82019	9.09197e-12	1.11536e-10	Up
LOC_Os01g56140	1265.49	-0.762314	0.111792	-6.81907	9.16314e-12	1.12339e-10	None
LOC_Os05g41450	211.068	1.86432	0.273434	6.81818	9.22029e-12	1.12969e-10	Up
LOC_Os02g29380	350.091	1.21014	0.177531	6.81654	9.32581e-12	1.1419e-10	Up
LOC_Os07g45320	304.894	-1.28936	0.18916	-6.81624	9.34535e-12	1.14358e-10	Down
LOC_Os02g50350	1279.16	2.20043	0.322836	6.81594	9.36479e-12	1.14524e-10	Up
LOC_Os09g33860	389.806	1.35995	0.199528	6.81585	9.37089e-12	1.14527e-10	Up
LOC_Os07g08290	847.485	-1.47334	0.216179	-6.81536	9.40252e-12	1.14842e-10	Down
LOC_Os06g07070	656.959	-1.17279	0.172118	-6.81389	9.49967e-12	1.15956e-10	Down
LOC_Os02g54010	1235.72	0.785356	0.115285	6.8123	9.60486e-12	1.17167e-10	None
LOC_Os12g39110	298.782	-2.27944	0.334724	-6.80992	9.76525e-12	1.1905e-10	Down
LOC_Os03g33012	233.346	1.43445	0.210665	6.80917	9.81626e-12	1.19597e-10	Up
LOC_Os03g61060	306.801	-1.29927	0.19086	-6.80741	9.93689e-12	1.20992e-10	Down
LOC_Os03g12990	664.889	1.62833	0.239216	6.80692	9.9711e-12	1.21333e-10	Up
LOC_Os11g10100	5069.39	-1.20539	0.177116	-6.80566	1.00589e-11	1.22325e-10	Down
LOC_Os08g40910	30.9965	5.06965	0.745015	6.80476	1.01217e-11	1.22935e-10	Up
LOC_Os11g02240	8305.32	1.84809	0.271586	6.80481	1.01185e-11	1.22935e-10	Up
LOC_Os02g03110	599.005	-1.01482	0.149176	-6.80281	1.02597e-11	1.24535e-10	Down
LOC_Os03g18310	452.991	-1.44309	0.212179	-6.80128	1.03694e-11	1.25788e-10	Down
LOC_Os06g40590	36.2139	3.04121	0.447207	6.80045	1.04291e-11	1.26434e-10	Up
LOC_Os05g37900	67.9863	2.1255	0.312618	6.79903	1.05326e-11	1.2761e-10	Up
LOC_Os02g48870	56.9876	3.01056	0.442815	6.79869	1.05575e-11	1.27832e-10	Up
LOC_Os03g03450	212.354	1.40518	0.206701	6.79815	1.05973e-11	1.28236e-10	Up
LOC_Os01g05150	33.4828	-3.86396	0.568755	-6.79372	1.09282e-11	1.32158e-10	Down
LOC_Os09g16330	5246.85	-1.71602	0.252606	-6.79326	1.09624e-11	1.3249e-10	Down
LOC_Os10g30944	144.289	1.35078	0.198878	6.79204	1.10562e-11	1.33541e-10	Up
LOC_Os10g38600	31.9452	-3.48718	0.513847	-6.78641	1.14958e-11	1.38765e-10	Down
LOC_Os08g23780	1324.72	0.96815	0.142731	6.78304	1.1767e-11	1.41951e-10	None
LOC_Os05g45020	210.693	-2.29419	0.338379	-6.77992	1.2024e-11	1.44961e-10	Down
LOC_Os06g11990	465.32	1.04671	0.154395	6.77947	1.20615e-11	1.45324e-10	Up
LOC_Os02g40730	106.173	-1.96564	0.290234	-6.7726	1.26485e-11	1.52303e-10	Down
LOC_Os04g33990	94.1195	-1.5305	0.226075	-6.76988	1.2889e-11	1.55104e-10	Down
LOC_Os06g34450	369.293	-1.55041	0.229052	-6.76881	1.29847e-11	1.5616e-10	Down
LOC_Os12g42064	70.5819	-1.76071	0.260192	-6.76697	1.3151e-11	1.58062e-10	Down
LOC_Os06g05320	83.5606	2.62483	0.387998	6.76506	1.33256e-11	1.59965e-10	Up
LOC_Os06g04830	95.0396	1.65747	0.245004	6.7651	1.33221e-11	1.59965e-10	Up
LOC_Os05g32610	203.723	1.26176	0.186539	6.76405	1.34187e-11	1.60984e-10	Up
LOC_Os02g36974	2648.17	-1.12605	0.166499	-6.76306	1.35104e-11	1.61984e-10	Down
LOC_Os01g73790	49.0325	2.24246	0.331583	6.76288	1.35277e-11	1.62092e-10	Up
LOC_Os07g09670	167.322	1.24279	0.183926	6.75698	1.40899e-11	1.68726e-10	Up
LOC_Os03g56810	2333.71	-1.18097	0.174784	-6.75673	1.41141e-11	1.68912e-10	Down
LOC_Os01g18220	41.4586	3.48706	0.516102	6.75653	1.41332e-11	1.69038e-10	Up
LOC_Os07g42410	411.013	1.24234	0.183958	6.7534	1.44422e-11	1.72627e-10	Up
LOC_Os03g15920	7109.78	-1.13395	0.168086	-6.74626	1.51704e-11	1.81222e-10	Down
LOC_Os01g12830	1044.48	-1.15855	0.171747	-6.74565	1.52347e-11	1.81878e-10	Down
LOC_Os08g40140	305.547	-1.04126	0.154482	-6.7403	1.58056e-11	1.88579e-10	Down
LOC_Os01g07376	274.709	1.18639	0.176033	6.73956	1.58867e-11	1.89431e-10	Up
LOC_Os11g13980	33.7366	8.42036	1.25001	6.73624	1.62539e-11	1.93589e-10	Up
LOC_Os04g52700	64.0716	-1.92359	0.285559	-6.73623	1.62552e-11	1.93589e-10	Down
LOC_Os10g42950	1251.04	-1.00623	0.149411	-6.73464	1.64331e-11	1.95589e-10	Down
LOC_Os07g12320	377.034	1.18448	0.175987	6.73051	1.69064e-11	2.011e-10	Up
LOC_Os09g33992	81.1094	-1.76957	0.26296	-6.72943	1.70333e-11	2.02487e-10	Down
LOC_Os01g51754	1095.72	1.99084	0.295961	6.72668	1.73578e-11	2.06218e-10	Up
LOC_Os01g16146	364.574	-1.68688	0.250844	-6.72484	1.75786e-11	2.08715e-10	Down
LOC_Os12g39840	440.103	-0.878401	0.130731	-6.71918	1.82756e-11	2.16728e-10	None
LOC_Os03g43850	592.725	-1.2485	0.18581	-6.71925	1.82664e-11	2.16728e-10	Down
LOC_Os12g40260	61.6206	1.94553	0.289733	6.7149	1.88199e-11	2.23047e-10	Up
LOC_Os08g10310	38.3796	-3.10818	0.462965	-6.71364	1.89827e-11	2.24842e-10	Down
LOC_Os01g07130	42.6411	4.84923	0.722571	6.71108	1.93188e-11	2.28683e-10	Up
LOC_Os12g35030	821.498	-0.788591	0.117665	-6.70202	2.05552e-11	2.43172e-10	None
LOC_Os06g48500	2163.56	-1.38006	0.205955	-6.70076	2.07342e-11	2.45142e-10	Down
LOC_Os09g37020	1482.38	-0.863984	0.12895	-6.70014	2.08222e-11	2.46034e-10	None
LOC_Os04g46440	32.4979	4.26886	0.637188	6.69953	2.09091e-11	2.46912e-10	Up
LOC_Os03g08700	447.524	1.09138	0.162944	6.69787	2.1148e-11	2.49431e-10	Up
LOC_Os06g46410	341.936	1.04773	0.156426	6.69795	2.11366e-11	2.49431e-10	Up
LOC_Os11g12530	513.932	-1.11754	0.166946	-6.69401	2.17144e-11	2.55957e-10	Down
LOC_Os01g65410	1746.74	-1.75844	0.262881	-6.68912	2.2451e-11	2.64481e-10	Down
LOC_Os04g35060	407.29	1.4305	0.213877	6.68843	2.25578e-11	2.6558e-10	Up
LOC_Os12g19370	490.777	1.06295	0.158927	6.68832	2.25754e-11	2.65628e-10	Up
LOC_Os06g19380	38.2043	2.91903	0.436494	6.68744	2.27103e-11	2.67054e-10	Up
LOC_Os03g17240	3187.89	-0.866007	0.129505	-6.68706	2.27694e-11	2.67589e-10	None
LOC_Os06g24190	417.451	-2.44036	0.364978	-6.68632	2.28849e-11	2.68784e-10	Down
LOC_Os01g04630	4780.47	-1.10129	0.164735	-6.68519	2.30629e-11	2.70713e-10	Down
LOC_Os04g31030	998.205	-1.29732	0.194184	-6.68091	2.37463e-11	2.78568e-10	Down
LOC_Os05g32330	366.634	-1.38328	0.207096	-6.67942	2.39897e-11	2.81254e-10	Down
LOC_Os03g16860	1665.18	-0.861083	0.128974	-6.6764	2.44881e-11	2.86926e-10	None
LOC_Os03g19250	4861.34	-1.18711	0.177921	-6.67213	2.52125e-11	2.95237e-10	Down
LOC_Os03g18400	330.028	1.01332	0.151896	6.67117	2.53777e-11	2.96993e-10	Up
LOC_Os01g42010	714.99	-0.873737	0.130977	-6.67091	2.54219e-11	2.97333e-10	None
LOC_Os09g38759	98.7651	-1.42335	0.213403	-6.66977	2.56203e-11	2.99474e-10	Down
LOC_Os01g70740	1063.46	-0.935165	0.140213	-6.66959	2.56516e-11	2.99661e-10	None
LOC_Os07g12910	420.677	-1.18875	0.178243	-6.66927	2.57079e-11	3.0014e-10	Down
LOC_Os09g26780	452.319	2.56138	0.384085	6.66877	2.57952e-11	3.00979e-10	Up
LOC_Os01g16980	65.0289	2.09911	0.314793	6.66822	2.5893e-11	3.01941e-10	Up
LOC_Os05g35110	2116.16	-0.74552	0.111838	-6.66607	2.62743e-11	3.06205e-10	None
LOC_Os03g49770	947.145	-0.813344	0.12202	-6.66568	2.63441e-11	3.06835e-10	None
LOC_Os01g21170	42.9035	2.76615	0.415026	6.665	2.6467e-11	3.08084e-10	Up
LOC_Os03g15770	584.573	1.01137	0.151747	6.66484	2.64946e-11	3.08223e-10	Up
LOC_Os03g21680	1002.25	0.802156	0.120391	6.66292	2.68439e-11	3.121e-10	None
LOC_Os01g58022	1400.15	-2.4005	0.360448	-6.65977	2.74252e-11	3.18669e-10	Down
LOC_Os06g47150	868.174	0.760373	0.114205	6.65797	2.77641e-11	3.22416e-10	None
LOC_Os04g31760	74.7093	-1.93392	0.29058	-6.65537	2.82581e-11	3.27958e-10	Down
LOC_Os02g10080	763.666	-0.890851	0.133886	-6.6538	2.85624e-11	3.31294e-10	None
LOC_Os01g48300	4803.27	-1.25488	0.188617	-6.65305	2.87083e-11	3.32789e-10	Down
LOC_Os01g19170	53.4788	2.96216	0.445291	6.65219	2.88762e-11	3.34537e-10	Up
LOC_Os01g72990	1853.69	-1.2206	0.18355	-6.64996	2.93174e-11	3.39447e-10	Down
LOC_Os06g11150	202.97	-1.81817	0.273462	-6.64871	2.95679e-11	3.42145e-10	Down
LOC_Os03g53150	924.753	-1.53852	0.23163	-6.64217	3.09101e-11	3.57465e-10	Down
LOC_Os06g40940	37401.9	-2.81264	0.423519	-6.64113	3.11281e-11	3.59774e-10	Down
LOC_Os06g09900	9259.69	-1.97008	0.296709	-6.63976	3.14188e-11	3.6292e-10	Down
LOC_Os01g39134	181.911	1.51422	0.228101	6.63837	3.17169e-11	3.66146e-10	Up
LOC_Os06g46770	15682.9	0.891031	0.134268	6.63624	3.21793e-11	3.71266e-10	None
LOC_Os03g20010	1732.61	0.726769	0.109526	6.63556	3.23265e-11	3.72744e-10	None
LOC_Os11g34270	193.178	1.42528	0.214922	6.63163	3.32001e-11	3.82593e-10	Up
LOC_Os03g60390	498.244	-1.50884	0.227542	-6.63103	3.33343e-11	3.83913e-10	Down
LOC_Os08g09250	9253.51	0.948356	0.143098	6.62731	3.41851e-11	3.9348e-10	None
LOC_Os07g04910	529.788	-0.852666	0.128664	-6.62706	3.42447e-11	3.93935e-10	None
LOC_Os10g36924	147.34	-1.40856	0.212602	-6.62534	3.46454e-11	3.9831e-10	Down
LOC_Os07g23990	9746.94	0.741854	0.112082	6.61883	3.6206e-11	4.16008e-10	None
LOC_Os12g24170	1507.41	-1.26243	0.19074	-6.6186	3.6262e-11	4.16407e-10	Down
LOC_Os04g20280	415.559	-1.16232	0.175634	-6.61783	3.64518e-11	4.18341e-10	Down
LOC_Os03g40110	614.082	0.841214	0.127139	6.61651	3.67789e-11	4.21848e-10	None
LOC_Os05g04584	100.44	-1.557	0.235414	-6.61386	3.74424e-11	4.29206e-10	Down
LOC_Os09g26980	42.4944	-2.70321	0.408852	-6.6117	3.7994e-11	4.35275e-10	Down
LOC_Os10g42299	407.718	-1.38699	0.209798	-6.61109	3.81513e-11	4.36822e-10	Down
LOC_Os01g48820	531.498	-1.52398	0.230525	-6.61094	3.81895e-11	4.37003e-10	Down
LOC_Os01g56510	372.337	0.975512	0.147564	6.61077	3.8233e-11	4.37245e-10	None
LOC_Os07g05365	339.227	6.5073	0.984531	6.60955	3.85502e-11	4.40616e-10	Up
LOC_Os11g06910	292.314	1.31779	0.199534	6.60432	3.99338e-11	4.56163e-10	Up
LOC_Os01g47290	56.6267	8.20039	1.24184	6.6034	4.01827e-11	4.58738e-10	Up
LOC_Os12g02120	344.779	1.66694	0.252453	6.60297	4.02988e-11	4.59796e-10	Up
LOC_Os08g38460	284.46	-0.999186	0.151331	-6.60267	4.03818e-11	4.60475e-10	None
LOC_Os02g39930	5192.13	2.20889	0.334658	6.60042	4.09991e-11	4.67242e-10	Up
LOC_Os03g10370	664.841	-0.816635	0.123749	-6.59914	4.13556e-11	4.7103e-10	None
LOC_Os05g51520	203.004	1.13184	0.171523	6.59877	4.14592e-11	4.71936e-10	Up
LOC_Os01g06500	91.3127	-1.74424	0.2644	-6.59695	4.19693e-11	4.77465e-10	Down
LOC_Os02g47600	770.767	-2.22853	0.337907	-6.59511	4.24942e-11	4.83155e-10	Down
LOC_Os03g59180	2734.3	-3.29536	0.499693	-6.59477	4.25903e-11	4.83967e-10	Down
LOC_Os06g30320	747.506	0.797158	0.120887	6.59425	4.27423e-11	4.85413e-10	None
LOC_Os03g55840	71.7279	2.12561	0.322515	6.59074	4.37646e-11	4.96735e-10	Up
LOC_Os07g43990	59.0826	2.6562	0.403143	6.58871	4.43661e-11	5.0327e-10	Up
LOC_Os06g46940	32.1199	2.91853	0.443084	6.58685	4.49261e-11	5.09328e-10	Up
LOC_Os03g61540	939.558	-1.40112	0.212743	-6.58598	4.51899e-11	5.12022e-10	Down
LOC_Os06g08110	315.514	1.45777	0.221422	6.58367	4.58984e-11	5.19749e-10	Up
LOC_Os06g51100	222.557	1.55078	0.235757	6.57787	4.77248e-11	5.40118e-10	Up
LOC_Os09g33680	4213.52	-1.70412	0.25911	-6.57682	4.80627e-11	5.43627e-10	Down
LOC_Os01g72140	24.7616	-4.96418	0.754867	-6.57623	4.8254e-11	5.45476e-10	Down
LOC_Os10g05130	224.658	2.52087	0.383391	6.57519	4.85924e-11	5.48985e-10	Up
LOC_Os02g39884	35.6252	2.80493	0.426639	6.57448	4.88232e-11	5.51274e-10	Up
LOC_Os11g06780	33.2819	-2.64009	0.401683	-6.57256	4.9459e-11	5.58131e-10	Down
LOC_Os03g60740	1821.96	1.29565	0.197167	6.57133	4.98688e-11	5.62432e-10	Up
LOC_Os07g27180	250.191	0.992717	0.151071	6.57118	4.9918e-11	5.62663e-10	None
LOC_Os05g33900	22.1677	-4.5293	0.68934	-6.57048	5.01543e-11	5.65001e-10	Down
LOC_Os11g38920	64.5673	2.26624	0.344923	6.57026	5.02281e-11	5.65506e-10	Up
LOC_Os01g66190	899.434	-1.52212	0.231718	-6.56883	5.07122e-11	5.70629e-10	Down
LOC_Os06g34120	157.151	2.71402	0.413267	6.56723	5.12587e-11	5.76447e-10	Up
LOC_Os05g38640	962.211	-1.17926	0.17958	-6.56675	5.14243e-11	5.77977e-10	Down
LOC_Os08g03570	650.012	-0.889492	0.135464	-6.56624	5.16015e-11	5.79636e-10	None
LOC_Os11g03580	954.915	-1.14742	0.174765	-6.56551	5.18544e-11	5.82143e-10	Down
LOC_Os03g49380	849.663	2.72576	0.415215	6.56469	5.21406e-11	5.8502e-10	Up
LOC_Os03g55120	50.7545	2.56743	0.391133	6.56408	5.23544e-11	5.87083e-10	Up
LOC_Os02g52360	81.9958	1.65067	0.25156	6.56174	5.31822e-11	5.96025e-10	Up
LOC_Os06g08660	77.4186	1.71803	0.261871	6.56059	5.35962e-11	6.0032e-10	Up
LOC_Os11g04980	2207.45	-1.64104	0.250166	-6.55978	5.3886e-11	6.03221e-10	Down
LOC_Os01g63800	417.098	-0.991507	0.151155	-6.55956	5.39678e-11	6.03792e-10	None
LOC_Os02g48740	727.385	1.03331	0.157544	6.55887	5.42162e-11	6.06225e-10	Up
LOC_Os09g38520	211.798	1.53192	0.233593	6.55808	5.45043e-11	6.09098e-10	Up
LOC_Os03g44800	1016.24	-1.06669	0.162661	-6.55771	5.46387e-11	6.10252e-10	Down
LOC_Os01g32380	33.3719	4.9098	0.748843	6.55651	5.50816e-11	6.14847e-10	Up
LOC_Os02g45920	434.04	1.16454	0.177683	6.55403	5.60032e-11	6.24778e-10	Up
LOC_Os08g17870	27.4873	5.22918	0.798419	6.54943	5.77589e-11	6.43999e-10	Up
LOC_Os09g29070	1933.48	-1.63325	0.249411	-6.54843	5.81439e-11	6.47922e-10	Down
LOC_Os12g37960	509.346	-1.06461	0.162624	-6.54643	5.89286e-11	6.56293e-10	Down
LOC_Os08g28670	116.156	-3.17039	0.484385	-6.54519	5.94186e-11	6.61374e-10	Down
LOC_Os06g29800	79.7938	1.77039	0.270574	6.54308	6.02651e-11	6.70415e-10	Up
LOC_Os03g62610	105.472	-1.86908	0.285808	-6.53962	6.16769e-11	6.85731e-10	Down
LOC_Os05g41000	655.092	0.848139	0.129826	6.5329	6.45063e-11	7.16781e-10	None
LOC_Os03g07910	416.878	-1.58193	0.242191	-6.53174	6.50109e-11	7.21978e-10	Down
LOC_Os04g19684	422.431	-1.12375	0.172047	-6.53163	6.50598e-11	7.22112e-10	Down
LOC_Os12g39380	1243	-1.70509	0.261106	-6.53028	6.56457e-11	7.28203e-10	Down
LOC_Os09g27010	365.971	1.074	0.164513	6.52836	6.64947e-11	7.37202e-10	Up
LOC_Os03g51830	579.333	-0.984381	0.150833	-6.52629	6.74176e-11	7.46821e-10	None
LOC_Os07g31720	252.785	-1.11857	0.171396	-6.52625	6.74386e-11	7.46821e-10	Down
LOC_Os06g19990	342.309	-1.13077	0.173271	-6.52602	6.75414e-11	7.47537e-10	Down
LOC_Os05g51420	8114.01	-1.10479	0.169339	-6.52412	6.84015e-11	7.56629e-10	Down
LOC_Os02g24354	2918.2	0.684682	0.104953	6.5237	6.8596e-11	7.58352e-10	None
LOC_Os07g16130	234.046	-1.32379	0.203091	-6.51821	7.11492e-11	7.86135e-10	Down
LOC_Os01g68650	537.855	1.76666	0.271099	6.51665	7.18972e-11	7.93951e-10	Up
LOC_Os07g12610	48.4315	2.21933	0.340675	6.5145	7.29341e-11	8.04948e-10	Up
LOC_Os01g58049	67.0294	-2.05161	0.315027	-6.51249	7.39156e-11	8.1532e-10	Down
LOC_Os01g64970	481.734	1.06867	0.164118	6.51159	7.43615e-11	8.19777e-10	Up
LOC_Os02g05199	276.968	1.18765	0.182452	6.50938	7.54632e-11	8.31454e-10	Up
LOC_Os03g51610	2908.6	-1.28272	0.197116	-6.50745	7.64395e-11	8.41738e-10	Down
LOC_Os02g48640	466.529	-2.02848	0.311755	-6.50666	7.6842e-11	8.45694e-10	Down
LOC_Os08g43400	176.695	2.26543	0.348339	6.50353	7.84561e-11	8.62973e-10	Up
LOC_Os08g42268	1299.27	-0.77245	0.11882	-6.501	7.97902e-11	8.77155e-10	None
LOC_Os05g08900	51.3205	2.50812	0.385846	6.50032	8.0152e-11	8.80637e-10	Up
LOC_Os12g34900	98.7687	1.81066	0.278608	6.49897	8.08708e-11	8.88037e-10	Up
LOC_Os04g58110	3729.36	-0.851609	0.131095	-6.4961	8.24299e-11	9.04447e-10	None
LOC_Os01g20830	1750.98	-1.45394	0.223818	-6.49605	8.24576e-11	9.04447e-10	Down
LOC_Os06g47760	69.7179	1.74168	0.268123	6.49585	8.25665e-11	9.05134e-10	Up
LOC_Os02g26940	118.137	1.34173	0.206579	6.49501	8.30263e-11	9.09666e-10	Up
LOC_Os07g34730	1059.5	-0.954261	0.146967	-6.49302	8.41348e-11	9.21294e-10	None
LOC_Os03g21740	219.205	-1.40313	0.216158	-6.49125	8.51257e-11	9.31625e-10	Down
LOC_Os05g41490	41.614	2.64412	0.40742	6.4899	8.58917e-11	9.39483e-10	Up
LOC_Os12g43930	332.505	-1.31612	0.202822	-6.48903	8.63896e-11	9.44401e-10	Down
LOC_Os07g38280	377.575	-1.65141	0.254523	-6.48828	8.68242e-11	9.48622e-10	Down
LOC_Os06g49530	672.002	-0.845921	0.130446	-6.48484	8.88253e-11	9.69945e-10	None
LOC_Os12g12880	59.57	2.72366	0.420048	6.48418	8.92186e-11	9.73696e-10	Up
LOC_Os01g42410	471.416	3.0894	0.476523	6.48322	8.97881e-11	9.79366e-10	Up
LOC_Os06g41030	43.9769	3.35935	0.518595	6.4778	9.30696e-11	1.01459e-09	Up
LOC_Os12g08810	1245.9	1.3599	0.210068	6.47362	9.56814e-11	1.04249e-09	Up
LOC_Os05g11320	1107.12	-3.3911	0.52392	-6.47257	9.63512e-11	1.0492e-09	Down
LOC_Os09g38060	484.717	-0.930668	0.143854	-6.46952	9.83127e-11	1.06996e-09	None
LOC_Os09g10201	353.538	1.28263	0.198344	6.4667	1.00168e-10	1.08955e-09	Up
LOC_Os09g32080	46.0114	2.0569	0.31812	6.46581	1.00758e-10	1.09536e-09	Up
LOC_Os12g08730	17497.7	-1.65635	0.25639	-6.46028	1.04512e-10	1.13554e-09	Down
LOC_Os02g36940	1543.8	-1.23111	0.190641	-6.45774	1.06277e-10	1.15408e-09	Down
LOC_Os06g44200	139.786	1.28106	0.198459	6.45503	1.08201e-10	1.17431e-09	Up
LOC_Os01g58890	12276.8	-1.4164	0.219437	-6.45473	1.0841e-10	1.17593e-09	Down
LOC_Os07g07540	2049.11	-3.04841	0.472366	-6.4535	1.09298e-10	1.18491e-09	Down
LOC_Os06g36400	424.957	-1.11681	0.173079	-6.45256	1.09974e-10	1.19157e-09	Down
LOC_Os04g52479	243.125	-1.04304	0.161678	-6.45132	1.10884e-10	1.20077e-09	Down
LOC_Os03g22620	373.191	2.67421	0.414752	6.44773	1.13535e-10	1.2288e-09	Up
LOC_Os12g07060	673.591	0.763226	0.118373	6.44765	1.136e-10	1.22882e-09	None
LOC_Os01g52480	48.0062	-2.23341	0.346409	-6.44731	1.13852e-10	1.23087e-09	Down
LOC_Os01g62660	45.9182	2.45005	0.380019	6.44717	1.13956e-10	1.23132e-09	Up
LOC_Os02g07720	1019.66	-1.11837	0.173479	-6.44673	1.14292e-10	1.23426e-09	Down
LOC_Os02g58554	1708.18	0.735403	0.114088	6.44592	1.14902e-10	1.24017e-09	None
LOC_Os05g48930	172.135	1.89873	0.294894	6.43866	1.20529e-10	1.30019e-09	Up
LOC_Os04g35800	145.976	1.37546	0.213647	6.43801	1.21047e-10	1.30506e-09	Up
LOC_Os01g74280	559.596	0.806719	0.125311	6.43772	1.2128e-10	1.30685e-09	None
LOC_Os02g10480	300.332	2.43674	0.378725	6.43407	1.24229e-10	1.33789e-09	Up
LOC_Os07g38260	190.807	-1.77358	0.275731	-6.4323	1.25691e-10	1.35289e-09	Down
LOC_Os08g38600	69.7666	3.86025	0.600159	6.43204	1.25904e-10	1.35444e-09	Up
LOC_Os11g29900	8600	2.59983	0.404376	6.42925	1.28239e-10	1.3788e-09	Up
LOC_Os12g08220	753.368	-1.45245	0.225955	-6.42803	1.2927e-10	1.38913e-09	Down
LOC_Os09g33630	199.341	-1.24155	0.19316	-6.42755	1.29677e-10	1.39273e-09	Down
LOC_Os12g36670	1343.72	1.02204	0.15902	6.42711	1.3005e-10	1.39597e-09	Up
LOC_Os01g53240	55.9423	3.03661	0.472511	6.42654	1.30544e-10	1.4005e-09	Up
LOC_Os03g55130	1426.13	-0.806137	0.125469	-6.42501	1.3186e-10	1.41385e-09	None
LOC_Os10g28680	28.95	4.27066	0.664855	6.42345	1.3322e-10	1.42765e-09	Up
LOC_Os12g06200	52.3728	1.96153	0.305377	6.42332	1.3333e-10	1.42804e-09	Up
LOC_Os08g42540	988.015	-0.737033	0.114766	-6.42205	1.34449e-10	1.43924e-09	None
LOC_Os09g34000	373.448	-1.22197	0.190299	-6.42134	1.35077e-10	1.44518e-09	Down
LOC_Os01g29180	45.7481	2.31777	0.361031	6.41986	1.36398e-10	1.45851e-09	Up
LOC_Os11g41990	9118.22	0.889387	0.138578	6.41794	1.38134e-10	1.47627e-09	None
LOC_Os02g43500	7584.69	-1.2234	0.190657	-6.41673	1.39235e-10	1.48722e-09	Down
LOC_Os03g04960	935.567	-0.783932	0.122206	-6.41482	1.40991e-10	1.50516e-09	None
LOC_Os11g14180	1455.54	-0.832771	0.129824	-6.4146	1.41193e-10	1.50649e-09	None
LOC_Os12g02620	145.391	1.32957	0.207279	6.41441	1.41368e-10	1.50754e-09	Up
LOC_Os07g48310	444.363	0.909417	0.141915	6.4082	1.47252e-10	1.56944e-09	None
LOC_Os07g04530	1805.91	0.930846	0.145304	6.4062	1.49189e-10	1.58921e-09	None
LOC_Os08g01270	2839.15	-1.19351	0.186316	-6.40587	1.49516e-10	1.59183e-09	Down
LOC_Os06g01440	600.909	-1.01252	0.158127	-6.40323	1.52124e-10	1.61872e-09	Down
LOC_Os08g25430	138.09	-1.2624	0.19717	-6.40259	1.52763e-10	1.62463e-09	Down
LOC_Os02g22070	423.848	1.53056	0.239195	6.39879	1.56614e-10	1.66468e-09	Up
LOC_Os03g10600	331.522	1.19455	0.186711	6.39786	1.57569e-10	1.67392e-09	Up
LOC_Os07g33670	409.099	0.840624	0.131401	6.39739	1.5806e-10	1.67823e-09	None
LOC_Os12g43660	67.6248	-1.86182	0.291035	-6.39726	1.58186e-10	1.67865e-09	Down
LOC_Os09g25090	38.5644	2.9356	0.459107	6.39415	1.61447e-10	1.71233e-09	Up
LOC_Os03g15860	468.533	1.52946	0.239246	6.39282	1.62857e-10	1.72636e-09	Up
LOC_Os08g14450	5938.36	-1.57207	0.245918	-6.39265	1.63031e-10	1.72727e-09	Down
LOC_Os04g26920	1152.36	-1.79118	0.280267	-6.39099	1.64813e-10	1.7452e-09	Down
LOC_Os11g47820	810.017	0.842827	0.131904	6.38968	1.66233e-10	1.75923e-09	None
LOC_Os03g24950	747.03	-1.23197	0.192812	-6.38952	1.66406e-10	1.75923e-09	Down
LOC_Os08g14200	22.5042	-3.62418	0.567207	-6.38952	1.66407e-10	1.75923e-09	Down
LOC_Os12g39360	2806.32	2.23964	0.350566	6.38865	1.67353e-10	1.76827e-09	Up
LOC_Os03g49430	928.779	1.53964	0.241073	6.38663	1.6958e-10	1.79084e-09	Up
LOC_Os03g59360	5065.29	0.689492	0.107969	6.386	1.70275e-10	1.79721e-09	None
LOC_Os01g56350	1097.5	2.02667	0.317403	6.38515	1.71231e-10	1.80633e-09	Up
LOC_Os03g58940	229.223	1.23234	0.193055	6.3834	1.73199e-10	1.8261e-09	Up
LOC_Os10g23180	117.428	-1.66383	0.260654	-6.38328	1.73333e-10	1.82653e-09	Down
LOC_Os11g07580	215.654	1.49087	0.233608	6.38193	1.74875e-10	1.84179e-09	Up
LOC_Os02g37690	230.935	-1.22743	0.192519	-6.37565	1.82189e-10	1.91778e-09	Down
LOC_Os08g01760	382.199	-1.15847	0.181723	-6.37494	1.8303e-10	1.9256e-09	Down
LOC_Os01g55110	194.702	-1.48742	0.233364	-6.37384	1.84353e-10	1.93848e-09	Down
LOC_Os12g14070	3945.31	0.914406	0.143483	6.37292	1.85466e-10	1.94914e-09	None
LOC_Os09g03620	2097.36	-0.875542	0.137412	-6.37166	1.86996e-10	1.96416e-09	None
LOC_Os03g50780	29.9755	3.57093	0.560565	6.37023	1.88743e-10	1.98145e-09	Up
LOC_Os11g34370	733.1	1.22396	0.192218	6.36757	1.92044e-10	2.01502e-09	Up
LOC_Os11g34460	2681.02	-0.751813	0.118089	-6.3665	1.93391e-10	2.02807e-09	None
LOC_Os03g55110	1143.92	0.917948	0.144235	6.36427	1.96218e-10	2.05661e-09	None
LOC_Os02g39570	1046.15	-1.43253	0.225118	-6.36346	1.97261e-10	2.06644e-09	Down
LOC_Os04g58800	1006.39	-1.66426	0.261758	-6.35801	2.04389e-10	2.13996e-09	Down
LOC_Os03g51220	3070.56	-0.763248	0.120067	-6.35688	2.05897e-10	2.1546e-09	None
LOC_Os06g10109	32.3595	-2.96466	0.466597	-6.3538	2.10062e-10	2.19701e-09	Down
LOC_Os02g39710	1541.77	-1.24498	0.196039	-6.35068	2.14366e-10	2.24083e-09	Down
LOC_Os07g43460	130.725	-1.44443	0.227451	-6.35051	2.14606e-10	2.24214e-09	Down
LOC_Os09g30070	39.8026	2.19333	0.345452	6.34915	2.16504e-10	2.26076e-09	Up
LOC_Os07g28430	932.717	-0.841665	0.132613	-6.34678	2.19871e-10	2.29469e-09	None
LOC_Os07g18120	306.021	1.83366	0.288917	6.34666	2.20037e-10	2.29521e-09	Up
LOC_Os03g51330	46.4088	2.59662	0.409137	6.34657	2.20164e-10	2.29531e-09	Up
LOC_Os09g32640	483.364	-1.64788	0.25975	-6.34407	2.23771e-10	2.33167e-09	Down
LOC_Os01g19870	208.871	1.22954	0.193897	6.34121	2.27961e-10	2.37407e-09	Up
LOC_Os03g41080	1638.07	-1.23865	0.195371	-6.33997	2.29806e-10	2.39201e-09	Down
LOC_Os02g50050	43.9675	-2.24231	0.353701	-6.33956	2.30423e-10	2.39716e-09	Down
LOC_Os02g55060	1113.11	-1.43017	0.225619	-6.33886	2.31472e-10	2.4068e-09	Down
LOC_Os04g10380	1067.59	1.05138	0.165947	6.33561	2.364e-10	2.45673e-09	Up
LOC_Os08g37115	53.9473	-1.95703	0.308945	-6.33456	2.38021e-10	2.47226e-09	Down
LOC_Os10g30790	247.581	-1.22408	0.193258	-6.33393	2.39001e-10	2.48112e-09	Down
LOC_Os01g39000	342.371	-1.09053	0.17218	-6.33365	2.39423e-10	2.48419e-09	Down
LOC_Os02g02120	33.5068	-2.76846	0.437259	-6.3314	2.4295e-10	2.51944e-09	Down
LOC_Os02g36520	796.549	-0.904468	0.142875	-6.33046	2.44424e-10	2.53339e-09	None
LOC_Os07g38460	159.818	1.17799	0.186115	6.32933	2.46226e-10	2.55072e-09	Up
LOC_Os11g02464	644.258	0.868984	0.137312	6.32856	2.47466e-10	2.56221e-09	None
LOC_Os12g44000	386.251	-0.947654	0.149806	-6.32588	2.51797e-10	2.60567e-09	None
LOC_Os02g44720	29.0524	-3.00434	0.475016	-6.32471	2.53707e-10	2.62406e-09	Down
LOC_Os11g41600	727.313	-2.16932	0.343084	-6.323	2.56537e-10	2.65192e-09	Down
LOC_Os04g25800	98.944	-2.5233	0.399242	-6.32023	2.61168e-10	2.69837e-09	Down
LOC_Os01g72900	58.7059	2.84667	0.450505	6.31883	2.63554e-10	2.72158e-09	Up
LOC_Os01g36600	157.822	1.17471	0.185924	6.31824	2.64566e-10	2.73059e-09	Up
LOC_Os01g04750	27.6007	-4.25283	0.673137	-6.31793	2.65092e-10	2.73458e-09	Down
LOC_Os02g07960	892.407	1.19706	0.189546	6.3154	2.69465e-10	2.77823e-09	Up
LOC_Os02g28074	183.206	-2.07971	0.329317	-6.31524	2.69743e-10	2.77963e-09	Down
LOC_Os05g43790	977.372	-0.857925	0.135872	-6.31423	2.71504e-10	2.79631e-09	None
LOC_Os07g02350	1416.64	-0.795694	0.126035	-6.31326	2.73221e-10	2.81251e-09	None
LOC_Os05g06890	340.221	-1.54766	0.245152	-6.31308	2.73539e-10	2.8143e-09	Down
LOC_Os01g31610	374.098	1.34583	0.213253	6.31094	2.77346e-10	2.85197e-09	Up
LOC_Os06g41020	402.552	-1.9213	0.30445	-6.31072	2.77749e-10	2.85462e-09	Down
LOC_Os02g13150	384.894	-1.59862	0.253367	-6.30951	2.79926e-10	2.87548e-09	Down
LOC_Os10g30090	588.407	-1.12101	0.177677	-6.30925	2.80388e-10	2.87872e-09	Down
LOC_Os12g02200	4925.55	1.31007	0.207659	6.30872	2.81355e-10	2.88552e-09	Up
LOC_Os05g50720	155.582	1.16656	0.184914	6.30864	2.81492e-10	2.88552e-09	Up
LOC_Os01g72940	268.912	-1.34443	0.213105	-6.30877	2.81269e-10	2.88552e-09	Down
LOC_Os03g21080	216.211	1.30939	0.20756	6.3085	2.81749e-10	2.88664e-09	Up
LOC_Os02g05692	390.737	1.18587	0.188039	6.30653	2.85368e-10	2.92219e-09	Up
LOC_Os05g45510	37.794	4.49158	0.712427	6.30462	2.88911e-10	2.95692e-09	Up
LOC_Os02g51820	565.879	-2.13658	0.338952	-6.30349	2.91015e-10	2.9769e-09	Down
LOC_Os07g41330	4014.41	-0.913507	0.144962	-6.30171	2.94383e-10	3.00978e-09	None
LOC_Os08g23180	76.4954	2.41444	0.38315	6.30156	2.94673e-10	3.01117e-09	Up
LOC_Os06g07010	634.924	1.02509	0.162718	6.2998	2.98039e-10	3.04397e-09	Up
LOC_Os03g04000	396.577	-0.927733	0.147359	-6.29573	3.05965e-10	3.1233e-09	None
LOC_Os03g58010	187.326	-1.33661	0.212312	-6.29549	3.06429e-10	3.12641e-09	Down
LOC_Os02g04670	122.928	1.31467	0.208905	6.29314	3.11108e-10	3.1725e-09	Up
LOC_Os05g10940	96.9255	-1.57267	0.250005	-6.29055	3.16339e-10	3.22416e-09	Down
LOC_Os05g45400	5435.58	-0.93193	0.148157	-6.29014	3.17178e-10	3.23103e-09	None
LOC_Os04g49510	4247.42	-1.57237	0.250055	-6.28812	3.21325e-10	3.27156e-09	Down
LOC_Os05g06460	232.908	1.20921	0.192433	6.28382	3.30346e-10	3.36166e-09	Up
LOC_Os05g09440	165.191	1.17881	0.18764	6.28229	3.3363e-10	3.39332e-09	Up
LOC_Os03g52170	13072.5	-0.78537	0.125037	-6.28111	3.36163e-10	3.4173e-09	None
LOC_Os10g27300	186.506	1.35064	0.215253	6.27466	3.50409e-10	3.5588e-09	Up
LOC_Os03g46650	929.972	-0.717767	0.114392	-6.27464	3.50445e-10	3.5588e-09	None
LOC_Os04g42260	58.3776	2.18565	0.348373	6.27389	3.52145e-10	3.57421e-09	Up
LOC_Os02g43700	715.598	0.911984	0.145374	6.27336	3.53332e-10	3.58439e-09	None
LOC_Os01g17396	34.8685	2.40541	0.383633	6.27008	3.60872e-10	3.65899e-09	Up
LOC_Os03g22880	1065.69	0.996109	0.158918	6.26809	3.65511e-10	3.70411e-09	None
LOC_Os04g52090	334.985	2.454	0.391574	6.26701	3.6804e-10	3.7278e-09	Up
LOC_Os12g05690	81.94	2.13634	0.34092	6.26641	3.69456e-10	3.74022e-09	Up
LOC_Os02g04369	33.0161	2.75243	0.439266	6.26597	3.7052e-10	3.74905e-09	Up
LOC_Os07g07260	1823.19	-0.823452	0.131434	-6.26513	3.7251e-10	3.76724e-09	None
LOC_Os02g03020	738.652	-1.26507	0.201937	-6.26467	3.73617e-10	3.77648e-09	Down
LOC_Os12g34108	54.7554	2.7348	0.436653	6.26308	3.77442e-10	3.81317e-09	Up
LOC_Os02g57290	1714.33	-1.49931	0.239396	-6.2629	3.77894e-10	3.81578e-09	Down
LOC_Os12g42700	22.6787	4.61078	0.736421	6.26107	3.82341e-10	3.85869e-09	Up
LOC_Os01g62760	1757.87	0.876016	0.139922	6.26072	3.83195e-10	3.86532e-09	None
LOC_Os05g34010	230.906	-1.36158	0.217514	-6.25973	3.85656e-10	3.88814e-09	Down
LOC_Os04g53720	95.5901	3.04089	0.486023	6.25668	3.93261e-10	3.96277e-09	Up
LOC_Os12g31820	64.3243	-1.7899	0.286136	-6.25543	3.9643e-10	3.99264e-09	Down
LOC_Os06g03580	326.55	-1.2938	0.206875	-6.25402	4.00025e-10	4.02678e-09	Down
LOC_Os01g66320	686.095	-1.62325	0.259584	-6.25328	4.01909e-10	4.04367e-09	Down
LOC_Os09g27580	1671.67	-1.21647	0.194559	-6.25244	4.04092e-10	4.06355e-09	Down
LOC_Os12g09570	1336.1	-0.8472	0.135517	-6.25161	4.06245e-10	4.08309e-09	None
LOC_Os08g31860	50.921	2.38198	0.381153	6.24941	4.12004e-10	4.13885e-09	Up
LOC_Os02g07760	1082.79	-1.15556	0.184926	-6.24878	4.13665e-10	4.15341e-09	Down
LOC_Os05g23440	332.462	1.74453	0.279188	6.24859	4.14185e-10	4.1565e-09	Up
LOC_Os11g40030	45.3851	7.88008	1.26127	6.24774	4.16446e-10	4.17705e-09	Up
LOC_Os07g46920	23.0105	-3.96462	0.634592	-6.24751	4.17048e-10	4.18094e-09	Down
LOC_Os07g45120	255.136	1.26128	0.201921	6.24641	4.19987e-10	4.20825e-09	Up
LOC_Os10g39440	876.442	-0.993745	0.159148	-6.24417	4.26046e-10	4.26678e-09	None
LOC_Os11g40510	5174.19	-0.673294	0.107836	-6.24367	4.27435e-10	4.2785e-09	None
LOC_Os02g57660	3431.17	-1.33882	0.214466	-6.24259	4.30396e-10	4.30594e-09	Down
LOC_Os02g13304	289.902	-1.22595	0.196458	-6.24028	4.36793e-10	4.36771e-09	Down
LOC_Os04g37580	1631.02	-1.21929	0.195407	-6.23977	4.38226e-10	4.3798e-09	Down
LOC_Os01g26160	885.842	0.817357	0.131043	6.23732	4.45136e-10	4.44659e-09	None
LOC_Os12g34510	31.3462	3.12214	0.500605	6.23673	4.46807e-10	4.461e-09	Up
LOC_Os06g05080	111.456	-1.47878	0.237142	-6.23583	4.49376e-10	4.48437e-09	Down
LOC_Os10g42630	484.358	1.04432	0.167479	6.23552	4.50275e-10	4.49105e-09	Up
LOC_Os12g18110	1550.44	-1.14005	0.182863	-6.23444	4.53401e-10	4.51992e-09	Down
LOC_Os01g05630	117.602	1.78765	0.286755	6.23406	4.54499e-10	4.52627e-09	Up
LOC_Os07g33110	3226.35	-1.00774	0.16165	-6.2341	4.54387e-10	4.52627e-09	Down
LOC_Os01g57740	238.342	1.04132	0.167056	6.23335	4.56576e-10	4.54464e-09	Up
LOC_Os03g10510	778.062	-0.837141	0.134354	-6.23086	4.63893e-10	4.61512e-09	None
LOC_Os03g02514	316.127	1.29929	0.208573	6.22943	4.68131e-10	4.65492e-09	Up
LOC_Os01g43460	935.418	2.3414	0.375887	6.229	4.69417e-10	4.66534e-09	Up
LOC_Os07g44640	89.8802	1.63267	0.262243	6.2258	4.79108e-10	4.75924e-09	Up
LOC_Os12g36580	62.6116	1.81343	0.29134	6.22444	4.83282e-10	4.79826e-09	Up
LOC_Os05g46620	1103.35	-1.02712	0.165058	-6.22279	4.8838e-10	4.84643e-09	Down
LOC_Os07g36600	1204.69	-1.16977	0.187996	-6.22232	4.89854e-10	4.85859e-09	Down
LOC_Os04g53760	47.4725	2.41593	0.388309	6.22166	4.91915e-10	4.87656e-09	Up
LOC_Os01g01450	1162.8	-1.24362	0.199934	-6.22016	4.96649e-10	4.92099e-09	Down
LOC_Os02g05686	55.2384	-1.95465	0.314482	-6.21546	5.1173e-10	5.06786e-09	Down
LOC_Os07g43604	28.7585	5.72116	0.920511	6.21519	5.12617e-10	5.07408e-09	Up
LOC_Os01g70130	916.615	1.18688	0.190978	6.21475	5.14073e-10	5.08343e-09	Up
LOC_Os12g13670	409.914	1.01922	0.163999	6.21474	5.14081e-10	5.08343e-09	Up
LOC_Os07g39680	3151.72	0.71864	0.115641	6.2144	5.15223e-10	5.09215e-09	None
LOC_Os06g51084	3728.81	1.43496	0.230967	6.21285	5.20316e-10	5.13989e-09	Up
LOC_Os12g41680	313.624	2.75484	0.44359	6.21032	5.28771e-10	5.22078e-09	Up
LOC_Os01g39110	873.895	-1.29654	0.208787	-6.20986	5.30322e-10	5.23345e-09	Down
LOC_Os09g36190	719.689	0.963382	0.155147	6.20948	5.31603e-10	5.24345e-09	None
LOC_Os08g40160	3587.12	-1.68559	0.271607	-6.20598	5.43557e-10	5.35866e-09	Down
LOC_Os12g26044	506.158	-1.30008	0.209508	-6.20537	5.45676e-10	5.37684e-09	Down
LOC_Os07g28480	3080.72	-1.94384	0.31327	-6.20501	5.46949e-10	5.38667e-09	Down
LOC_Os08g33420	3773.97	-0.567116	0.0914867	-6.19889	5.68644e-10	5.59753e-09	None
LOC_Os05g49200	4346.87	1.81948	0.293656	6.19594	5.79382e-10	5.70036e-09	Up
LOC_Os12g27090	976.027	0.906286	0.146276	6.19573	5.80142e-10	5.70497e-09	None
LOC_Os03g16460	1452.57	0.766118	0.123672	6.19476	5.83728e-10	5.73736e-09	None
LOC_Os03g51870	56.1165	2.43494	0.393139	6.19358	5.88138e-10	5.7778e-09	Up
LOC_Os04g47590	439.939	-0.937858	0.151439	-6.19298	5.90358e-10	5.7967e-09	None
LOC_Os02g55320	1337.86	1.11279	0.179736	6.19127	5.96828e-10	5.85729e-09	Up
LOC_Os01g13660	262.678	-1.00165	0.161814	-6.19014	6.01124e-10	5.8965e-09	Down
LOC_Os10g20630	4421.76	1.05197	0.16998	6.18875	6.06441e-10	5.9427e-09	Up
LOC_Os03g20870	590.229	-1.4134	0.22838	-6.18878	6.06311e-10	5.9427e-09	Down
[truncated: 22,075 more rows]

## Sheet: Nip_CK vs Nip_heat
gene id	baseMean	log2FoldChange	lfcSE	stat	pvalue	padj	significant
LOC_Os01g42190	5798.86	6.64097	0.163451	40.6297	0	0	Up
LOC_Os08g06110	4519.58	-5.32434	0.103517	-51.4343	0	0	Down
LOC_Os01g08860	19118.4	7.89198	0.212206	37.1901	9.86669e-303	6.57253e-299	Up
LOC_Os05g38530	11360.6	5.21607	0.140876	37.0259	4.38685e-300	2.19167e-296	Up
LOC_Os01g62290	16391.8	5.96812	0.164352	36.3131	1.00662e-288	4.02328e-285	Up
LOC_Os01g52110	53389.6	4.31847	0.121049	35.6753	9.5414e-279	3.17792e-275	Up
LOC_Os06g39240	4191.8	8.18804	0.24913	32.8665	6.61522e-237	1.88855e-233	Up
LOC_Os09g30130	1457.52	-6.45321	0.206733	-31.2151	6.64056e-214	1.65881e-210	Down
LOC_Os01g22900	6041.94	-2.91879	0.0971623	-30.0404	2.9156e-198	6.47393e-195	Down
LOC_Os06g14240	8191.97	6.91222	0.232627	29.7138	5.10133e-194	1.01945e-190	Up
LOC_Os08g42700	1143.57	5.51078	0.190068	28.9937	7.90715e-185	1.43651e-181	Up
LOC_Os04g44830	2661.99	4.60854	0.1599	28.8213	1.15878e-182	1.92975e-179	Up
LOC_Os03g53910	2679.14	4.14407	0.144395	28.6995	3.86655e-181	5.94378e-178	Up
LOC_Os03g20380	1788.06	-3.73615	0.131212	-28.4742	2.44474e-178	3.4897e-175	Down
LOC_Os03g49430	1189.44	6.01016	0.215243	27.9227	1.41522e-171	1.88545e-168	Up
LOC_Os07g22930	5838.5	-6.04871	0.217926	-27.7558	1.48339e-169	1.85276e-166	Down
LOC_Os03g46770	141631	3.14226	0.113876	27.5937	1.32511e-167	1.5577e-164	Up
LOC_Os04g46220	2563.24	3.42861	0.126954	27.0067	1.2315e-160	1.36724e-157	Up
LOC_Os07g43950	838.978	3.63092	0.134913	26.9131	1.54436e-159	1.62434e-156	Up
LOC_Os04g36062	1167.08	-3.09436	0.115549	-26.7796	5.58566e-158	5.5812e-155	Down
LOC_Os12g40180	1635.18	8.14036	0.304653	26.7201	2.74777e-157	2.61483e-154	Up
LOC_Os05g33710	3159.32	2.8443	0.107476	26.4645	2.48746e-154	2.25951e-151	Up
LOC_Os07g43740	564.523	4.72645	0.185077	25.5378	7.50464e-144	6.52055e-141	Up
LOC_Os03g51010	1002.01	3.54065	0.139887	25.3108	2.43243e-141	2.0254e-138	Up
LOC_Os03g60080	3739.81	4.46588	0.176854	25.2519	1.08035e-140	8.63589e-138	Up
LOC_Os01g40094	1543.79	-5.24734	0.209747	-25.0174	3.95217e-138	3.0377e-135	Down
LOC_Os03g48626	1900.23	-3.57803	0.144199	-24.8131	6.4717e-136	4.79002e-133	Down
LOC_Os05g48810	2221.29	4.62195	0.187208	24.6889	1.40832e-134	1.00513e-131	Up
LOC_Os08g36480	13229	-3.75613	0.154762	-24.2703	4.03502e-130	2.78055e-127	Down
LOC_Os11g38330	630.993	4.1405	0.171582	24.1313	1.17344e-128	7.81671e-126	Up
LOC_Os03g18600	2817.49	4.47152	0.186556	23.9687	5.89811e-127	3.80219e-124	Up
LOC_Os02g21009	645.223	-3.74824	0.156638	-23.9293	1.51718e-126	9.47476e-124	Down
LOC_Os07g08970	1815.97	-2.90616	0.122875	-23.6513	1.14361e-123	6.92544e-121	Down
LOC_Os03g64210	1974.17	2.33491	0.0997197	23.4147	3.02552e-121	1.77829e-118	Up
LOC_Os04g54300	1372.46	5.7688	0.247108	23.3453	1.53877e-120	8.78595e-118	Up
LOC_Os06g46900	767.983	4.7824	0.205314	23.2931	5.20183e-120	2.88759e-117	Up
LOC_Os04g44530	1655.22	-3.81991	0.165296	-23.1096	3.71014e-118	2.00388e-115	Down
LOC_Os10g28340	2265.98	3.88492	0.169339	22.9417	1.78513e-116	9.38792e-114	Up
LOC_Os05g04830	440.777	-3.32987	0.146189	-22.7778	7.60721e-115	3.89801e-112	Down
LOC_Os03g18870	4246.26	2.57725	0.113596	22.6879	5.89524e-114	2.94526e-111	Up
LOC_Os01g71300	1345.23	2.79177	0.12357	22.5926	5.1201e-113	2.49561e-110	Up
LOC_Os01g04370	2006.72	9.53547	0.423086	22.5379	1.76551e-112	8.40048e-110	Up
LOC_Os02g44870	1032.27	-3.92727	0.176467	-22.2549	1.01029e-109	4.69525e-107	Down
LOC_Os04g53810	914.138	-2.83756	0.128153	-22.1419	1.24876e-108	5.67163e-106	Down
LOC_Os02g38160	2131.72	-2.87518	0.130033	-22.1112	2.46845e-108	1.09621e-105	Down
LOC_Os03g13870	2234.48	-4.85524	0.221293	-21.9403	1.07221e-106	4.65804e-104	Down
LOC_Os01g03820	1215.4	-2.62681	0.120185	-21.8563	6.76582e-106	2.87677e-103	Down
LOC_Os03g02260	1924.45	3.27499	0.150434	21.7703	4.43393e-105	1.84599e-102	Up
LOC_Os03g15960	8614.1	6.63966	0.305016	21.7682	4.64597e-105	1.8948e-102	Up
LOC_Os04g36720	6354.28	-3.41347	0.156985	-21.744	7.87319e-105	3.14676e-102	Down
LOC_Os12g43600	132270	2.82602	0.130645	21.6312	9.13094e-104	3.5779e-101	Up
LOC_Os07g44330	2747.66	-2.59914	0.120278	-21.6095	1.46257e-103	5.62077e-101	Down
LOC_Os09g37910	920.71	-7.71315	0.358778	-21.4984	1.61141e-102	6.07592e-100	Down
LOC_Os03g12990	706.901	-3.52972	0.164374	-21.4736	2.74648e-102	1.0164e-99	Down
LOC_Os09g26730	4273.26	2.67277	0.125241	21.341	4.73032e-101	1.71874e-98	Up
LOC_Os02g43020	2702.77	2.32147	0.109494	21.2018	9.18222e-100	3.27674e-97	Up
LOC_Os05g33630	4002.77	-2.45502	0.115903	-21.1818	1.40612e-99	4.92981e-97	Down
LOC_Os07g42380	715.398	3.05895	0.145381	21.0409	2.76834e-98	9.53836e-96	Up
LOC_Os01g32770	1106.88	5.05401	0.240611	21.0049	5.91904e-98	2.00485e-95	Up
LOC_Os07g38590	390.298	4.36461	0.208123	20.9713	1.19921e-97	3.99417e-95	Up
LOC_Os11g39020	11825	-2.50546	0.119908	-20.8948	5.9651e-97	1.95421e-94	Down
LOC_Os08g43334	764.514	6.3429	0.305183	20.784	6.04635e-96	1.94887e-93	Up
LOC_Os07g42250	1741.62	-2.54066	0.122806	-20.6883	4.41381e-95	1.40009e-92	Down
LOC_Os04g40190	2313.3	2.11758	0.102367	20.6863	4.60251e-95	1.43713e-92	Up
LOC_Os01g04380	937.354	7.22036	0.350163	20.62	1.8168e-94	5.58567e-92	Up
LOC_Os08g29530	2491.69	1.96992	0.095941	20.5327	1.09958e-93	3.32939e-91	Up
LOC_Os03g16030	1496.25	7.13755	0.349403	20.4279	9.45347e-93	2.81967e-90	Up
LOC_Os02g54130	2034.68	3.83848	0.188699	20.3418	5.48924e-92	1.61319e-89	Up
LOC_Os10g28020	3101.91	-2.03752	0.100268	-20.3208	8.41911e-92	2.43837e-89	Down
LOC_Os03g05330	1230.64	2.93267	0.145441	20.164	2.02941e-90	5.79367e-88	Up
LOC_Os11g11000	3188.56	-1.84401	0.0915413	-20.144	3.03658e-90	8.5469e-88	Down
LOC_Os03g18130	2436.15	5.72472	0.284372	20.1311	3.94259e-90	1.09429e-87	Up
LOC_Os11g43900	15444.9	1.61465	0.0803231	20.102	7.09477e-90	1.94222e-87	Up
LOC_Os07g35790	416.703	4.35814	0.218355	19.959	1.25252e-88	3.38249e-86	Up
LOC_Os02g04650	621.561	3.79587	0.19057	19.9185	2.81487e-88	7.5003e-86	Up
LOC_Os05g10730	3302.03	-1.54885	0.0778516	-19.8949	4.50145e-88	1.18365e-85	Down
LOC_Os05g46520	1207.89	2.82641	0.142206	19.8755	6.63217e-88	1.72126e-85	Up
LOC_Os03g15890	3025.67	2.83295	0.142888	19.8264	1.76052e-87	4.51054e-85	Up
LOC_Os12g01744	539.429	2.63884	0.133445	19.7747	4.92076e-87	1.24476e-84	Up
LOC_Os09g35790	3315.68	4.83633	0.247762	19.5201	7.41336e-85	1.85186e-82	Up
LOC_Os03g25050	513.299	3.37291	0.173439	19.4473	3.07138e-84	7.57758e-82	Up
LOC_Os03g42710	723.581	-4.4833	0.232663	-19.2695	9.68189e-83	2.35955e-80	Down
LOC_Os02g56900	3481.07	1.93455	0.100555	19.2386	1.75758e-82	4.23174e-80	Up
LOC_Os02g08490	1563.33	4.18612	0.217841	19.2164	2.7006e-82	6.42486e-80	Up
LOC_Os02g54140	512.567	4.67871	0.24373	19.1963	3.97616e-82	9.34819e-80	Up
LOC_Os05g30140	640.962	2.6069	0.135995	19.1692	6.69532e-82	1.55581e-79	Up
LOC_Os03g12260	372.967	-3.5474	0.185456	-19.1279	1.47823e-81	3.39552e-79	Down
LOC_Os05g50550	2677.59	-3.67927	0.192523	-19.1108	2.05362e-81	4.66358e-79	Down
LOC_Os10g32550	4439.61	3.21743	0.170433	18.8781	1.72848e-79	3.88113e-77	Up
LOC_Os06g46920	448.933	-5.32241	0.282736	-18.8247	4.74089e-79	1.05269e-76	Down
LOC_Os03g40260	750.452	2.86933	0.152464	18.8198	5.20245e-79	1.14248e-76	Up
LOC_Os05g37950	590.942	3.58901	0.19139	18.7523	1.85226e-78	4.02342e-76	Up
LOC_Os01g71720	2014.08	-2.3144	0.12422	-18.6315	1.78465e-77	3.83489e-75	Down
LOC_Os02g25060	754.095	-2.11365	0.113462	-18.6287	1.88103e-77	3.99898e-75	Down
LOC_Os02g57720	4007.14	-4.82222	0.259093	-18.6119	2.5727e-77	5.41187e-75	Down
LOC_Os11g31060	850.255	7.6543	0.412586	18.552	7.8544e-77	1.63502e-74	Up
LOC_Os02g16490	1001.15	2.80541	0.151342	18.5369	1.03967e-76	2.14193e-74	Up
LOC_Os03g16440	1972.56	1.63937	0.0886085	18.5013	2.01548e-76	4.10994e-74	Up
LOC_Os03g16460	1632.35	2.22925	0.120602	18.4844	2.75855e-76	5.56837e-74	Up
LOC_Os04g45000	1099.53	-2.82161	0.152901	-18.4539	4.8536e-76	9.69944e-74	Down
LOC_Os07g05360	4218.88	6.79596	0.368635	18.4355	6.82149e-76	1.34971e-73	Up
LOC_Os05g34170	1328.99	-4.13068	0.224205	-18.4237	8.48347e-76	1.66209e-73	Down
LOC_Os04g17100	2749.89	-4.56308	0.24782	-18.4129	1.03583e-75	2.00971e-73	Down
LOC_Os04g52460	1064.43	-1.78992	0.0973803	-18.3807	1.87369e-75	3.60036e-73	Down
LOC_Os05g50930	2555.03	-3.20557	0.174736	-18.3452	3.60429e-75	6.85982e-73	Down
LOC_Os01g38610	559.195	4.87421	0.266202	18.3102	6.86041e-75	1.29338e-72	Up
LOC_Os08g38086	3780.09	1.73747	0.0951761	18.2553	1.87745e-74	3.50645e-72	Up
LOC_Os02g42585	320.704	-3.41274	0.187467	-18.2046	4.74931e-74	8.78798e-72	Down
LOC_Os04g33460	1696.01	-2.47581	0.136065	-18.1958	5.56717e-74	1.02068e-71	Down
LOC_Os03g57340	19826.8	2.89329	0.159717	18.115	2.42491e-73	4.37518e-71	Up
LOC_Os08g06280	1910.79	-3.4192	0.18875	-18.1149	2.43017e-73	4.37518e-71	Down
LOC_Os11g12530	1421.42	-3.50566	0.194186	-18.0531	7.45356e-73	1.32993e-70	Down
LOC_Os05g11140	997.267	1.74287	0.096586	18.0447	8.67821e-73	1.53474e-70	Up
LOC_Os06g06490	1347.26	5.13253	0.285022	18.0075	1.70279e-72	2.98496e-70	Up
LOC_Os12g42980	3836.48	-1.52224	0.0849072	-17.9283	7.09694e-72	1.23326e-69	Down
LOC_Os03g43010	591.678	-3.64639	0.203406	-17.9266	7.30801e-72	1.25899e-69	Down
LOC_Os03g16170	343.783	-5.31392	0.296732	-17.9081	1.01914e-71	1.74073e-69	Down
LOC_Os06g21140	4167.42	-2.66778	0.149269	-17.8722	1.9407e-71	3.2867e-69	Down
LOC_Os01g58022	1416.35	-2.59519	0.14534	-17.8559	2.59954e-71	4.36548e-69	Down
LOC_Os02g05630	2089.58	-1.9389	0.108755	-17.8281	4.27922e-71	7.12632e-69	Down
LOC_Os05g49770	1172.54	-2.68713	0.153156	-17.545	6.49309e-69	1.07238e-66	Down
LOC_Os05g44340	724.925	6.48172	0.370092	17.5138	1.12368e-68	1.84063e-66	Up
LOC_Os04g28420	16123.5	11.6418	0.665849	17.4842	1.89114e-68	3.07257e-66	Up
LOC_Os04g05010	2562.03	4.97582	0.284706	17.477	2.14314e-68	3.45391e-66	Up
LOC_Os07g37230	653.226	-4.43503	0.254147	-17.4506	3.40409e-68	5.44219e-66	Down
LOC_Os12g07190	2867.22	-1.68237	0.0966384	-17.4089	7.05754e-68	1.11935e-65	Down
LOC_Os04g37580	2754.29	-3.14724	0.180861	-17.4015	8.04236e-68	1.2655e-65	Down
LOC_Os10g31850	1245.54	1.8959	0.109079	17.3809	1.15049e-67	1.79621e-65	Up
LOC_Os08g33710	2000.72	-5.24648	0.302007	-17.3721	1.34321e-67	2.08083e-65	Down
LOC_Os09g11460	1214.42	1.93945	0.111902	17.3316	2.71539e-67	4.17418e-65	Up
LOC_Os02g52770	1103.45	2.05353	0.118531	17.3248	3.05528e-67	4.66081e-65	Up
LOC_Os07g48350	1366.51	1.53027	0.0886681	17.2584	9.67317e-67	1.46446e-64	Up
LOC_Os03g01020	10637.8	2.80668	0.162641	17.2569	9.92313e-67	1.49101e-64	Up
LOC_Os02g40900	678.138	4.19836	0.243306	17.2554	1.01837e-66	1.51874e-64	Up
LOC_Os04g21350	699.134	-3.87582	0.224775	-17.2431	1.2603e-66	1.86562e-64	Down
LOC_Os01g55270	1394.47	4.05142	0.23615	17.1561	5.65664e-66	8.31194e-64	Up
LOC_Os05g42040	276.603	-4.93654	0.289167	-17.0716	2.41658e-65	3.52503e-63	Down
LOC_Os12g08760	2706.81	-4.1861	0.24558	-17.0457	3.75949e-65	5.44417e-63	Down
LOC_Os03g26460	2051.38	2.78916	0.163644	17.044	3.87051e-65	5.56463e-63	Up
LOC_Os07g46852	2965.02	4.44076	0.261489	16.9825	1.10592e-64	1.57862e-62	Up
LOC_Os03g55030	1011.18	-6.06595	0.35839	-16.9255	2.91615e-64	4.13307e-62	Down
LOC_Os03g11910	904.082	3.94642	0.233292	16.9162	3.41653e-64	4.80816e-62	Up
LOC_Os09g08390	1467.71	-2.60297	0.153916	-16.9116	3.69323e-64	5.16122e-62	Down
LOC_Os03g48030	1595.5	-4.79329	0.283484	-16.9085	3.89378e-64	5.4037e-62	Down
LOC_Os02g57660	4320.09	-1.53427	0.0907975	-16.8977	4.67899e-64	6.44862e-62	Down
LOC_Os11g24450	3333.05	-2.7081	0.160276	-16.8965	4.77417e-64	6.53473e-62	Down
LOC_Os05g40770	915.545	2.52512	0.149779	16.859	9.00934e-64	1.22478e-61	Up
LOC_Os07g46990	3105.85	1.98867	0.118451	16.7889	2.9406e-63	3.97061e-61	Up
LOC_Os08g40910	922.755	9.4112	0.561109	16.7725	3.87928e-63	5.20292e-61	Up
LOC_Os01g17214	537.383	-4.08379	0.243529	-16.7692	4.09768e-63	5.4592e-61	Down
LOC_Os08g25864	534.218	2.19564	0.131053	16.7539	5.30685e-63	6.97711e-61	Up
LOC_Os01g37050	822.001	-1.70147	0.101554	-16.7542	5.27369e-63	6.97711e-61	Down
LOC_Os02g39140	346.048	3.2908	0.196827	16.7193	9.48805e-63	1.23928e-60	Up
LOC_Os03g16670	731.804	-4.07166	0.244197	-16.6737	2.03746e-62	2.64393e-60	Down
LOC_Os02g08140	480.706	-2.48864	0.149674	-16.627	4.44062e-62	5.72524e-60	Down
LOC_Os08g01770	3232.61	-2.57462	0.155218	-16.5871	8.63563e-62	1.10625e-59	Down
LOC_Os03g31750	674.177	4.30276	0.260465	16.5196	2.65371e-61	3.37781e-59	Up
LOC_Os05g35410	279.663	-2.89669	0.175445	-16.5106	3.07945e-61	3.89492e-59	Down
LOC_Os05g06920	3603.98	-5.67095	0.344681	-16.4528	8.01295e-61	1.00711e-58	Down
LOC_Os04g51110	356.894	3.19051	0.194022	16.444	9.25433e-61	1.15587e-58	Up
LOC_Os02g18450	5789.03	-3.05713	0.186222	-16.4166	1.45479e-60	1.80575e-58	Down
LOC_Os04g16680	23383.3	-2.36283	0.144045	-16.4034	1.80742e-60	2.2296e-58	Down
LOC_Os03g44780	572.228	2.32652	0.141976	16.3867	2.37884e-60	2.91649e-58	Up
LOC_Os01g71624	202.623	-5.09246	0.310863	-16.3817	2.5845e-60	3.14931e-58	Down
LOC_Os07g26690	3933.43	-2.16159	0.132759	-16.282	1.32475e-59	1.60448e-57	Down
LOC_Os01g12560	751.238	2.52489	0.155187	16.27	1.61176e-59	1.94033e-57	Up
LOC_Os08g39140	28556.2	4.13784	0.254386	16.266	1.72107e-59	2.05951e-57	Up
LOC_Os07g48830	470.641	-4.09606	0.251995	-16.2545	2.07469e-59	2.4679e-57	Down
LOC_Os01g17240	8317.27	-1.98907	0.122443	-16.2449	2.42704e-59	2.86994e-57	Down
LOC_Os05g15770	3991.76	2.10124	0.129375	16.2414	2.5689e-59	3.01982e-57	Up
LOC_Os02g07930	888.58	2.85731	0.176721	16.1685	8.41733e-59	9.83696e-57	Up
LOC_Os02g14840	185.663	-3.4957	0.216577	-16.1407	1.32101e-58	1.53483e-56	Down
LOC_Os11g36160	313.277	3.08461	0.19139	16.1168	1.94319e-58	2.24467e-56	Up
LOC_Os05g41610	1569.71	-2.30005	0.143027	-16.0813	3.45219e-58	3.96486e-56	Down
LOC_Os07g18240	169.843	-4.9957	0.310866	-16.0702	4.12422e-58	4.70962e-56	Down
LOC_Os02g57410	2913.18	-1.64377	0.103021	-15.9557	2.60126e-57	2.95361e-55	Down
LOC_Os01g73940	2350.01	-2.47268	0.15501	-15.9518	2.76799e-57	3.12516e-55	Down
LOC_Os03g06139	2719.7	-2.17564	0.136487	-15.9402	3.33161e-57	3.74039e-55	Down
LOC_Os02g15930	584.766	8.56127	0.538325	15.9035	5.98862e-57	6.68584e-55	Up
LOC_Os02g28980	3502.31	2.33084	0.146577	15.9018	6.1545e-57	6.83286e-55	Up
LOC_Os01g69030	3468.24	-1.72683	0.108738	-15.8806	8.63101e-57	9.5294e-55	Down
LOC_Os01g04590	175.753	-5.82407	0.366854	-15.8757	9.3314e-57	1.02461e-54	Down
LOC_Os05g02780	8435.69	-1.48437	0.0935193	-15.8724	9.84605e-57	1.07521e-54	Down
LOC_Os04g42420	1413.77	-1.63183	0.102826	-15.8698	1.02554e-56	1.11382e-54	Down
LOC_Os01g14770	811.414	2.50901	0.158298	15.8499	1.40835e-56	1.52132e-54	Up
LOC_Os09g38960	2149.28	-2.12976	0.134684	-15.813	2.53037e-56	2.71865e-54	Down
LOC_Os06g51290	4335.72	-3.27924	0.207595	-15.7964	3.29437e-56	3.52057e-54	Down
LOC_Os05g10670	694.615	3.64374	0.231032	15.7716	4.88187e-56	5.18933e-54	Up
LOC_Os07g40580	6556	-1.94363	0.123624	-15.7221	1.06644e-55	1.1276e-53	Down
LOC_Os03g54200	2100.79	-1.81451	0.11543	-15.7195	1.11137e-55	1.16893e-53	Down
LOC_Os05g48390	2353.16	-1.64229	0.104558	-15.707	1.3551e-55	1.41782e-53	Down
LOC_Os12g42300	2644.69	-2.67653	0.170424	-15.7051	1.39526e-55	1.45223e-53	Down
LOC_Os01g37690	4392.01	-3.32915	0.212017	-15.7023	1.45951e-55	1.51124e-53	Down
LOC_Os01g63990	4964.5	1.953	0.124888	15.638	4.01364e-55	4.13446e-53	Up
LOC_Os08g11450	1015.82	1.97541	0.126515	15.614	5.84568e-55	5.99077e-53	Up
LOC_Os01g70310	281.691	-3.31592	0.212741	-15.5867	8.96698e-55	9.14266e-53	Down
LOC_Os04g45480	980.677	5.43593	0.350762	15.4975	3.60621e-54	3.6582e-52	Up
LOC_Os08g39560	202.232	4.3498	0.280821	15.4895	4.08146e-54	4.11939e-52	Up
LOC_Os07g48630	2279.91	-1.43842	0.093008	-15.4655	5.93058e-54	5.95561e-52	Down
LOC_Os01g62760	1938.29	-4.10256	0.266167	-15.4134	1.32948e-53	1.32842e-51	Down
LOC_Os07g44740	1930.84	2.32388	0.151173	15.3724	2.50746e-53	2.49299e-51	Up
LOC_Os11g11020	748.204	1.76921	0.115134	15.3665	2.74589e-53	2.71653e-51	Up
LOC_Os02g01030	2192.47	1.65505	0.108043	15.3185	5.75059e-53	5.66107e-51	Up
LOC_Os08g36150	1687.49	2.07013	0.13622	15.197	3.70267e-52	3.62716e-50	Up
LOC_Os02g09060	976.203	1.51505	0.09971	15.1946	3.84281e-52	3.74609e-50	Up
LOC_Os01g43700	415.451	-3.24031	0.21335	-15.1878	4.25917e-52	4.13181e-50	Down
LOC_Os05g07860	5150.27	-1.59729	0.105269	-15.1735	5.30049e-52	5.11715e-50	Down
LOC_Os05g51470	467.204	3.35982	0.221572	15.1635	6.16722e-52	5.92527e-50	Up
LOC_Os06g49490	2936.78	1.95889	0.129484	15.1284	1.05249e-51	1.00636e-49	Up
LOC_Os01g10450	1479.96	-1.67973	0.111153	-15.1118	1.35319e-51	1.28772e-49	Down
LOC_Os07g05570	2068.22	-1.90916	0.126407	-15.1032	1.54284e-51	1.46124e-49	Down
LOC_Os07g35310	248.522	5.59791	0.371306	15.0763	2.32029e-51	2.1872e-49	Up
LOC_Os02g58310	1764.63	-2.32459	0.154217	-15.0735	2.4202e-51	2.27067e-49	Down
LOC_Os01g67360	256.69	-3.2934	0.218521	-15.0713	2.50083e-51	2.33535e-49	Down
LOC_Os04g49350	3518.96	-1.81103	0.120172	-15.0703	2.5399e-51	2.36081e-49	Down
LOC_Os06g21380	1987.79	-2.6007	0.172589	-15.0688	2.59915e-51	2.40469e-49	Down
LOC_Os03g51140	3299.1	1.28775	0.0855092	15.0598	2.97746e-51	2.74201e-49	Up
LOC_Os08g25624	3110.71	1.92197	0.128016	15.0136	5.98229e-51	5.48395e-49	Up
LOC_Os08g20020	462.442	-1.86077	0.124003	-15.0059	6.72086e-51	6.13286e-49	Down
LOC_Os03g04970	1181.14	1.88977	0.125974	15.0014	7.1934e-51	6.53422e-49	Up
LOC_Os09g26400	1974.94	1.67282	0.111815	14.9606	1.32883e-50	1.2016e-48	Up
LOC_Os03g16780	1405.92	4.01195	0.269379	14.8933	3.64087e-50	3.27744e-48	Up
LOC_Os05g04620	7262.13	-1.52204	0.102325	-14.8746	4.81929e-50	4.31877e-48	Down
LOC_Os09g23660	1967.29	-1.96612	0.132186	-14.8739	4.86739e-50	4.3424e-48	Down
LOC_Os11g05650	471.103	1.90922	0.128591	14.8472	7.25772e-50	6.41763e-48	Up
LOC_Os02g10120	18753.2	-4.02299	0.270955	-14.8474	7.22764e-50	6.41763e-48	Down
LOC_Os06g09679	8741.45	1.2512	0.0844591	14.8143	1.1844e-49	1.04269e-47	Up
LOC_Os02g42700	1153.27	1.75342	0.118595	14.7849	1.83433e-49	1.60777e-47	Up
LOC_Os05g24650	4170.57	-3.05643	0.206936	-14.7699	2.28992e-49	1.99833e-47	Down
LOC_Os11g47760	53353.1	2.18595	0.14809	14.7609	2.61694e-49	2.26864e-47	Up
LOC_Os04g38026	459.454	-2.52448	0.171026	-14.7608	2.62238e-49	2.26864e-47	Down
LOC_Os05g31140	1136.81	-2.48213	0.168247	-14.7529	2.94559e-49	2.53727e-47	Down
LOC_Os03g13450	199.357	4.21732	0.286096	14.741	3.51731e-49	3.01673e-47	Up
LOC_Os06g33330	564.854	-2.97251	0.201716	-14.7361	3.78042e-49	3.22855e-47	Down
LOC_Os04g08350	4672.28	-2.17041	0.147487	-14.7159	5.09285e-49	4.33088e-47	Down
LOC_Os08g02210	3639.65	-3.01766	0.206137	-14.6391	1.58195e-48	1.33956e-46	Down
LOC_Os01g73960	675.532	-1.82759	0.124932	-14.6287	1.84347e-48	1.55443e-46	Down
LOC_Os03g44670	553.967	-2.77167	0.189604	-14.6182	2.15034e-48	1.80556e-46	Down
LOC_Os05g14270	1035.31	-2.08758	0.143307	-14.5672	4.53941e-48	3.79563e-46	Down
LOC_Os11g14140	7194.63	2.35695	0.161816	14.5657	4.64477e-48	3.86754e-46	Up
LOC_Os06g43510	635.726	3.4338	0.236579	14.5144	9.82427e-48	8.1464e-46	Up
LOC_Os08g02460	407.755	2.14679	0.148021	14.5033	1.15526e-47	9.53994e-46	Up
LOC_Os05g02220	1684.18	-1.74673	0.120469	-14.4994	1.22191e-47	1.00488e-45	Down
LOC_Os06g03600	2068.89	-1.32113	0.0911926	-14.4872	1.45922e-47	1.19513e-45	Down
LOC_Os01g64730	605.601	1.91359	0.132136	14.482	1.57553e-47	1.28511e-45	Up
LOC_Os09g09930	715.19	-3.25484	0.224778	-14.4802	1.61574e-47	1.31256e-45	Down
LOC_Os09g16760	590.744	3.58893	0.247954	14.4742	1.76386e-47	1.42708e-45	Up
LOC_Os06g03570	625.657	2.56553	0.177258	14.4735	1.78271e-47	1.43652e-45	Up
LOC_Os09g33680	1934.23	-1.12546	0.0777647	-14.4726	1.8041e-47	1.44791e-45	Down
LOC_Os09g15670	202.352	-5.13177	0.354738	-14.4664	1.97687e-47	1.58023e-45	Down
LOC_Os05g43460	525.407	-2.83605	0.196834	-14.4083	4.58583e-47	3.65112e-45	Down
LOC_Os08g09690	527.106	3.009	0.209136	14.3878	6.17624e-47	4.89786e-45	Up
LOC_Os03g56370	412.912	-3.12785	0.217906	-14.3541	1.00374e-46	7.92839e-45	Down
LOC_Os12g25490	204.788	-3.3175	0.231179	-14.3503	1.06002e-46	8.33991e-45	Down
LOC_Os03g59320	1911.34	-1.66987	0.116512	-14.3321	1.37833e-46	1.08018e-44	Down
LOC_Os04g45290	362.103	-2.45191	0.171192	-14.3226	1.58109e-46	1.23424e-44	Down
LOC_Os08g31510	3095.76	-1.10265	0.0770069	-14.3188	1.66917e-46	1.29793e-44	Down
LOC_Os04g01740	5987.48	12.5678	0.880423	14.2747	3.1463e-46	2.43704e-44	Up
LOC_Os08g10290	367.913	4.34873	0.305517	14.234	5.63459e-46	4.34755e-44	Up
LOC_Os11g41680	368.951	-2.67942	0.188307	-14.229	6.05235e-46	4.65193e-44	Down
LOC_Os12g27520	1324.79	-1.27009	0.0893816	-14.2098	7.96676e-46	6.09991e-44	Down
LOC_Os07g15460	648.345	7.04929	0.496102	14.2094	8.01384e-46	6.11254e-44	Up
LOC_Os01g48810	949.258	1.8597	0.130938	14.2029	8.78828e-46	6.67775e-44	Up
LOC_Os05g25840	3430.16	-1.42781	0.10064	-14.1873	1.09734e-45	8.30656e-44	Down
LOC_Os03g08360	912.452	2.07722	0.146711	14.1586	1.65286e-45	1.24644e-43	Up
LOC_Os01g50622	2144.06	3.98051	0.281259	14.1525	1.8028e-45	1.3544e-43	Up
LOC_Os01g16620	1126.26	2.32686	0.164472	14.1474	1.93728e-45	1.44998e-43	Up
LOC_Os10g28030	415.546	-2.11417	0.149533	-14.1385	2.19789e-45	1.6389e-43	Down
LOC_Os12g26220	246.024	2.55991	0.181233	14.125	2.66457e-45	1.97951e-43	Up
LOC_Os12g31860	714.247	4.53572	0.321464	14.1096	3.3157e-45	2.45411e-43	Up
LOC_Os10g36924	187.596	-3.22414	0.228531	-14.1081	3.38477e-45	2.49598e-43	Down
LOC_Os08g41390	9431.52	2.24562	0.159446	14.0839	4.76956e-45	3.50423e-43	Up
LOC_Os06g14050	463.627	-2.65409	0.188504	-14.0797	5.06076e-45	3.70455e-43	Down
LOC_Os01g12810	484.168	-2.65609	0.189155	-14.0418	8.64541e-45	6.30547e-43	Down
LOC_Os09g31130	992.767	-3.41936	0.244268	-13.9984	1.59391e-44	1.15828e-42	Down
LOC_Os01g50616	316.686	2.50743	0.17931	13.9837	1.95934e-44	1.41868e-42	Up
LOC_Os03g05390	7550.27	-1.60452	0.114977	-13.9552	2.92381e-44	2.10937e-42	Down
LOC_Os09g38320	316.952	-3.85049	0.276011	-13.9505	3.12542e-44	2.24671e-42	Down
LOC_Os01g38530	681.443	2.72244	0.195278	13.9413	3.55208e-44	2.54426e-42	Up
LOC_Os05g27870	1123.31	1.41891	0.101877	13.9277	4.30115e-44	3.06979e-42	Up
LOC_Os06g07600	3378.91	3.42433	0.246189	13.9093	5.55923e-44	3.95358e-42	Up
LOC_Os03g58080	1195.7	-2.09856	0.151396	-13.8614	1.08589e-43	7.69521e-42	Down
LOC_Os02g46850	860.055	2.55108	0.184119	13.8556	1.17619e-43	8.30568e-42	Up
LOC_Os04g54230	301.415	7.14361	0.516314	13.8358	1.55006e-43	1.09072e-41	Up
LOC_Os03g63150	541.533	2.44652	0.177026	13.8201	1.92802e-43	1.35191e-41	Up
LOC_Os04g33060	1831.58	-2.66492	0.192955	-13.8111	2.18435e-43	1.52629e-41	Down
LOC_Os04g20280	464.05	-1.75873	0.127405	-13.8043	2.40017e-43	1.67126e-41	Down
LOC_Os03g25770	394.367	1.85169	0.134235	13.7944	2.75479e-43	1.91152e-41	Up
LOC_Os12g12360	8971.82	1.81796	0.131906	13.7821	3.26408e-43	2.25707e-41	Up
LOC_Os04g37990	215.028	-2.80507	0.203696	-13.7709	3.81473e-43	2.62874e-41	Down
LOC_Os04g33640	308.891	-2.79664	0.203263	-13.7587	4.51285e-43	3.09913e-41	Down
LOC_Os06g46670	586.471	-2.1299	0.154903	-13.7499	5.09929e-43	3.48987e-41	Down
LOC_Os05g46290	833.355	3.02345	0.220094	13.7371	6.08799e-43	4.1523e-41	Up
LOC_Os12g03899	779.852	-2.81123	0.204692	-13.7339	6.3575e-43	4.32137e-41	Down
LOC_Os08g04430	2629.69	-2.07616	0.1515	-13.704	9.60847e-43	6.509e-41	Down
LOC_Os01g67480	532.068	-1.8546	0.135422	-13.695	1.08705e-42	7.33909e-41	Down
LOC_Os08g39100	370.719	-2.00663	0.146559	-13.6916	1.13925e-42	7.66558e-41	Down
LOC_Os05g47560	11114.1	-1.27911	0.0934784	-13.6835	1.27449e-42	8.54679e-41	Down
LOC_Os07g44610	2120.14	-1.70184	0.124397	-13.6807	1.32429e-42	8.85102e-41	Down
LOC_Os03g50290	7350.83	-1.33216	0.0974801	-13.666	1.6207e-42	1.0796e-40	Down
LOC_Os07g10490	3317.68	-1.60127	0.117179	-13.6652	1.63897e-42	1.08814e-40	Down
LOC_Os05g15510	272.459	-2.56093	0.187748	-13.6402	2.30842e-42	1.52753e-40	Down
LOC_Os03g46090	583.1	-2.69398	0.197546	-13.6372	2.40459e-42	1.58592e-40	Down
LOC_Os03g63200	552.312	2.06182	0.151287	13.6285	2.71069e-42	1.78192e-40	Up
LOC_Os03g16874	300.582	2.4526	0.180034	13.623	2.92463e-42	1.91625e-40	Up
LOC_Os02g41860	10090.2	-4.0544	0.297847	-13.6123	3.38232e-42	2.2089e-40	Down
LOC_Os09g30412	22484.9	1.4696	0.108319	13.5673	6.25746e-42	4.07326e-40	Up
LOC_Os01g51860	881.99	1.64196	0.121071	13.562	6.72768e-42	4.36513e-40	Up
LOC_Os03g51650	3954.47	-1.78344	0.131613	-13.5506	7.85858e-42	5.08239e-40	Down
LOC_Os02g44360	626.309	-2.33953	0.172782	-13.5404	9.03453e-42	5.82406e-40	Down
LOC_Os07g09400	1245.81	1.62499	0.120067	13.534	9.84711e-42	6.32748e-40	Up
LOC_Os01g65169	235.945	2.72338	0.201325	13.5273	1.07879e-41	6.90977e-40	Up
LOC_Os04g51370	1638.06	-1.34493	0.099464	-13.5218	1.16279e-41	7.42403e-40	Down
LOC_Os01g47630	930.514	-1.77975	0.131671	-13.5166	1.24728e-41	7.93812e-40	Down
LOC_Os08g07840	463.798	2.10584	0.155896	13.508	1.40247e-41	8.89743e-40	Up
LOC_Os02g44370	1049.57	-1.95385	0.144666	-13.5059	1.44272e-41	9.12382e-40	Down
LOC_Os01g14510	227.616	-2.42116	0.179434	-13.4933	1.71158e-41	1.079e-39	Down
LOC_Os01g12750	489.15	-2.64348	0.196797	-13.4325	3.899e-41	2.45024e-39	Down
LOC_Os06g45710	384.477	2.74658	0.204506	13.4303	4.01638e-41	2.51608e-39	Up
LOC_Os09g39680	2826.33	-2.27197	0.16917	-13.4301	4.02895e-41	2.51608e-39	Down
LOC_Os09g10204	205.478	2.87906	0.214389	13.4291	4.08111e-41	2.54071e-39	Up
LOC_Os05g05160	1596.97	-1.2526	0.0934528	-13.4036	5.76178e-41	3.57588e-39	Down
LOC_Os09g36730	140.272	3.73692	0.278938	13.397	6.29892e-41	3.89714e-39	Up
LOC_Os03g18550	2075.09	-1.40852	0.105162	-13.3939	6.56703e-41	4.05048e-39	Down
LOC_Os06g49030	366.282	2.5728	0.19226	13.3819	7.71596e-41	4.74448e-39	Up
LOC_Os01g64660	2903.87	-2.97741	0.222587	-13.3764	8.30376e-41	5.09026e-39	Down
LOC_Os06g46460	462.213	-2.60106	0.19491	-13.3449	1.26802e-40	7.74927e-39	Down
LOC_Os06g14510	762.451	-2.4901	0.18676	-13.3332	1.48434e-40	9.04359e-39	Down
LOC_Os06g02380	20382.4	1.32009	0.0991317	13.3166	1.85473e-40	1.12659e-38	Up
LOC_Os08g12449	268.016	-2.58541	0.194194	-13.3135	1.93103e-40	1.16938e-38	Down
LOC_Os01g62460	2510.96	-1.63987	0.123229	-13.3075	2.09456e-40	1.26458e-38	Down
LOC_Os03g05830	972.907	1.37037	0.103041	13.2993	2.3354e-40	1.40574e-38	Up
LOC_Os06g12530	1248.84	2.07757	0.156584	13.2681	3.54589e-40	2.12796e-38	Up
LOC_Os01g57250	1927.36	2.62349	0.197861	13.2593	3.9873e-40	2.38569e-38	Up
LOC_Os09g04670	2760.35	1.52768	0.115399	13.2383	5.27526e-40	3.14689e-38	Up
LOC_Os04g12499	210.989	-4.89224	0.369641	-13.2351	5.50242e-40	3.27263e-38	Down
LOC_Os06g42000	689.737	2.06378	0.15615	13.2166	7.03483e-40	4.17163e-38	Up
LOC_Os09g33480	4192.39	1.1217	0.08509	13.1825	1.10612e-39	6.53985e-38	Up
LOC_Os06g12580	3354.99	-1.50214	0.114094	-13.1659	1.37901e-39	8.12927e-38	Down
LOC_Os09g21180	250.233	-2.22265	0.169294	-13.129	2.24672e-39	1.32054e-37	Down
LOC_Os03g37490	814.177	-1.80889	0.137831	-13.1239	2.40164e-39	1.40746e-37	Down
LOC_Os01g61120	3051.68	-2.32266	0.176999	-13.1224	2.4506e-39	1.43195e-37	Down
LOC_Os07g26660	307.924	-8.51265	0.649255	-13.1114	2.83309e-39	1.65062e-37	Down
LOC_Os01g18800	9049.69	-2.30741	0.176089	-13.1036	3.13842e-39	1.8232e-37	Down
LOC_Os01g08560	5941.07	2.07008	0.158036	13.0988	3.34518e-39	1.93768e-37	Up
LOC_Os05g23140	408.991	6.23297	0.47587	13.0981	3.37736e-39	1.95067e-37	Up
LOC_Os12g02250	2472.5	-1.60105	0.122692	-13.0493	6.4099e-39	3.69151e-37	Down
LOC_Os04g43390	526.666	-4.40448	0.33778	-13.0395	7.29349e-39	4.1883e-37	Down
LOC_Os09g36990	918.15	2.64553	0.202937	13.0362	7.61234e-39	4.35888e-37	Up
LOC_Os07g16364	134.461	3.48627	0.267774	13.0195	9.48473e-39	5.41551e-37	Up
LOC_Os03g27120	7869.48	-2.7483	0.211146	-13.0161	9.91108e-39	5.64282e-37	Down
LOC_Os08g25390	1802.77	1.98167	0.152288	13.0127	1.03662e-38	5.88516e-37	Up
LOC_Os01g13690	10603.3	-3.48158	0.268131	-12.9846	1.49619e-38	8.47024e-37	Down
LOC_Os07g04990	17900.6	-4.03629	0.31087	-12.9838	1.5115e-38	8.53274e-37	Down
LOC_Os06g36070	171.719	-3.34666	0.257843	-12.9794	1.60061e-38	9.01033e-37	Down
LOC_Os12g17320	789.549	-2.21246	0.170492	-12.9769	1.65417e-38	9.28564e-37	Down
LOC_Os02g50620	4551.03	-1.86026	0.143372	-12.9751	1.69459e-38	9.4859e-37	Down
LOC_Os05g27880	1519.27	1.6104	0.124135	12.973	1.74136e-38	9.7205e-37	Up
LOC_Os08g45190	2646.24	-2.27842	0.175715	-12.9666	1.89328e-38	1.05391e-36	Down
LOC_Os10g36550	6564.09	2.15031	0.165923	12.9596	2.07203e-38	1.15021e-36	Up
LOC_Os04g56790	352.121	-1.97609	0.152847	-12.9285	3.10735e-38	1.72015e-36	Down
LOC_Os03g06240	12214	1.56547	0.121289	12.907	4.1113e-38	2.26962e-36	Up
LOC_Os10g22520	341.191	3.71929	0.288197	12.9053	4.19923e-38	2.31177e-36	Up
LOC_Os08g23730	1946.32	1.43555	0.111254	12.9034	4.30823e-38	2.36468e-36	Up
LOC_Os05g46040	935.736	-2.06611	0.160124	-12.9032	4.31899e-38	2.36468e-36	Down
LOC_Os03g43990	262.051	-3.04964	0.236497	-12.895	4.80145e-38	2.62164e-36	Down
LOC_Os04g39210	455.233	-1.58295	0.123039	-12.8654	7.04586e-38	3.83663e-36	Down
LOC_Os05g36290	730.349	-1.58247	0.123125	-12.8526	8.31702e-38	4.51145e-36	Down
LOC_Os05g51510	641.715	-1.60601	0.124958	-12.8525	8.33029e-38	4.51145e-36	Down
LOC_Os07g35750	256.465	2.63204	0.205171	12.8285	1.13531e-37	6.1319e-36	Up
LOC_Os06g07780	1307.32	1.63951	0.127902	12.8185	1.29099e-37	6.95392e-36	Up
LOC_Os10g33270	1024.8	-1.51416	0.118326	-12.7966	1.71381e-37	9.20667e-36	Down
LOC_Os07g26940	2702.69	1.67835	0.131238	12.7886	1.89832e-37	1.01705e-35	Up
LOC_Os05g02530	7474.04	2.22355	0.174338	12.7542	2.95267e-37	1.57771e-35	Up
LOC_Os07g04910	847.794	-1.33466	0.104667	-12.7515	3.05828e-37	1.62978e-35	Down
LOC_Os07g37320	1118.81	-2.8762	0.225594	-12.7494	3.14012e-37	1.66894e-35	Down
LOC_Os12g12934	1161.13	-2.76166	0.21687	-12.7342	3.81765e-37	2.02366e-35	Down
LOC_Os08g32930	3452.74	1.91708	0.150615	12.7283	4.11496e-37	2.17549e-35	Up
LOC_Os05g47700	354.792	5.95053	0.467683	12.7234	4.38212e-37	2.31061e-35	Up
LOC_Os03g49220	807.879	1.75978	0.138353	12.7195	4.60856e-37	2.42362e-35	Up
LOC_Os05g39760	2797.49	1.73036	0.136065	12.7172	4.7482e-37	2.4905e-35	Up
LOC_Os10g43050	1990.58	1.26788	0.0997042	12.7165	4.79068e-37	2.5062e-35	Up
LOC_Os10g02040	119.763	4.1969	0.330212	12.7097	5.22196e-37	2.72469e-35	Up
LOC_Os01g56420	292.816	-1.99134	0.15673	-12.7056	5.50717e-37	2.86602e-35	Down
LOC_Os07g07540	6681.76	-2.73528	0.215363	-12.7008	5.85221e-37	3.03768e-35	Down
LOC_Os05g04000	191.685	-3.19253	0.251623	-12.6877	6.91673e-37	3.58093e-35	Down
LOC_Os04g55180	2983.46	-2.964	0.233642	-12.6861	7.06441e-37	3.64794e-35	Down
LOC_Os05g03000	1035.9	-1.42567	0.11242	-12.6817	7.47284e-37	3.8489e-35	Down
LOC_Os06g18990	284.657	-3.55134	0.280202	-12.6742	8.22102e-37	4.22336e-35	Down
LOC_Os01g58024	1074.52	-2.4743	0.195457	-12.6591	9.96751e-37	5.10746e-35	Down
LOC_Os05g47870	162.442	-2.52127	0.199242	-12.6543	1.05938e-36	5.41447e-35	Down
LOC_Os10g38630	1687.11	1.41329	0.111736	12.6485	1.14077e-36	5.8156e-35	Up
LOC_Os02g47590	1618.01	1.80261	0.142754	12.6274	1.49161e-36	7.5848e-35	Up
LOC_Os03g09880	307.402	-4.9508	0.392855	-12.6021	2.05565e-36	1.04264e-34	Down
LOC_Os08g39150	1330.54	2.63284	0.209017	12.5963	2.2131e-36	1.11966e-34	Up
LOC_Os11g03050	653.148	-1.66795	0.132591	-12.5797	2.73173e-36	1.37856e-34	Down
LOC_Os03g19270	154.667	4.82629	0.383915	12.5713	3.03848e-36	1.5295e-34	Up
LOC_Os09g32200	457.83	-4.06218	0.323578	-12.5539	3.78185e-36	1.89891e-34	Down
LOC_Os11g34110	425.051	-3.40163	0.271015	-12.5514	3.90465e-36	1.95565e-34	Down
LOC_Os08g41100	579.67	1.70895	0.136244	12.5433	4.32504e-36	2.16079e-34	Up
LOC_Os07g46700	730.871	1.57157	0.125347	12.5377	4.64175e-36	2.31323e-34	Up
LOC_Os09g31486	1552.77	1.84109	0.146849	12.5373	4.66403e-36	2.31855e-34	Up
LOC_Os01g45470	3269.59	-2.31196	0.184525	-12.5293	5.16383e-36	2.55431e-34	Down
LOC_Os01g13120	696.676	-2.88363	0.230148	-12.5294	5.15289e-36	2.55431e-34	Down
LOC_Os03g53340	332.303	8.42251	0.672263	12.5286	5.20847e-36	2.57003e-34	Up
LOC_Os06g47150	952.333	-1.40018	0.111841	-12.5193	5.85498e-36	2.88192e-34	Down
LOC_Os07g08340	893.248	1.47289	0.117686	12.5154	6.15229e-36	3.02082e-34	Up
LOC_Os01g44050	373.063	-2.05858	0.164695	-12.4994	7.52226e-36	3.68443e-34	Down
LOC_Os07g36450	327.757	1.94571	0.155673	12.4987	7.58578e-36	3.70646e-34	Up
LOC_Os08g15230	3248.71	-1.16456	0.0931821	-12.4977	7.68274e-36	3.74468e-34	Down
LOC_Os03g60740	2028.94	1.24319	0.0995212	12.4917	8.28147e-36	4.02669e-34	Up
LOC_Os07g18230	101.181	-4.68147	0.375064	-12.4818	9.3848e-36	4.55208e-34	Down
LOC_Os03g59700	889.955	1.32211	0.105947	12.479	9.71999e-36	4.70325e-34	Up
LOC_Os08g26710	358.651	-9.32136	0.747437	-12.4711	1.07351e-35	5.18189e-34	Down
LOC_Os01g04360	215.67	7.31345	0.586766	12.464	1.17334e-35	5.65014e-34	Up
LOC_Os05g49140	1204.51	-1.98244	0.159284	-12.4459	1.47238e-35	7.07309e-34	Down
LOC_Os05g34650	3097.4	-1.89915	0.152597	-12.4455	1.47986e-35	7.09195e-34	Down
LOC_Os01g50050	720.5	-2.80374	0.225314	-12.4437	1.51276e-35	7.2323e-34	Down
LOC_Os07g45120	175.436	2.47139	0.198931	12.4233	1.95217e-35	9.3108e-34	Up
LOC_Os07g05010	1838.4	1.39066	0.111972	12.4197	2.0422e-35	9.71699e-34	Up
LOC_Os10g02380	382.339	-1.97712	0.159292	-12.412	2.25031e-35	1.06818e-33	Down
LOC_Os12g07210	2684.74	-1.33459	0.107615	-12.4015	2.56508e-35	1.21471e-33	Down
LOC_Os04g16740	1020.9	-1.93606	0.156398	-12.3791	3.39177e-35	1.60239e-33	Down
LOC_Os01g43870	936.39	-1.25446	0.101461	-12.3639	4.09719e-35	1.93109e-33	Down
LOC_Os12g05650	2817.73	1.64236	0.132969	12.3514	4.78617e-35	2.25051e-33	Up
LOC_Os10g42670	257.546	-4.57938	0.370773	-12.3509	4.81583e-35	2.25914e-33	Down
LOC_Os07g31540	1650.17	1.21714	0.0986082	12.3432	5.30045e-35	2.48066e-33	Up
LOC_Os12g41124	262.009	2.27655	0.184857	12.3152	7.5038e-35	3.50364e-33	Up
LOC_Os02g46660	800.22	-1.8915	0.153669	-12.3089	8.11292e-35	3.77922e-33	Down
LOC_Os02g03840	4001.19	-1.88085	0.152867	-12.3039	8.63537e-35	4.01324e-33	Down
LOC_Os09g38090	4137.6	-1.96372	0.159783	-12.2899	1.02583e-34	4.75643e-33	Down
LOC_Os10g37980	2977.99	-2.01693	0.164209	-12.2828	1.12102e-34	5.18574e-33	Down
LOC_Os06g34400	203.388	3.92094	0.319533	12.2709	1.29869e-34	5.99379e-33	Up
LOC_Os02g53510	168.43	-2.94684	0.240275	-12.2645	1.40543e-34	6.47145e-33	Down
LOC_Os01g52170	2535.62	-2.06846	0.168686	-12.2622	1.44594e-34	6.64269e-33	Down
LOC_Os03g32270	5022.33	-1.36134	0.111259	-12.2357	2.0032e-34	9.18165e-33	Down
LOC_Os12g02530	2862.77	-2.05973	0.168386	-12.2321	2.09359e-34	9.57398e-33	Down
LOC_Os02g56880	503.77	1.48884	0.121727	12.2309	2.12443e-34	9.69284e-33	Up
LOC_Os08g09610	509.2	3.82471	0.313197	12.2118	2.68797e-34	1.22361e-32	Up
LOC_Os01g07200	394.254	-1.66314	0.136385	-12.1945	3.32636e-34	1.51077e-32	Down
LOC_Os12g36194	616.369	1.37594	0.112867	12.1908	3.47903e-34	1.57653e-32	Up
LOC_Os03g48000	3454.17	-2.67365	0.219397	-12.1864	3.67471e-34	1.66143e-32	Down
LOC_Os12g17090	362.579	-2.22075	0.182338	-12.1793	4.00811e-34	1.80808e-32	Down
LOC_Os05g23880	1613.4	-2.75306	0.22606	-12.1784	4.04959e-34	1.82268e-32	Down
LOC_Os01g55170	1394.01	1.54952	0.127288	12.1733	4.31225e-34	1.93654e-32	Up
LOC_Os05g41030	466.579	-1.8382	0.15106	-12.1686	4.56636e-34	2.04606e-32	Down
LOC_Os01g03020	3114.17	1.30388	0.107211	12.1618	4.96566e-34	2.22e-32	Up
LOC_Os05g34980	168.75	-3.27081	0.26901	-12.1587	5.15737e-34	2.30055e-32	Down
LOC_Os12g29570	218.54	-2.53698	0.208695	-12.1564	5.30397e-34	2.36068e-32	Down
LOC_Os05g01290	787.588	-1.6542	0.136167	-12.1483	5.85602e-34	2.59483e-32	Down
LOC_Os10g39300	156.362	-6.41234	0.52783	-12.1485	5.84363e-34	2.59483e-32	Down
LOC_Os07g46410	2234.35	-1.86811	0.153825	-12.1444	6.14243e-34	2.71572e-32	Down
LOC_Os06g39912	1400.96	-1.4101	0.116151	-12.1402	6.46544e-34	2.85221e-32	Down
LOC_Os06g51220	25514.8	-1.66699	0.137451	-12.1279	7.51548e-34	3.30814e-32	Down
LOC_Os07g47700	446.357	-3.19649	0.264064	-12.105	9.93956e-34	4.36554e-32	Down
LOC_Os03g21900	3885.55	-2.21065	0.18273	-12.0979	1.08347e-33	4.74826e-32	Down
LOC_Os09g27700	124.931	-3.61041	0.29849	-12.0956	1.11457e-33	4.87385e-32	Down
LOC_Os03g08250	616.87	1.95894	0.161989	12.0931	1.14938e-33	5.01512e-32	Up
LOC_Os03g24950	471.487	-1.99345	0.164858	-12.0919	1.16615e-33	5.07721e-32	Down
LOC_Os04g59540	174.261	-5.05802	0.4187	-12.0803	1.34204e-33	5.83031e-32	Down
LOC_Os05g48410	420.145	1.58469	0.131234	12.0753	1.42573e-33	6.18041e-32	Up
LOC_Os05g41190	1203.39	-2.18552	0.181059	-12.0708	1.5068e-33	6.51774e-32	Down
LOC_Os05g11810	407.44	1.98411	0.164531	12.0592	1.73472e-33	7.48739e-32	Up
LOC_Os01g01710	5080.13	-1.77878	0.147518	-12.0581	1.75863e-33	7.57424e-32	Down
LOC_Os04g41340	10307.8	-2.37609	0.197435	-12.0348	2.33192e-33	1.00217e-31	Down
LOC_Os01g14860	2140.82	-1.08889	0.0904854	-12.0339	2.3569e-33	1.01073e-31	Down
LOC_Os02g48350	221.828	2.29393	0.190688	12.0297	2.47922e-33	1.06092e-31	Up
LOC_Os06g08740	3274.12	1.47258	0.122434	12.0276	2.54567e-33	1.08702e-31	Up
LOC_Os03g58020	211.123	2.17355	0.180721	12.0271	2.55959e-33	1.09064e-31	Up
LOC_Os04g52390	935.81	-2.32484	0.193347	-12.0242	2.65242e-33	1.12779e-31	Down
LOC_Os04g32030	136.972	5.04316	0.419449	12.0233	2.68113e-33	1.13757e-31	Up
LOC_Os01g48390	601.255	1.64839	0.137111	12.0223	2.7125e-33	1.14844e-31	Up
LOC_Os07g49310	337.809	-4.51319	0.376259	-11.9949	3.77856e-33	1.59642e-31	Down
LOC_Os10g29470	843.713	-3.51476	0.293313	-11.983	4.36326e-33	1.83956e-31	Down
LOC_Os05g38290	124.733	-4.48979	0.375106	-11.9694	5.13969e-33	2.16235e-31	Down
LOC_Os03g59225	158.13	2.95743	0.247166	11.9654	5.39666e-33	2.26569e-31	Up
LOC_Os05g44130	1328.22	1.56067	0.130451	11.9636	5.51063e-33	2.30869e-31	Up
LOC_Os10g09240	220.524	-3.86452	0.32354	-11.9445	6.93807e-33	2.90063e-31	Down
LOC_Os08g27030	469.358	-1.68701	0.141268	-11.9419	7.1595e-33	2.98696e-31	Down
LOC_Os02g09470	370.972	2.25124	0.188609	11.936	7.67979e-33	3.19735e-31	Up
LOC_Os03g19280	974.278	1.32617	0.111141	11.9323	8.03389e-33	3.33782e-31	Up
LOC_Os01g51754	470.256	2.2172	0.18585	11.9301	8.25023e-33	3.42059e-31	Up
LOC_Os08g32690	498.504	-1.92244	0.16116	-11.9287	8.38285e-33	3.46838e-31	Down
LOC_Os01g48680	777.699	-1.65339	0.138769	-11.9147	9.9222e-33	4.0968e-31	Down
LOC_Os04g45910	1263.01	-1.30099	0.109211	-11.9126	1.0174e-32	4.19209e-31	Down
LOC_Os06g08041	344.151	-2.15625	0.181088	-11.9072	1.0858e-32	4.46475e-31	Down
LOC_Os05g49700	144.398	-3.92306	0.329721	-11.8981	1.21041e-32	4.9669e-31	Down
LOC_Os03g38960	891.317	1.27851	0.107646	11.877	1.55884e-32	6.38359e-31	Up
LOC_Os09g32300	643.806	1.39236	0.117357	11.8643	1.81454e-32	7.41551e-31	Up
LOC_Os03g32499	144.398	-3.63603	0.306565	-11.8606	1.8971e-32	7.73708e-31	Down
LOC_Os08g20570	1113.74	-1.98768	0.167602	-11.8595	1.92005e-32	7.81471e-31	Down
LOC_Os03g53170	446.368	1.79804	0.151696	11.8529	2.07841e-32	8.44208e-31	Up
LOC_Os05g38640	2264.33	-1.48352	0.125204	-11.8489	2.1815e-32	8.84281e-31	Down
LOC_Os08g31810	1651.65	1.36626	0.11536	11.8435	2.32544e-32	9.40722e-31	Up
LOC_Os11g36150	124.406	3.41603	0.288549	11.8386	2.4641e-32	9.94799e-31	Up
LOC_Os08g04440	1192.49	1.84139	0.155631	11.8318	2.67367e-32	1.07723e-30	Up
LOC_Os02g09590	1574.99	-1.16001	0.098262	-11.8052	3.66743e-32	1.47465e-30	Down
LOC_Os04g29550	590.06	2.11533	0.179287	11.7985	3.97158e-32	1.59373e-30	Up
LOC_Os12g32986	3741.31	1.67383	0.142016	11.7862	4.59908e-32	1.84184e-30	Up
LOC_Os02g47180	128.182	3.20959	0.272625	11.7729	5.38364e-32	2.15173e-30	Up
LOC_Os03g16920	704.25	4.91747	0.418258	11.757	6.49792e-32	2.5919e-30	Up
LOC_Os06g11610	289.005	3.09354	0.26329	11.7496	7.09729e-32	2.82534e-30	Up
LOC_Os12g37410	4767.17	1.41525	0.120542	11.7408	7.87521e-32	3.12879e-30	Up
LOC_Os05g07940	2221.7	3.24736	0.276766	11.7332	8.61098e-32	3.41432e-30	Up
LOC_Os03g14180	2781.46	12.2443	1.04361	11.7326	8.6741e-32	3.43254e-30	Up
LOC_Os02g52780	549.999	-2.45757	0.209584	-11.7259	9.38522e-32	3.70661e-30	Down
LOC_Os06g35530	1881.79	0.969991	0.0827495	11.722	9.82947e-32	3.8744e-30	None
LOC_Os04g14760	208.392	-2.35179	0.200793	-11.7125	1.10001e-31	4.32726e-30	Down
LOC_Os05g30250	471.767	-2.86068	0.244335	-11.708	1.15966e-31	4.553e-30	Down
LOC_Os10g04342	692.527	-1.4903	0.127322	-11.7049	1.20255e-31	4.71209e-30	Down
LOC_Os03g59760	1901.01	-1.28149	0.1095	-11.703	1.2301e-31	4.81064e-30	Down
LOC_Os05g48070	720.969	1.48622	0.127085	11.6947	1.35714e-31	5.29708e-30	Up
LOC_Os03g22270	10847	1.47547	0.126292	11.683	1.55648e-31	6.06331e-30	Up
LOC_Os01g09384	375.147	2.3177	0.198561	11.6724	1.76295e-31	6.85423e-30	Up
LOC_Os05g34600	238.79	-2.1141	0.181228	-11.6654	1.91557e-31	7.43315e-30	Down
LOC_Os04g49570	3891.26	-1.86037	0.159526	-11.6619	1.99583e-31	7.7296e-30	Down
LOC_Os06g05520	1313.57	2.2506	0.193171	11.6508	2.27219e-31	8.78286e-30	Up
LOC_Os04g39814	467.27	1.59121	0.136647	11.6447	2.44197e-31	9.4209e-30	Up
LOC_Os09g28650	204.788	-2.9723	0.255422	-11.6368	2.67805e-31	1.03118e-29	Down
LOC_Os06g44034	654.177	1.87215	0.161274	11.6085	3.73032e-31	1.43359e-29	Up
LOC_Os09g15284	529.668	1.97414	0.170303	11.592	4.52661e-31	1.73627e-29	Up
LOC_Os01g01689	1364.28	1.42451	0.123009	11.5806	5.17117e-31	1.97971e-29	Up
LOC_Os09g12290	15509.7	-1.69519	0.146459	-11.5745	5.55258e-31	2.12166e-29	Down
LOC_Os02g37430	965.307	1.26085	0.109099	11.5569	6.81177e-31	2.59783e-29	Up
LOC_Os03g14590	2185.03	-1.77199	0.153449	-11.5478	7.57631e-31	2.8839e-29	Down
LOC_Os03g21490	1590.73	1.15466	0.100033	11.5428	8.03126e-31	3.05127e-29	Up
LOC_Os05g29030	647.367	-2.31714	0.200859	-11.5362	8.67168e-31	3.28833e-29	Down
LOC_Os01g43844	2952.11	1.89759	0.164598	11.5287	9.45899e-31	3.58008e-29	Up
LOC_Os11g32260	3088.25	2.64456	0.229423	11.527	9.64193e-31	3.64243e-29	Up
LOC_Os09g34280	2565.09	-1.14434	0.0992875	-11.5255	9.81305e-31	3.70007e-29	Down
LOC_Os07g38170	1062.29	-2.63779	0.229172	-11.5101	1.17362e-30	4.41687e-29	Down
LOC_Os03g04130	729.024	2.05321	0.178443	11.5063	1.2266e-30	4.60759e-29	Up
LOC_Os01g64870	2783.83	1.67707	0.145901	11.4946	1.40398e-30	5.264e-29	Up
LOC_Os02g57620	2627.51	-2.52196	0.219621	-11.4832	1.60177e-30	5.99432e-29	Down
LOC_Os02g57120	346.51	1.96103	0.170795	11.4818	1.6284e-30	6.08259e-29	Up
LOC_Os01g10890	1222.04	-2.31214	0.201471	-11.4763	1.73523e-30	6.46955e-29	Down
LOC_Os12g30020	1290.19	1.13687	0.0990752	11.4749	1.76459e-30	6.56679e-29	Up
LOC_Os01g65880	557.356	-3.16626	0.276075	-11.4689	1.89123e-30	7.02498e-29	Down
LOC_Os01g40190	89.3112	-4.39505	0.383351	-11.4648	1.98233e-30	7.3497e-29	Down
LOC_Os04g49890	1147.1	-1.22183	0.106625	-11.459	2.11827e-30	7.83917e-29	Down
LOC_Os05g12400	93.5418	-4.4451	0.388065	-11.4545	2.23148e-30	8.24288e-29	Down
LOC_Os06g44890	918.226	-1.33272	0.116375	-11.4519	2.29957e-30	8.47872e-29	Down
LOC_Os04g57560	3898.67	-2.53147	0.221122	-11.4483	2.3983e-30	8.82644e-29	Down
LOC_Os01g28500	212.706	-3.73403	0.32657	-11.4341	2.82529e-30	1.03788e-28	Down
LOC_Os12g44380	1290.98	-1.87185	0.164265	-11.3953	4.41452e-30	1.61871e-28	Down
LOC_Os08g37432	1197.69	-1.89798	0.166561	-11.3951	4.4227e-30	1.61874e-28	Down
LOC_Os05g46030	422.44	1.56039	0.137041	11.3863	4.89053e-30	1.7867e-28	Up
LOC_Os01g23610	825.936	1.39831	0.122922	11.3755	5.5367e-30	2.01908e-28	Up
LOC_Os02g30110	723.958	-2.29851	0.202139	-11.371	5.83376e-30	2.12353e-28	Down
LOC_Os02g39300	1003.99	1.3079	0.11505	11.368	6.03265e-30	2.19193e-28	Up
LOC_Os01g61400	4219.9	-1.23445	0.108804	-11.3456	7.7962e-30	2.82248e-28	Down
LOC_Os06g47930	652.81	-2.10293	0.185352	-11.3456	7.79629e-30	2.82248e-28	Down
LOC_Os03g08470	1076.23	2.88908	0.254866	11.3357	8.73298e-30	3.15587e-28	Up
LOC_Os12g41650	331.314	-1.89494	0.167208	-11.3329	9.01858e-30	3.2532e-28	Down
LOC_Os03g02750	190.116	-5.43302	0.480047	-11.3177	1.07272e-29	3.86257e-28	Down
LOC_Os12g04204	384.09	2.13695	0.188833	11.3166	1.08611e-29	3.90374e-28	Up
LOC_Os01g51380	341.724	-2.23451	0.197485	-11.3148	1.10806e-29	3.97549e-28	Down
LOC_Os06g03560	2547.71	1.64187	0.145133	11.3129	1.13343e-29	4.05924e-28	Up
LOC_Os03g12700	1774.41	-2.92901	0.258947	-11.3112	1.15451e-29	4.12733e-28	Down
LOC_Os01g50460	381.181	-2.39295	0.21159	-11.3094	1.17944e-29	4.2089e-28	Down
LOC_Os10g13850	1868.69	-3.15698	0.279189	-11.3077	1.20234e-29	4.28298e-28	Down
LOC_Os04g59210	448.92	4.60245	0.407204	11.3026	1.2745e-29	4.53196e-28	Up
LOC_Os01g61180	1145.89	1.56979	0.13906	11.2886	1.49446e-29	5.30468e-28	Up
LOC_Os10g39470	2088.36	1.5365	0.136179	11.283	1.59229e-29	5.6419e-28	Up
LOC_Os09g28620	169.944	-2.56522	0.227435	-11.2789	1.66752e-29	5.898e-28	Down
LOC_Os08g27850	10062.5	0.882602	0.0783469	11.2653	1.94646e-29	6.87246e-28	None
LOC_Os03g47740	4926.47	-0.820736	0.0728868	-11.2604	2.0577e-29	7.23962e-28	None
LOC_Os03g40100	1024.74	-1.44361	0.128202	-11.2605	2.05685e-29	7.23962e-28	Down
LOC_Os01g14950	3915.3	0.951283	0.0845198	11.2552	2.18452e-29	7.67232e-28	None
LOC_Os12g42280	444.991	-2.70092	0.240259	-11.2417	2.54416e-29	8.91974e-28	Down
LOC_Os04g51040	107.863	-6.00929	0.534755	-11.2375	2.66958e-29	9.34305e-28	Down
LOC_Os02g02000	1544.73	-1.80106	0.160675	-11.2093	3.66916e-29	1.2819e-27	Down
LOC_Os03g53300	3084.64	-2.14557	0.191485	-11.2049	3.85883e-29	1.34581e-27	Down
LOC_Os08g40160	4005.83	-1.65151	0.147419	-11.2028	3.94963e-29	1.37508e-27	Down
LOC_Os05g43650	1222.58	-1.37907	0.123199	-11.1938	4.37036e-29	1.51891e-27	Down
LOC_Os04g53510	562.945	-1.46048	0.130582	-11.1843	4.86524e-29	1.68797e-27	Down
LOC_Os02g38020	5212.57	-1.8965	0.169579	-11.1835	4.90897e-29	1.70019e-27	Down
LOC_Os03g15000	1084.52	-1.63305	0.146062	-11.1805	5.07786e-29	1.75564e-27	Down
LOC_Os04g48390	419.82	-2.68821	0.24053	-11.1762	5.33386e-29	1.84097e-27	Down
LOC_Os03g21000	5974.79	-1.73891	0.155852	-11.1575	6.58159e-29	2.2677e-27	Down
LOC_Os11g08670	5184.1	-1.46555	0.131534	-11.142	7.8347e-29	2.69481e-27	Down
LOC_Os09g10340	228.074	-7.89489	0.708897	-11.1369	8.29927e-29	2.8497e-27	Down
LOC_Os03g28300	4426.42	-2.0701	0.186047	-11.1267	9.29712e-29	3.18686e-27	Down
LOC_Os03g59360	2125.12	-1.31754	0.118426	-11.1254	9.43834e-29	3.22972e-27	Down
LOC_Os05g04610	413.775	-2.08157	0.187281	-11.1147	1.06396e-28	3.63458e-27	Down
LOC_Os03g16860	13564.9	2.20802	0.198759	11.109	1.1341e-28	3.86755e-27	Up
LOC_Os05g39800	1509.36	-1.9189	0.172768	-11.1068	1.16245e-28	3.95076e-27	Down
LOC_Os03g05270	147.713	-2.26805	0.204201	-11.1069	1.16099e-28	3.95076e-27	Down
LOC_Os03g16050	9377.42	-1.90962	0.172069	-11.0979	1.28361e-28	4.35511e-27	Down
LOC_Os10g42190	802.234	2.23353	0.201302	11.0954	1.32058e-28	4.47297e-27	Up
LOC_Os04g45834	498.662	-1.76666	0.159356	-11.0862	1.46294e-28	4.94677e-27	Down
LOC_Os03g50130	1510.59	2.19441	0.19814	11.075	1.65798e-28	5.59679e-27	Up
LOC_Os02g11790	607.176	4.43911	0.401114	11.0669	1.81476e-28	6.11571e-27	Up
LOC_Os08g04390	1762.69	-1.34526	0.121576	-11.0652	1.85038e-28	6.22524e-27	Down
LOC_Os07g33240	390.219	1.76555	0.159639	11.0596	1.97002e-28	6.61661e-27	Up
LOC_Os01g12720	306.395	-1.62494	0.14697	-11.0562	2.04516e-28	6.85748e-27	Down
LOC_Os03g03510	896.761	-1.26826	0.114715	-11.0557	2.05705e-28	6.88579e-27	Down
LOC_Os09g07660	2817.94	-1.88824	0.170819	-11.054	2.09622e-28	7.00515e-27	Down
LOC_Os09g06464	697.47	-1.40211	0.127052	-11.0357	2.57023e-28	8.57487e-27	Down
LOC_Os02g01150	20724.2	-1.36353	0.123572	-11.0343	2.60999e-28	8.69301e-27	Down
LOC_Os02g02540	81.2604	-3.91996	0.355282	-11.0334	2.63735e-28	8.7695e-27	Down
LOC_Os07g37454	166.362	4.28413	0.388824	11.0182	3.12319e-28	1.03678e-26	Up
LOC_Os08g15920	229.415	2.90037	0.263249	11.0176	3.1432e-28	1.03999e-26	Up
LOC_Os01g17396	182.396	-2.36461	0.214621	-11.0176	3.14329e-28	1.03999e-26	Down
LOC_Os09g38759	269.331	2.07042	0.187923	11.0174	3.15171e-28	1.04105e-26	Up
LOC_Os01g63710	359.115	2.004	0.181966	11.013	3.30653e-28	1.09039e-26	Up
LOC_Os03g41330	253.587	-2.35506	0.213961	-11.007	3.5377e-28	1.1647e-26	Down
LOC_Os11g41140	606.966	2.219	0.201662	11.0036	3.67198e-28	1.20692e-26	Up
LOC_Os02g57450	1640.33	-0.994375	0.0903926	-11.0006	3.79475e-28	1.24523e-26	None
LOC_Os07g09970	509.849	-2.22605	0.202362	-11.0003	3.80778e-28	1.24745e-26	Down
LOC_Os06g03520	171.604	5.68324	0.516872	10.9955	4.01875e-28	1.31442e-26	Up
LOC_Os05g46460	1403.94	-2.38178	0.2169	-10.981	4.718e-28	1.5406e-26	Down
LOC_Os07g46510	551.036	-2.88548	0.262777	-10.9807	4.73102e-28	1.54233e-26	Down
LOC_Os02g33580	1470.42	-1.06225	0.0967742	-10.9765	4.95576e-28	1.61296e-26	Down
LOC_Os06g16420	746.375	-2.59219	0.236162	-10.9763	4.967e-28	1.61399e-26	Down
LOC_Os10g33800	6905.57	-1.15582	0.105326	-10.9738	5.10933e-28	1.65755e-26	Down
LOC_Os07g07320	515.438	1.78424	0.162644	10.9702	5.31409e-28	1.72118e-26	Up
LOC_Os07g19030	406.721	1.7262	0.157365	10.9694	5.36535e-28	1.73497e-26	Up
LOC_Os12g02540	81.7865	-3.47043	0.316382	-10.9691	5.37928e-28	1.73666e-26	Down
LOC_Os03g11960	2745.35	1.02361	0.0934174	10.9573	6.12756e-28	1.97505e-26	Up
LOC_Os04g40874	1720.9	-1.2156	0.11095	-10.9562	6.20212e-28	1.99586e-26	Down
LOC_Os12g38480	279.884	1.92022	0.175375	10.9493	6.69984e-28	2.15257e-26	Up
LOC_Os08g29020	199.924	2.55633	0.233601	10.9431	7.16879e-28	2.29585e-26	Up
LOC_Os04g57550	787.794	-1.82634	0.166893	-10.9432	7.16224e-28	2.29585e-26	Down
LOC_Os07g40790	528.792	1.5101	0.13803	10.9404	7.39056e-28	2.36309e-26	Up
LOC_Os08g37456	351.102	1.87382	0.171446	10.9295	8.33309e-28	2.6602e-26	Up
LOC_Os12g37939	1500.38	1.04076	0.0953462	10.9156	9.70454e-28	3.08814e-26	Up
LOC_Os04g42090	17271.4	-1.2784	0.117116	-10.9157	9.70322e-28	3.08814e-26	Down
LOC_Os06g28630	99.8704	-4.81989	0.44186	-10.9082	1.05323e-27	3.34622e-26	Down
LOC_Os09g11480	1661.65	2.07297	0.190059	10.907	1.06749e-27	3.38532e-26	Up
LOC_Os03g50870	5489.93	0.896639	0.0822087	10.9069	1.06892e-27	3.38532e-26	None
LOC_Os01g43540	3900.16	1.66394	0.152608	10.9034	1.11072e-27	3.51213e-26	Up
LOC_Os02g17500	2229.94	-1.19773	0.109882	-10.9001	1.15153e-27	3.63542e-26	Down
LOC_Os10g33710	988.611	1.27792	0.11732	10.8925	1.25091e-27	3.94294e-26	Up
LOC_Os02g33060	220.448	2.1605	0.198352	10.8922	1.25506e-27	3.94978e-26	Up
LOC_Os04g43990	540.26	1.8464	0.169554	10.8897	1.29037e-27	4.05452e-26	Up
LOC_Os01g68790	1975.25	1.77528	0.163026	10.8895	1.29279e-27	4.05576e-26	Up
LOC_Os01g10250	455.412	-1.80997	0.166219	-10.8891	1.29906e-27	4.06903e-26	Down
LOC_Os12g37550	797.622	-1.9872	0.182592	-10.8833	1.38423e-27	4.32902e-26	Down
LOC_Os07g41820	1077.85	0.992084	0.0911743	10.8812	1.41726e-27	4.42539e-26	None
LOC_Os02g49840	251.257	-1.89431	0.174102	-10.8804	1.42894e-27	4.45489e-26	Down
LOC_Os10g37660	124.495	-7.47255	0.686834	-10.8797	1.44035e-27	4.48348e-26	Down
LOC_Os12g04440	988.959	1.54649	0.142162	10.8784	1.46063e-27	4.53952e-26	Up
LOC_Os08g33640	642.798	1.41844	0.130486	10.8704	1.59477e-27	4.94873e-26	Up
LOC_Os01g53890	742.977	1.45678	0.134177	10.8571	1.84512e-27	5.71671e-26	Up
LOC_Os04g46460	729.923	1.23428	0.113732	10.8526	1.93938e-27	5.99945e-26	Up
LOC_Os01g74650	4553.65	-1.50714	0.139058	-10.8382	2.26826e-27	7.00602e-26	Down
LOC_Os12g13290	1377.2	1.35966	0.12548	10.8357	2.33188e-27	7.19141e-26	Up
LOC_Os07g39870	1598.1	-1.04998	0.0971118	-10.8121	3.01748e-27	9.29141e-26	Down
LOC_Os04g44100	87.6532	3.87486	0.358437	10.8104	3.07189e-27	9.44441e-26	Up
LOC_Os07g10350	722.848	1.19614	0.110692	10.8061	3.22228e-27	9.89155e-26	Up
LOC_Os04g41510	741.134	1.56756	0.14507	10.8056	3.23949e-27	9.92913e-26	Up
LOC_Os07g44950	572.863	1.94384	0.180014	10.7983	3.50538e-27	1.07277e-25	Up
LOC_Os09g25320	2438.15	-1.24517	0.115336	-10.7961	3.5927e-27	1.09781e-25	Down
LOC_Os04g50720	278.016	1.72789	0.160112	10.7917	3.76745e-27	1.14945e-25	Up
LOC_Os11g10990	1950.33	-1.51642	0.140539	-10.79	3.83915e-27	1.16954e-25	Down
LOC_Os08g04840	610.562	-1.47698	0.136893	-10.7893	3.86654e-27	1.17609e-25	Down
LOC_Os02g03230	3723.93	-1.34274	0.124477	-10.787	3.9645e-27	1.20405e-25	Down
LOC_Os02g26700	4768.74	1.44494	0.133955	10.7868	3.97471e-27	1.20532e-25	Up
LOC_Os07g41250	743.067	1.75343	0.162676	10.7786	4.3427e-27	1.31492e-25	Up
LOC_Os06g12370	171.646	3.46468	0.321868	10.7643	5.07566e-27	1.53452e-25	Up
LOC_Os08g01920	610.077	1.43444	0.133392	10.7536	5.69777e-27	1.72e-25	Up
LOC_Os09g17344	112.385	3.41443	0.317522	10.7533	5.71528e-27	1.72269e-25	Up
LOC_Os06g30970	1586.12	2.10021	0.195591	10.7377	6.76823e-27	2.03699e-25	Up
LOC_Os05g35140	554.635	-2.06456	0.192329	-10.7345	7.00745e-27	2.10582e-25	Down
LOC_Os08g02350	2963.04	1.1918	0.111045	10.7326	7.15908e-27	2.14815e-25	Up
LOC_Os01g68545	164.949	2.07431	0.193306	10.7307	7.30145e-27	2.18759e-25	Up
LOC_Os05g29170	1095.17	1.9507	0.181931	10.7222	8.00602e-27	2.39509e-25	Up
LOC_Os05g03140	1281.67	-1.62714	0.151821	-10.7175	8.42554e-27	2.51683e-25	Down
LOC_Os10g37420	2802.28	1.126	0.105068	10.7169	8.4786e-27	2.5289e-25	Up
LOC_Os12g41500	1301.47	1.39865	0.130514	10.7165	8.52078e-27	2.53769e-25	Up
LOC_Os04g26920	6384.65	-3.23153	0.301622	-10.7138	8.76584e-27	2.60679e-25	Down
LOC_Os03g07880	419.395	2.34362	0.218791	10.7117	8.97117e-27	2.66389e-25	Up
LOC_Os06g10510	183.214	-2.82119	0.263462	-10.7082	9.31992e-27	2.76334e-25	Down
LOC_Os03g18070	3020.9	-1.91196	0.178806	-10.6929	1.09842e-26	3.25196e-25	Down
LOC_Os03g51550	193.958	2.39962	0.224879	10.6707	1.3957e-26	4.11989e-25	Up
LOC_Os12g13910	194.969	-2.52966	0.237064	-10.6708	1.39396e-26	4.11989e-25	Down
LOC_Os03g43760	1553.81	1.18786	0.111359	10.667	1.45196e-26	4.27963e-25	Up
LOC_Os07g28040	410.575	-2.14631	0.201434	-10.6551	1.64982e-26	4.85566e-25	Down
LOC_Os02g18390	161.642	3.78007	0.354932	10.6501	1.74114e-26	5.1169e-25	Up
LOC_Os01g65550	159.132	-2.45537	0.230729	-10.6418	1.9045e-26	5.58878e-25	Down
LOC_Os07g24230	209.013	-2.87985	0.270746	-10.6367	2.01034e-26	5.89072e-25	Down
LOC_Os04g48160	277.43	-2.07017	0.194865	-10.6236	2.31522e-26	6.77414e-25	Down
LOC_Os04g50204	241.255	-1.95079	0.183686	-10.6202	2.40013e-26	7.01231e-25	Down
LOC_Os01g11054	6140.97	-1.40247	0.132083	-10.6181	2.45576e-26	7.16437e-25	Down
LOC_Os11g04880	3416.98	1.25334	0.118087	10.6137	2.57422e-26	7.49901e-25	Up
LOC_Os03g17060	157.79	2.20739	0.208014	10.6118	2.62738e-26	7.64273e-25	Up
LOC_Os07g47110	629.176	-1.40009	0.131987	-10.6077	2.7431e-26	7.96776e-25	Down
LOC_Os01g65200	500.024	1.67649	0.158211	10.5965	3.09311e-26	8.97138e-25	Up
LOC_Os02g31874	217.709	-1.95887	0.185	-10.5885	3.37031e-26	9.7612e-25	Down
LOC_Os09g29840	12964.5	1.36089	0.128595	10.5828	3.58016e-26	1.0354e-24	Up
LOC_Os03g11970	1171.11	-1.27246	0.120328	-10.5749	3.89488e-26	1.12479e-24	Down
LOC_Os12g02330	429.842	-3.06066	0.28955	-10.5704	4.08613e-26	1.17831e-24	Down
LOC_Os09g31470	1391.18	-1.57064	0.148596	-10.5699	4.11086e-26	1.18374e-24	Down
LOC_Os05g04220	719.31	1.8532	0.175376	10.567	4.2376e-26	1.21848e-24	Up
LOC_Os04g40660	2223.91	0.924917	0.0875771	10.5612	4.50983e-26	1.29489e-24	None
LOC_Os12g38560	165.701	-2.29349	0.217266	-10.5562	4.75763e-26	1.36408e-24	Down
LOC_Os12g31850	971.482	-1.57322	0.149089	-10.5522	4.96124e-26	1.42042e-24	Down
LOC_Os01g06280	857.615	-1.73272	0.164276	-10.5476	5.21212e-26	1.49012e-24	Down
LOC_Os02g45225	105.747	5.37145	0.509542	10.5417	5.54793e-26	1.58386e-24	Up
LOC_Os09g25150	1132.46	-2.29462	0.217704	-10.5401	5.64445e-26	1.60911e-24	Down
LOC_Os11g28270	1293.37	-1.4264	0.1354	-10.5347	5.97731e-26	1.70158e-24	Down
LOC_Os02g02524	237.716	2.43849	0.231524	10.5324	6.12718e-26	1.74176e-24	Up
LOC_Os01g12320	440.647	-1.46822	0.139453	-10.5284	6.3923e-26	1.81454e-24	Down
LOC_Os08g33120	719.587	-1.14722	0.108971	-10.5278	6.43263e-26	1.8234e-24	Down
LOC_Os02g40454	657.842	-1.78691	0.169769	-10.5256	6.58726e-26	1.86459e-24	Down
LOC_Os02g32580	198.231	-2.68395	0.255091	-10.5216	6.87242e-26	1.94255e-24	Down
LOC_Os01g36600	167.569	2.24271	0.213188	10.5199	6.99696e-26	1.97496e-24	Up
LOC_Os03g50850	1717.13	0.999978	0.0950704	10.5183	7.11511e-26	2.00548e-24	None
LOC_Os09g32030	1647.9	-1.2198	0.116083	-10.508	7.93928e-26	2.23463e-24	Down
LOC_Os04g38940	344.871	-1.68441	0.16032	-10.5065	8.06224e-26	2.26605e-24	Down
LOC_Os04g36770	85.6158	5.16236	0.492064	10.4912	9.47802e-26	2.65929e-24	Up
LOC_Os10g39930	647.387	-2.05129	0.195526	-10.4911	9.48797e-26	2.65929e-24	Down
LOC_Os12g37100	393.878	1.77995	0.169754	10.4854	1.00766e-25	2.82031e-24	Up
LOC_Os03g52239	3459.61	-1.95648	0.18688	-10.4692	1.1968e-25	3.34501e-24	Down
LOC_Os11g10100	1621.81	0.99831	0.0954452	10.4595	1.32546e-25	3.69675e-24	None
LOC_Os10g35030	10773.2	-1.83704	0.175634	-10.4594	1.32635e-25	3.69675e-24	Down
LOC_Os05g33570	5827.41	-1.7943	0.171556	-10.459	1.33311e-25	3.71042e-24	Down
LOC_Os04g46010	1375.28	-1.26894	0.121336	-10.458	1.34662e-25	3.74282e-24	Down
LOC_Os03g44380	138.439	-6.89556	0.659494	-10.4558	1.37775e-25	3.82401e-24	Down
LOC_Os07g28400	1530.38	-1.01626	0.0972041	-10.455	1.39055e-25	3.8542e-24	Down
LOC_Os02g49680	4070.53	-1.70267	0.162889	-10.453	1.42027e-25	3.93113e-24	Down
LOC_Os10g25780	362.887	1.55751	0.149099	10.4462	1.52541e-25	4.21628e-24	Up
LOC_Os02g19820	411.914	-2.26565	0.217216	-10.4304	1.80112e-25	4.9715e-24	Down
LOC_Os04g48750	699.988	1.39673	0.133914	10.4301	1.80776e-25	4.98294e-24	Up
LOC_Os06g49120	1181.76	-1.95606	0.187618	-10.4258	1.8911e-25	5.20548e-24	Down
LOC_Os07g49460	3431.67	-1.4304	0.137207	-10.4251	1.90428e-25	5.23455e-24	Down
LOC_Os02g10920	537.123	-1.67049	0.160273	-10.4228	1.95134e-25	5.35653e-24	Down
LOC_Os01g67580	171.064	2.41672	0.231903	10.4213	1.98287e-25	5.43562e-24	Up
LOC_Os07g06840	504.383	-2.20161	0.211279	-10.4204	2.00115e-25	5.47821e-24	Down
LOC_Os10g23204	293.547	1.64954	0.158356	10.4167	2.08071e-25	5.68823e-24	Up
LOC_Os08g34170	776.934	1.24651	0.119672	10.4161	2.09445e-25	5.71797e-24	Up
LOC_Os07g48510	419.426	3.13949	0.301537	10.4116	2.19451e-25	5.98295e-24	Up
LOC_Os08g03310	5949.91	-2.18283	0.209664	-10.4111	2.20632e-25	6.00697e-24	Down
LOC_Os08g23754	384.486	1.88054	0.180807	10.4008	2.45859e-25	6.68468e-24	Up
LOC_Os01g62770	113.473	-7.0383	0.677012	-10.3961	2.58202e-25	7.01075e-24	Down
LOC_Os02g57820	277.124	-1.53107	0.147318	-10.393	2.66886e-25	7.23671e-24	Down
LOC_Os03g16700	887.543	-1.145	0.11025	-10.3855	2.88685e-25	7.81718e-24	Down
LOC_Os10g37830	1528.36	-0.881981	0.0849316	-10.3846	2.91408e-25	7.88025e-24	None
LOC_Os03g19760	4030.55	-1.63621	0.157643	-10.3792	3.08461e-25	8.33012e-24	Down
LOC_Os10g35720	2209.43	0.974729	0.0939138	10.379	3.09097e-25	8.33604e-24	None
LOC_Os10g34520	2296.27	1.03415	0.0997074	10.3718	3.33026e-25	8.96926e-24	Up
LOC_Os04g31120	1484.27	-2.0909	0.201674	-10.3677	3.4774e-25	9.35295e-24	Down
LOC_Os02g27030	19261.1	-0.88168	0.0850872	-10.3621	3.68874e-25	9.90803e-24	None
LOC_Os08g01490	305.452	-2.06171	0.1991	-10.3551	3.96567e-25	1.06376e-23	Down
LOC_Os11g02620	240.059	-2.80385	0.271119	-10.3418	4.5598e-25	1.22149e-23	Down
LOC_Os10g08011	550.97	1.65325	0.159931	10.3372	4.78087e-25	1.279e-23	Up
LOC_Os06g43860	6860.57	-0.946585	0.091576	-10.3366	4.813e-25	1.28587e-23	None
LOC_Os01g57740	388.517	-1.48584	0.143762	-10.3354	4.8718e-25	1.29984e-23	Down
LOC_Os04g35280	1177.03	-2.57625	0.249689	-10.3178	5.85403e-25	1.55983e-23	Down
LOC_Os07g35810	191.905	3.52458	0.341662	10.316	5.96557e-25	1.58743e-23	Up
LOC_Os03g20870	459.889	1.71129	0.165965	10.3111	6.27473e-25	1.66748e-23	Up
LOC_Os12g19470	43652.5	-2.29475	0.222647	-10.3067	6.5743e-25	1.74477e-23	Down
LOC_Os01g40590	509.363	1.31128	0.127301	10.3006	7.00237e-25	1.85591e-23	Up
LOC_Os09g11450	1316.07	0.999864	0.0970903	10.2983	7.17287e-25	1.89858e-23	None
LOC_Os04g45490	4175.94	-1.14651	0.11139	-10.2927	7.59778e-25	2.00839e-23	Down
LOC_Os01g02700	715.787	-1.264	0.122905	-10.2843	8.29074e-25	2.18867e-23	Down
LOC_Os12g03070	3646.58	-2.06453	0.200834	-10.2798	8.68965e-25	2.29095e-23	Down
LOC_Os02g44630	17630.5	-2.0837	0.202758	-10.2768	8.96435e-25	2.36026e-23	Down
LOC_Os07g28890	116.56	-3.60848	0.351191	-10.275	9.13778e-25	2.40275e-23	Down
LOC_Os09g17360	149.835	3.71377	0.361446	10.2748	9.15651e-25	2.40452e-23	Up
LOC_Os02g28170	272.353	2.46625	0.240178	10.2684	9.77853e-25	2.56449e-23	Up
LOC_Os09g30120	2091.8	-2.45826	0.239481	-10.265	1.01361e-24	2.65479e-23	Down
LOC_Os10g01470	735.955	-1.16872	0.113884	-10.2624	1.04106e-24	2.72311e-23	Down
LOC_Os04g31760	211.788	3.19762	0.311655	10.2601	1.06582e-24	2.78423e-23	Up
LOC_Os07g42280	175.919	-3.24149	0.315942	-10.2598	1.06961e-24	2.79047e-23	Down
LOC_Os01g68290	638.348	10.6883	1.04201	10.2573	1.09734e-24	2.8591e-23	Up
LOC_Os10g41749	994.347	-1.68798	0.164589	-10.2557	1.11526e-24	2.902e-23	Down
LOC_Os01g18100	381.251	1.94462	0.189669	10.2527	1.15072e-24	2.99037e-23	Up
LOC_Os08g38710	552.834	-4.23241	0.412844	-10.2518	1.16123e-24	3.01377e-23	Down
LOC_Os08g42400	9297.49	-0.978128	0.095445	-10.2481	1.20713e-24	3.12884e-23	None
LOC_Os07g38800	243.171	-2.15556	0.2105	-10.2402	1.31017e-24	3.39151e-23	Down
LOC_Os04g31270	1574.71	1.72446	0.168411	10.2396	1.31806e-24	3.40753e-23	Up
LOC_Os12g44370	810.607	-1.94069	0.189629	-10.2341	1.39463e-24	3.60082e-23	Down
LOC_Os02g36990	105.487	2.84119	0.277874	10.2247	1.53627e-24	3.95428e-23	Up
LOC_Os03g60780	1731.15	2.0081	0.196398	10.2247	1.53747e-24	3.95428e-23	Up
LOC_Os11g34460	1699.69	1.61833	0.158274	10.2249	1.53429e-24	3.95428e-23	Up
LOC_Os11g01880	546.418	1.58109	0.154675	10.222	1.58068e-24	4.06019e-23	Up
LOC_Os01g12080	3219.3	-0.88871	0.0870166	-10.2131	1.7321e-24	4.44342e-23	None
LOC_Os08g34750	406.373	1.29906	0.127204	10.2125	1.74379e-24	4.46768e-23	Up
LOC_Os11g06720	21274.5	-2.39928	0.235087	-10.206	1.86484e-24	4.77169e-23	Down
LOC_Os03g11230	2304.31	-1.04628	0.102527	-10.205	1.88404e-24	4.81466e-23	Down
LOC_Os06g48950	420.723	-1.5057	0.147577	-10.2028	1.92618e-24	4.91605e-23	Down
LOC_Os06g47620	86.904	-3.00257	0.294334	-10.2013	1.95716e-24	4.98876e-23	Down
LOC_Os01g70430	223.721	1.77927	0.174496	10.1967	2.05208e-24	5.22404e-23	Up
LOC_Os03g14120	796.087	1.31435	0.12896	10.1919	2.15482e-24	5.47862e-23	Up
LOC_Os01g63400	221.664	2.11126	0.20727	10.186	2.28906e-24	5.81254e-23	Up
LOC_Os12g35620	213.901	-1.67641	0.164634	-10.1826	2.3716e-24	6.01447e-23	Down
LOC_Os03g20560	209.823	1.83987	0.180696	10.1821	2.38248e-24	6.0344e-23	Up
LOC_Os03g37411	114.904	-3.14054	0.308461	-10.1813	2.4025e-24	6.07741e-23	Down
LOC_Os03g14500	99.6375	-2.80132	0.275161	-10.1807	2.41904e-24	6.11153e-23	Down
LOC_Os11g16550	3929.98	-2.97814	0.292622	-10.1774	2.50049e-24	6.30932e-23	Down
LOC_Os07g41160	285.341	-1.54974	0.152369	-10.171	2.67179e-24	6.73305e-23	Down
LOC_Os02g03320	89.3251	3.21555	0.316232	10.1683	2.74611e-24	6.91161e-23	Up
LOC_Os04g08828	163.706	-4.83405	0.475498	-10.1663	2.80396e-24	7.04834e-23	Down
LOC_Os02g10580	182.613	2.68957	0.264725	10.1599	2.99453e-24	7.51793e-23	Up
LOC_Os02g06300	2895.02	-1.54654	0.15226	-10.1572	3.07662e-24	7.71431e-23	Down
LOC_Os05g03910	752.328	1.99787	0.196842	10.1496	3.32744e-24	8.33278e-23	Up
LOC_Os02g49080	1133.82	-0.999478	0.0985236	-10.1446	3.50368e-24	8.76316e-23	None
LOC_Os02g43830	2392.58	1.05792	0.104327	10.1404	3.65512e-24	9.13049e-23	Up
LOC_Os01g62300	1036.05	-1.45199	0.143247	-10.1363	3.81287e-24	9.51265e-23	Down
LOC_Os10g01134	3880.5	1.55245	0.153233	10.1313	4.01176e-24	9.99639e-23	Up
LOC_Os10g22980	639.754	-1.43653	0.141815	-10.1296	4.08315e-24	1.01616e-22	Down
LOC_Os07g07240	1706.83	-0.926957	0.0915628	-10.1237	4.33533e-24	1.07758e-22	None
LOC_Os01g74410	2925.36	2.99536	0.295954	10.121	4.45823e-24	1.10675e-22	Up
LOC_Os02g33770	416.929	1.82314	0.180142	10.1205	4.47974e-24	1.11071e-22	Up
LOC_Os10g06610	340.594	1.69889	0.16804	10.11	4.98855e-24	1.23533e-22	Up
LOC_Os05g41530	288.315	1.75585	0.173741	10.1061	5.19021e-24	1.28368e-22	Up
LOC_Os03g11690	98.8493	2.92127	0.289111	10.1043	5.28541e-24	1.30561e-22	Up
LOC_Os01g51290	1466.65	0.944148	0.0934555	10.1027	5.37664e-24	1.3265e-22	None
LOC_Os07g07040	188.929	-3.57783	0.354177	-10.1018	5.4231e-24	1.33632e-22	Down
LOC_Os07g26630	356.901	-4.67044	0.462404	-10.1004	5.50421e-24	1.35463e-22	Down
LOC_Os08g22852	1294.52	1.87851	0.186136	10.0922	5.98363e-24	1.47081e-22	Up
LOC_Os02g44300	155.752	2.44964	0.243014	10.0802	6.75643e-24	1.65669e-22	Up
LOC_Os02g55060	2547.12	-1.5984	0.158568	-10.0802	6.75554e-24	1.65669e-22	Down
LOC_Os12g41620	818.638	1.30255	0.129283	10.0752	7.11106e-24	1.74151e-22	Up
LOC_Os10g41710	1347.26	1.64274	0.163208	10.0653	7.86305e-24	1.92332e-22	Up
LOC_Os06g12310	839.504	-2.36269	0.234786	-10.0631	8.03848e-24	1.96383e-22	Down
LOC_Os10g39030	2205.72	-1.56182	0.155357	-10.0531	8.89892e-24	2.17138e-22	Down
LOC_Os02g51820	1059.53	-1.39969	0.139241	-10.0523	8.97564e-24	2.18743e-22	Down
LOC_Os04g02050	981.865	-2.5982	0.258482	-10.0517	9.026e-24	2.19702e-22	Down
LOC_Os05g06500	1682.5	1.61478	0.160773	10.0439	9.77654e-24	2.37682e-22	Up
LOC_Os01g65100	2536.58	1.58894	0.158334	10.0353	1.06593e-23	2.58828e-22	Up
LOC_Os12g02820	309.243	-1.76046	0.175432	-10.035	1.06979e-23	2.59135e-22	Down
LOC_Os02g07830	156.346	-2.28809	0.228009	-10.0351	1.06863e-23	2.59135e-22	Down
LOC_Os02g48780	98.7945	3.37654	0.336636	10.0303	1.12223e-23	2.71508e-22	Up
LOC_Os04g45810	976.099	-2.50099	0.249357	-10.0298	1.1278e-23	2.72527e-22	Down
LOC_Os03g15600	432.878	1.2704	0.126682	10.0283	1.14479e-23	2.76298e-22	Up
LOC_Os02g52150	14225.7	6.32745	0.631004	10.0276	1.15296e-23	2.77933e-22	Up
LOC_Os06g08890	245.418	1.88238	0.187909	10.0175	1.27691e-23	3.07444e-22	Up
LOC_Os05g27660	396.499	1.68159	0.167883	10.0164	1.29073e-23	3.10396e-22	Up
LOC_Os06g39750	198.623	3.42869	0.342536	10.0097	1.38166e-23	3.31864e-22	Up
LOC_Os05g05280	509.643	1.29517	0.129495	10.0017	1.49788e-23	3.59347e-22	Up
LOC_Os08g08592	261.777	1.8013	0.180104	10.0014	1.50192e-23	3.59886e-22	Up
LOC_Os01g22520	2869.07	-1.53639	0.153773	-9.99127	1.66436e-23	3.98331e-22	Down
LOC_Os01g07090	1366.38	-1.40222	0.140354	-9.99059	1.67577e-23	4.00582e-22	Down
LOC_Os01g56350	2399.85	1.40335	0.140493	9.98876	1.70701e-23	4.07561e-22	Up
LOC_Os06g09560	1184.42	8.47271	0.848633	9.98395	1.79183e-23	4.27302e-22	Up
LOC_Os12g10190	807.734	1.74309	0.174606	9.98295	1.80995e-23	4.31109e-22	Up
LOC_Os06g43140	3524.22	-1.38714	0.138953	-9.9828	1.81273e-23	4.31258e-22	Down
LOC_Os12g17910	13105.1	1.19712	0.119955	9.9797	1.87037e-23	4.44441e-22	Up
LOC_Os06g07830	2034.29	-1.21171	0.121429	-9.97871	1.88899e-23	4.48332e-22	Down
LOC_Os03g17510	126.599	2.64732	0.265321	9.97783	1.90585e-23	4.51796e-22	Up
LOC_Os03g58610	227.492	-2.41302	0.24204	-9.96951	2.07251e-23	4.90724e-22	Down
LOC_Os03g03610	5454.94	1.42461	0.142927	9.96737	2.11764e-23	5.00816e-22	Up
LOC_Os03g16230	1832.25	0.850284	0.0853203	9.96579	2.15166e-23	5.08259e-22	None
LOC_Os06g02620	2601.79	1.80151	0.180828	9.96259	2.22196e-23	5.24247e-22	Up
LOC_Os01g05800	8077.02	-1.44088	0.144643	-9.96162	2.24383e-23	5.28781e-22	Down
LOC_Os03g55600	1548.19	0.963321	0.0967049	9.96146	2.24742e-23	5.29004e-22	None
LOC_Os04g53440	1075.39	-1.0103	0.101496	-9.95413	2.41933e-23	5.688e-22	Down
LOC_Os04g58420	130.078	2.46237	0.247409	9.95264	2.45581e-23	5.76696e-22	Up
LOC_Os08g41250	559.77	1.0885	0.109423	9.94769	2.58109e-23	6.05406e-22	Up
LOC_Os12g06510	462.766	1.43589	0.144369	9.94597	2.62606e-23	6.1523e-22	Up
LOC_Os02g32814	241.943	-2.55421	0.256838	-9.94485	2.65569e-23	6.21445e-22	Down
LOC_Os01g03310	4744.15	-3.5119	0.353276	-9.94096	2.76153e-23	6.45456e-22	Down
LOC_Os08g43040	521.779	-1.23893	0.12464	-9.94006	2.78659e-23	6.50553e-22	Down
LOC_Os05g04584	320.107	-3.07721	0.309593	-9.93956	2.80069e-23	6.53079e-22	Down
LOC_Os07g37250	6813.12	-1.34053	0.135055	-9.92578	3.21569e-23	7.48978e-22	Down
LOC_Os01g09620	1470.9	2.74243	0.276319	9.92487	3.2454e-23	7.55019e-22	Up
LOC_Os04g41560	28295.9	-1.29381	0.130392	-9.92251	3.32287e-23	7.72142e-22	Down
LOC_Os02g03330	1261.47	-1.94969	0.19665	-9.91455	3.59883e-23	8.35296e-22	Down
LOC_Os04g52180	1062.14	1.43034	0.144284	9.91331	3.64354e-23	8.44693e-22	Up
LOC_Os06g02960	248.054	-2.94079	0.296658	-9.91309	3.65175e-23	8.45615e-22	Down
LOC_Os11g05530	330.177	1.60088	0.16159	9.90704	3.87953e-23	8.9732e-22	Up
LOC_Os04g45860	689.678	-2.12473	0.214674	-9.8975	4.26812e-23	9.86058e-22	Down
LOC_Os07g05000	3674.64	-1.74375	0.176197	-9.89659	4.30718e-23	9.93935e-22	Down
LOC_Os10g42299	2705.15	-2.05574	0.20777	-9.89434	4.40492e-23	1.01532e-21	Down
LOC_Os01g65920	1277.09	1.284	0.129898	9.88468	4.85119e-23	1.11689e-21	Up
LOC_Os02g49326	1631.96	-1.37067	0.138677	-9.88395	4.88681e-23	1.1238e-21	Down
LOC_Os09g28210	130.09	-3.65106	0.369453	-9.88234	4.9659e-23	1.14067e-21	Down
LOC_Os05g05670	150.193	2.2619	0.229051	9.87508	5.33901e-23	1.22497e-21	Up
LOC_Os03g01930	807.043	-2.06393	0.209024	-9.87412	5.39015e-23	1.23528e-21	Down
LOC_Os05g32820	3872.25	-1.89612	0.192225	-9.86408	5.95771e-23	1.36379e-21	Down
LOC_Os02g58020	1787.2	-1.02521	0.104005	-9.85733	6.37235e-23	1.45704e-21	Down
LOC_Os05g33080	112.535	6.59255	0.668806	9.85719	6.38096e-23	1.45734e-21	Up
LOC_Os01g45360	384.424	-1.38704	0.140769	-9.85333	6.63074e-23	1.51266e-21	Down
LOC_Os03g11470	1723.42	0.905045	0.0919178	9.84624	7.11574e-23	1.62145e-21	None
LOC_Os03g60260	223.282	2.22108	0.225727	9.83968	7.59537e-23	1.72877e-21	Up
LOC_Os08g15149	237.565	-3.17367	0.322681	-9.83532	7.93168e-23	1.80326e-21	Down
LOC_Os03g13040	224.729	1.58412	0.161101	9.83308	8.11034e-23	1.84178e-21	Up
LOC_Os01g64960	14220.3	-3.01048	0.306163	-9.83294	8.12153e-23	1.84223e-21	Down
LOC_Os05g34010	516.617	-2.02273	0.205712	-9.83282	8.13081e-23	1.84225e-21	Down
LOC_Os12g40260	86.8847	-4.17932	0.425093	-9.83154	8.2353e-23	1.86381e-21	Down
LOC_Os07g32420	1927.9	1.13824	0.115795	9.82979	8.37963e-23	1.89219e-21	Up
LOC_Os08g01850	372.011	-1.308	0.133064	-9.82987	8.37302e-23	1.89219e-21	Down
LOC_Os10g40570	1057.75	-2.1794	0.221974	-9.81823	9.39836e-23	2.11983e-21	Down
LOC_Os03g55840	74.4973	3.66821	0.373646	9.81735	9.47994e-23	2.13582e-21	Up
LOC_Os02g05470	2575.17	-1.88916	0.192484	-9.8146	9.74211e-23	2.19241e-21	Down
LOC_Os11g34450	4106.46	-0.926435	0.0945144	-9.80205	1.10328e-22	2.48008e-21	None
LOC_Os10g34400	2132.1	-1.09879	0.112148	-9.79763	1.15264e-22	2.58812e-21	Down
LOC_Os02g21880	2205.79	0.875837	0.0894424	9.79218	1.2164e-22	2.72823e-21	None
LOC_Os01g34080	1267.37	1.71195	0.174835	9.79178	1.22129e-22	2.73613e-21	Up
LOC_Os12g40790	271.055	2.06706	0.211251	9.78488	1.30751e-22	2.92601e-21	Up
LOC_Os01g04630	3623.98	-1.50684	0.154022	-9.78323	1.32897e-22	2.97071e-21	Down
LOC_Os03g62370	7203.44	0.798589	0.0816394	9.78191	1.34641e-22	3.00634e-21	None
LOC_Os01g05490	8268.89	-0.948669	0.0970167	-9.77841	1.39385e-22	3.10879e-21	None
LOC_Os12g44110	2144.59	-3.51392	0.359464	-9.77544	1.43531e-22	3.1977e-21	Down
LOC_Os08g44400	2387.81	-1.35984	0.139132	-9.77369	1.46035e-22	3.24984e-21	Down
LOC_Os12g31000	245.19	2.914	0.298176	9.77276	1.47385e-22	3.27623e-21	Up
LOC_Os10g33170	928.179	-1.81664	0.185954	-9.76928	1.52539e-22	3.38704e-21	Down
LOC_Os03g58170	548.712	1.81869	0.186173	9.76883	1.53207e-22	3.39811e-21	Up
LOC_Os03g46570	266.837	-1.84144	0.18852	-9.76789	1.54646e-22	3.42622e-21	Down
LOC_Os05g10414	1626.72	1.38359	0.141692	9.76478	1.59454e-22	3.52883e-21	Up
LOC_Os04g53998	176.847	-1.83593	0.188055	-9.76271	1.6274e-22	3.59755e-21	Down
LOC_Os02g09460	1272.74	1.17706	0.120614	9.75888	1.69017e-22	3.73219e-21	Up
LOC_Os01g66940	425.214	-1.23375	0.126739	-9.73456	2.14748e-22	4.73679e-21	Down
LOC_Os03g62670	2393.07	-3.10432	0.319163	-9.72645	2.32573e-22	5.1243e-21	Down
LOC_Os03g51000	2061.2	1.04282	0.107247	9.72356	2.39262e-22	5.26588e-21	Up
LOC_Os08g08820	1105.58	-1.64283	0.169022	-9.71965	2.48623e-22	5.46587e-21	Down
LOC_Os09g35690	561.09	-1.21432	0.124968	-9.71707	2.55018e-22	5.6003e-21	Down
LOC_Os01g12730	554.62	-1.32209	0.136066	-9.71656	2.56299e-22	5.62227e-21	Down
LOC_Os01g61830	630.143	1.24634	0.128381	9.70812	2.78432e-22	6.10108e-21	Up
LOC_Os05g11064	514.623	-1.5824	0.163113	-9.70126	2.97785e-22	6.518e-21	Down
LOC_Os03g19250	3426.65	0.846548	0.0873052	9.69642	3.12268e-22	6.82754e-21	None
LOC_Os07g30670	747.375	2.11605	0.218272	9.69455	3.18032e-22	6.94596e-21	Up
LOC_Os03g06680	239.554	-2.20998	0.228044	-9.69102	3.29235e-22	7.18279e-21	Down
LOC_Os10g37180	6858.15	-2.14891	0.221817	-9.68779	3.39811e-22	7.40543e-21	Down
LOC_Os04g56710	465.897	-1.54448	0.159705	-9.67087	4.00952e-22	8.72835e-21	Down
LOC_Os04g58280	5692.53	2.30661	0.238771	9.66035	4.4434e-22	9.66234e-21	Up
LOC_Os02g28074	460.373	-1.49066	0.154312	-9.66006	4.4561e-22	9.67943e-21	Down
LOC_Os06g15390	225.598	2.11985	0.219499	9.6577	4.5599e-22	9.89413e-21	Up
LOC_Os11g47240	289.768	-2.67927	0.277428	-9.65756	4.566e-22	9.89662e-21	Down
LOC_Os04g51820	287.359	-2.68514	0.278145	-9.65374	4.73927e-22	1.02611e-20	Down
LOC_Os10g41410	127.986	-3.46605	0.359223	-9.64874	4.97639e-22	1.07628e-20	Down
LOC_Os01g37630	307.791	-2.02751	0.210286	-9.64167	5.33145e-22	1.15182e-20	Down
LOC_Os05g43770	179.545	2.52031	0.261418	9.64092	5.37052e-22	1.15901e-20	Up
LOC_Os02g05830	136.545	3.40468	0.353746	9.62463	6.29341e-22	1.35671e-20	Up
LOC_Os06g40060	844.211	1.13603	0.118064	9.62216	6.4462e-22	1.38816e-20	Up
LOC_Os05g34710	384.077	1.67096	0.173687	9.62057	6.54673e-22	1.40829e-20	Up
LOC_Os01g48930	3589.22	1.53948	0.160053	9.61853	6.67768e-22	1.43491e-20	Up
LOC_Os09g16920	229.994	-2.55411	0.265544	-9.61838	6.68737e-22	1.43545e-20	Down
LOC_Os02g41800	331.597	-1.59507	0.165847	-9.61768	6.73353e-22	1.44381e-20	Down
LOC_Os08g30020	2694.23	-2.45054	0.255086	-9.60671	7.49045e-22	1.60439e-20	Down
LOC_Os02g03620	173.67	2.01043	0.209361	9.60272	7.78586e-22	1.66409e-20	Up
LOC_Os02g17650	1030.7	-1.15214	0.11998	-9.6028	7.78043e-22	1.66409e-20	Down
LOC_Os05g05800	820.447	-1.28347	0.13377	-9.5946	8.42398e-22	1.79856e-20	Down
LOC_Os03g51530	147.314	6.19004	0.645796	9.58514	9.23366e-22	1.96932e-20	Up
LOC_Os06g05440	4963.3	1.76279	0.184041	9.57826	9.86913e-22	2.10261e-20	Up
LOC_Os02g52450	259.786	-1.55685	0.16258	-9.5759	1.00978e-21	2.14904e-20	Down
LOC_Os03g15460	179.553	-4.22158	0.440937	-9.57412	1.02732e-21	2.18404e-20	Down
LOC_Os04g52600	1062.45	1.73158	0.180886	9.57273	1.04116e-21	2.21111e-20	Up
LOC_Os03g03910	51240.1	-1.43721	0.150185	-9.5696	1.0732e-21	2.27674e-20	Down
LOC_Os12g43590	298	1.49438	0.15631	9.56038	1.17322e-21	2.48628e-20	Up
LOC_Os01g56140	1575.15	-0.949607	0.0993557	-9.55765	1.2046e-21	2.55008e-20	None
LOC_Os03g55410	594.485	-2.19334	0.229494	-9.55728	1.20894e-21	2.55656e-20	Down
LOC_Os11g01020	215.793	1.69147	0.177103	9.55076	1.28745e-21	2.71971e-20	Up
LOC_Os07g49330	2881.43	-1.24116	0.130006	-9.54698	1.33536e-21	2.81794e-20	Down
LOC_Os04g52614	398.712	2.41665	0.253321	9.53985	1.43035e-21	3.01519e-20	Up
LOC_Os08g13350	76.228	-3.59857	0.377248	-9.53901	1.44198e-21	3.03651e-20	Down
LOC_Os07g28790	472.218	-1.39112	0.145994	-9.52863	1.59376e-21	3.35259e-20	Down
LOC_Os06g44460	696.631	1.4498	0.152176	9.52715	1.6166e-21	3.39708e-20	Up
LOC_Os07g06660	4324.94	-1.11099	0.116674	-9.52216	1.69614e-21	3.56046e-20	Down
LOC_Os05g37700	245.894	-1.74098	0.182874	-9.5201	1.7301e-21	3.62794e-20	Down
LOC_Os04g53930	193.886	-2.52498	0.26529	-9.51783	1.76832e-21	3.70421e-20	Down
LOC_Os01g13760	794.6	1.35828	0.143301	9.47848	2.58021e-21	5.39926e-20	Up
LOC_Os03g55130	1230.05	-0.874974	0.0924438	-9.46493	2.93758e-21	6.14065e-20	None
LOC_Os06g46940	466.627	2.50688	0.26517	9.45386	3.26546e-21	6.8189e-20	Up
LOC_Os02g33010	2398.88	-1.25214	0.13274	-9.43307	3.9824e-21	8.30733e-20	Down
LOC_Os06g22060	891.388	-1.97966	0.209878	-9.43243	4.00679e-21	8.3495e-20	Down
LOC_Os02g15120	567.563	2.44615	0.259533	9.42523	4.29172e-21	8.9323e-20	Up
LOC_Os03g58230	1251.24	-1.99854	0.212044	-9.42514	4.2954e-21	8.9323e-20	Down
LOC_Os10g02220	365.563	-2.35218	0.249738	-9.41859	4.57199e-21	9.49758e-20	Down
LOC_Os03g26210	275.631	2.97161	0.315682	9.4133	4.80801e-21	9.97749e-20	Up
LOC_Os02g02910	2122.81	-1.97522	0.209879	-9.41122	4.90395e-21	1.0166e-19	Down
LOC_Os07g48980	141.662	-4.49852	0.478178	-9.40764	5.07424e-21	1.05081e-19	Down
LOC_Os02g55520	735.865	-0.987447	0.104966	-9.40728	5.0915e-21	1.0533e-19	None
LOC_Os04g08764	108.643	-2.55802	0.272005	-9.40428	5.23863e-21	1.08261e-19	Down
LOC_Os03g18820	203.329	-2.29978	0.244786	-9.39507	5.71788e-21	1.18044e-19	Down
LOC_Os08g37010	483.653	-1.21105	0.12892	-9.39383	5.78565e-21	1.19319e-19	Down
LOC_Os03g39860	334.145	-1.69916	0.181126	-9.38107	6.5307e-21	1.34546e-19	Down
LOC_Os08g43560	6919.25	-0.93387	0.0996263	-9.37373	7.00155e-21	1.44098e-19	None
LOC_Os08g41280	712.453	-1.91408	0.204219	-9.3727	7.06989e-21	1.45355e-19	Down
LOC_Os03g05730	4955.95	-0.743971	0.0793778	-9.37253	7.08156e-21	1.45445e-19	None
LOC_Os10g36650	143.309	-2.68135	0.28612	-9.37141	7.15677e-21	1.46839e-19	Down
LOC_Os06g43210	4286.22	0.927646	0.0990171	9.36855	7.35391e-21	1.50729e-19	None
LOC_Os01g47550	280.592	1.77017	0.188954	9.36829	7.37179e-21	1.5094e-19	Up
LOC_Os01g40710	1355.84	-1.16971	0.124869	-9.3675	7.42735e-21	1.51922e-19	Down
LOC_Os11g02400	3875.06	-2.41921	0.258361	-9.36366	7.70218e-21	1.57383e-19	Down
LOC_Os05g40320	203.92	1.71342	0.183105	9.35759	8.15748e-21	1.66516e-19	Up
LOC_Os01g12890	321.672	1.59809	0.170811	9.35587	8.2914e-21	1.69077e-19	Up
LOC_Os01g67220	725.597	-1.93544	0.206887	-9.35505	8.35612e-21	1.70223e-19	Down
LOC_Os02g55430	2829.45	-1.20878	0.129304	-9.34837	8.90057e-21	1.81129e-19	Down
LOC_Os01g65600	652.056	1.25804	0.134606	9.34604	9.0988e-21	1.84975e-19	Up
LOC_Os04g02880	119.981	-2.77183	0.296684	-9.3427	9.39114e-21	1.90724e-19	Down
LOC_Os12g04500	872.916	-2.67091	0.286055	-9.33706	9.90469e-21	2.0095e-19	Down
LOC_Os02g27060	998.005	-0.872783	0.0935188	-9.33271	1.03202e-20	2.09168e-19	None
LOC_Os06g05430	172.029	-4.3592	0.46715	-9.33146	1.04419e-20	2.11419e-19	Down
LOC_Os08g44870	502.473	-1.48202	0.158951	-9.32376	1.12285e-20	2.27115e-19	Down
LOC_Os03g17570	13374.1	-1.18225	0.126931	-9.31409	1.22997e-20	2.4853e-19	Down
LOC_Os08g25720	1163.89	1.00186	0.107579	9.31284	1.24463e-20	2.50986e-19	Up
LOC_Os03g46410	116.773	-2.37273	0.254779	-9.31291	1.24372e-20	2.50986e-19	Down
LOC_Os06g16390	315.932	1.38359	0.148592	9.31134	1.2623e-20	2.54292e-19	Up
LOC_Os02g02830	781.736	-1.79077	0.192387	-9.30815	1.30083e-20	2.61791e-19	Down
LOC_Os01g15020	2838.59	1.15843	0.124476	9.30649	1.32133e-20	2.65648e-19	Up
LOC_Os03g38500	126.608	2.04172	0.219415	9.30528	1.33644e-20	2.68416e-19	Up
LOC_Os06g12690	1690.04	1.00473	0.108025	9.30091	1.3925e-20	2.79394e-19	Up
LOC_Os03g10080	613.732	-1.39058	0.149634	-9.29322	1.49684e-20	3.00029e-19	Down
LOC_Os02g40510	1643.1	1.46278	0.157469	9.2893	1.55301e-20	3.10859e-19	Up
LOC_Os02g28340	102.277	-2.58315	0.27808	-9.28924	1.55398e-20	3.10859e-19	Down
LOC_Os05g08480	286.247	-2.97786	0.320674	-9.28627	1.59795e-20	3.19334e-19	Down
LOC_Os03g07530	1088.91	-0.998074	0.107514	-9.28322	1.6443e-20	3.28269e-19	None
LOC_Os03g56800	1244.08	1.16855	0.125883	9.28281	1.6507e-20	3.29217e-19	Up
LOC_Os07g13770	131.702	2.83123	0.305064	9.28079	1.68223e-20	3.35171e-19	Up
LOC_Os12g40550	1129.61	2.04194	0.22011	9.2769	1.74482e-20	3.47295e-19	Up
LOC_Os11g11490	270.636	1.67058	0.180148	9.27341	1.80291e-20	3.585e-19	Up
LOC_Os06g21890	73.8893	4.94156	0.533071	9.26998	1.86173e-20	3.69829e-19	Up
LOC_Os03g52010	509.469	-1.4902	0.160864	-9.26371	1.97447e-20	3.91836e-19	Down
LOC_Os04g24510	424.313	-2.73098	0.294963	-9.25872	2.06905e-20	4.10198e-19	Down
LOC_Os04g43820	63.4509	3.93964	0.425542	9.25793	2.08437e-20	4.12826e-19	Up
LOC_Os04g54240	237.898	11.1161	1.20185	9.24918	2.26216e-20	4.47594e-19	Up
LOC_Os12g38430	1323.14	0.971998	0.105096	9.24869	2.27258e-20	4.49211e-19	None
LOC_Os12g37910	2132.4	-1.18599	0.128321	-9.24236	2.41112e-20	4.76124e-19	Down
LOC_Os03g61090	1606.88	-1.33301	0.144284	-9.23882	2.49238e-20	4.91686e-19	Down
LOC_Os11g04220	1124.68	0.902042	0.0976601	9.23654	2.54588e-20	5.01745e-19	None
LOC_Os03g48430	184.631	1.9582	0.21205	9.23461	2.59226e-20	5.10382e-19	Up
LOC_Os02g16909	98.1347	3.5772	0.387795	9.22446	2.84981e-20	5.60537e-19	Up
LOC_Os05g48750	439.927	1.42153	0.154135	9.22259	2.89997e-20	5.69842e-19	Up
LOC_Os01g66890	1008.64	-1.92136	0.208347	-9.22194	2.91778e-20	5.72778e-19	Down
LOC_Os01g31360	3601.86	-0.882937	0.0958121	-9.21531	3.10395e-20	6.08727e-19	None
LOC_Os09g34214	887.413	-1.87389	0.203798	-9.19485	3.75516e-20	7.35717e-19	Down
LOC_Os03g22700	193.131	1.68462	0.183234	9.19384	3.7906e-20	7.41934e-19	Up
LOC_Os09g31200	609.337	-2.21975	0.241479	-9.19231	3.845e-20	7.51844e-19	Down
LOC_Os09g28910	1166.79	-2.02281	0.220171	-9.18743	4.02356e-20	7.85991e-19	Down
LOC_Os07g46460	63633.3	-1.37074	0.149212	-9.18658	4.05546e-20	7.91447e-19	Down
LOC_Os10g34540	757.34	1.12345	0.122339	9.18309	4.18889e-20	8.16691e-19	Up
LOC_Os05g01090	2368.65	-0.84012	0.0915806	-9.17356	4.5766e-20	8.91411e-19	None
LOC_Os07g42714	1190.62	-2.03515	0.221942	-9.16975	4.74121e-20	9.22574e-19	Down
LOC_Os08g01890	802.937	-1.38657	0.151254	-9.16716	4.85624e-20	9.44038e-19	Down
LOC_Os02g11760	184.778	-2.53722	0.276953	-9.16119	5.13288e-20	9.96846e-19	Down
LOC_Os02g56200	1948.63	-1.47704	0.161316	-9.1562	5.37564e-20	1.04298e-18	Down
LOC_Os06g39690	2361.41	-1.07474	0.117399	-9.15461	5.45533e-20	1.05741e-18	Down
LOC_Os04g41910	670.509	1.14577	0.12516	9.15447	5.46259e-20	1.0578e-18	Up
LOC_Os07g48340	994.716	-1.25216	0.136861	-9.14915	5.7381e-20	1.11007e-18	Down
LOC_Os11g07020	129921	-1.82577	0.199642	-9.14521	5.95136e-20	1.15021e-18	Down
LOC_Os03g07840	549.693	1.15583	0.126404	9.14396	6.0204e-20	1.16243e-18	Up
LOC_Os11g47460	333.449	2.79882	0.306139	9.1423	6.11393e-20	1.17935e-18	Up
LOC_Os03g63910	2230	1.76072	0.192755	9.1345	6.57105e-20	1.26631e-18	Up
LOC_Os06g40940	41296.4	-1.45164	0.158946	-9.13286	6.67123e-20	1.28437e-18	Down
LOC_Os02g16000	1192.77	1.12138	0.122789	9.13264	6.685e-20	1.28579e-18	Up
LOC_Os05g06780	680.525	3.10657	0.340186	9.13198	6.72567e-20	1.29236e-18	Up
LOC_Os03g11300	115.95	-2.27001	0.248608	-9.13088	6.79465e-20	1.30436e-18	Down
LOC_Os03g62180	1175.83	-1.36645	0.149673	-9.12962	6.87423e-20	1.31837e-18	Down
LOC_Os07g40700	452.219	1.37479	0.150671	9.12442	7.21216e-20	1.38186e-18	Up
LOC_Os12g37260	1561.46	-1.11994	0.122781	-9.12143	7.41361e-20	1.4191e-18	Down
LOC_Os07g48090	1155.5	-1.98797	0.217959	-9.12084	7.4541e-20	1.42548e-18	Down
LOC_Os10g32540	1765.31	1.67259	0.183464	9.11671	7.74368e-20	1.47944e-18	Up
LOC_Os02g56550	325.703	-1.53788	0.16871	-9.11554	7.8277e-20	1.49407e-18	Down
LOC_Os03g56400	216.795	1.72756	0.189559	9.11358	7.97068e-20	1.51991e-18	Up
LOC_Os05g05320	487.807	-1.03353	0.1135	-9.10601	8.54705e-20	1.62826e-18	Down
LOC_Os05g01240	508.169	-1.2523	0.137579	-9.1024	8.83545e-20	1.6816e-18	Down
LOC_Os11g01590	660.917	-1.645	0.180906	-9.09312	9.62409e-20	1.82995e-18	Down
LOC_Os10g41780	15916.4	-1.14712	0.126169	-9.09195	9.72807e-20	1.84796e-18	Down
LOC_Os08g43390	1140.88	-2.45006	0.26949	-9.09148	9.76977e-20	1.85412e-18	Down
LOC_Os05g32310	425.019	-1.14595	0.126165	-9.0829	1.05718e-19	2.00444e-18	Down
LOC_Os10g37640	345.199	1.7301	0.190554	9.07932	1.09253e-19	2.06948e-18	Up
LOC_Os03g01016	389.301	1.23446	0.136208	9.06308	1.26814e-19	2.39987e-18	Up
LOC_Os09g11250	160.918	2.0488	0.226146	9.05963	1.30895e-19	2.47474e-18	Up
LOC_Os03g38730	12226.4	-1.02212	0.112829	-9.05901	1.31636e-19	2.4864e-18	Down
LOC_Os10g38030	480.912	-1.21002	0.133644	-9.05411	1.37685e-19	2.59821e-18	Down
LOC_Os09g09980	73.3659	2.85189	0.315041	9.05245	1.39798e-19	2.63559e-18	Up
LOC_Os01g66150	1248.15	-0.97914	0.108171	-9.05174	1.40707e-19	2.65023e-18	None
LOC_Os07g37270	752.134	1.35191	0.149408	9.04847	1.44981e-19	2.72816e-18	Up
LOC_Os03g03770	1032.29	0.879679	0.0972389	9.04658	1.47517e-19	2.77326e-18	None
LOC_Os07g38360	7376.79	-0.724123	0.0800769	-9.04285	1.52644e-19	2.86695e-18	None
LOC_Os06g40080	4405.39	-1.22786	0.135976	-9.03002	1.71637e-19	3.22065e-18	Down
LOC_Os02g53140	1453.19	-1.22517	0.135686	-9.02944	1.72559e-19	3.23491e-18	Down
LOC_Os03g42750	910.257	0.947869	0.105003	9.02708	1.76312e-19	3.30218e-18	None
LOC_Os04g51610	1445.34	-1.62079	0.179556	-9.02669	1.7695e-19	3.31102e-18	Down
LOC_Os01g04800	3540.71	5.03226	0.557497	9.02652	1.77221e-19	3.31299e-18	Up
LOC_Os02g03570	157.532	-3.11046	0.344665	-9.02457	1.80404e-19	3.36934e-18	Down
LOC_Os04g22900	171.645	-2.29026	0.253809	-9.02356	1.82071e-19	3.39729e-18	Down
LOC_Os02g58410	1301.33	0.905929	0.100413	9.02207	1.84574e-19	3.44079e-18	None
LOC_Os01g56360	1871.37	1.68046	0.186419	9.01443	1.9789e-19	3.68559e-18	Up
LOC_Os06g05390	1646.17	-1.51162	0.167691	-9.01431	1.98106e-19	3.68618e-18	Down
LOC_Os12g01449	11720	-1.34543	0.149443	-9.00292	2.19788e-19	4.08581e-18	Down
LOC_Os01g49770	518.74	-1.64089	0.18228	-9.00205	2.21534e-19	4.11443e-18	Down
LOC_Os04g57850	1049.98	2.09581	0.232883	8.99939	2.26978e-19	4.21163e-18	Up
LOC_Os02g54990	3386.64	-0.736976	0.0819019	-8.99828	2.29291e-19	4.25061e-18	None
LOC_Os02g07910	1552.19	-0.84662	0.0941293	-8.99423	2.37904e-19	4.40618e-18	None
LOC_Os11g02389	16269.8	-1.19863	0.133281	-8.99331	2.39887e-19	4.4388e-18	Down
LOC_Os03g16334	297.991	-2.12355	0.236201	-8.99043	2.46269e-19	4.55268e-18	Down
LOC_Os01g02370	72.116	-4.36871	0.486058	-8.98806	2.51642e-19	4.6477e-18	Down
LOC_Os02g37690	597.728	-2.44097	0.271606	-8.98719	2.53625e-19	4.68001e-18	Down
LOC_Os01g69060	736.86	-1.64663	0.183229	-8.98673	2.54704e-19	4.69558e-18	Down
LOC_Os07g13634	96.3834	-2.72796	0.303866	-8.9775	2.7698e-19	5.09712e-18	Down
LOC_Os07g07290	56.3592	-4.3491	0.484444	-8.9775	2.76995e-19	5.09712e-18	Down
LOC_Os03g12670	22205.2	1.35185	0.150645	8.97375	2.86585e-19	5.26873e-18	Up
LOC_Os07g42324	259.427	-2.39315	0.266725	-8.97237	2.90203e-19	5.33034e-18	Down
LOC_Os02g15660	4601.92	-1.22148	0.136143	-8.97207	2.91001e-19	5.34009e-18	Down
LOC_Os05g51560	1014.77	-0.873297	0.0973469	-8.97098	2.93879e-19	5.38797e-18	None
LOC_Os07g33350	1247.1	1.27313	0.141966	8.96785	3.02345e-19	5.5381e-18	Up
LOC_Os07g33660	920.255	-0.998658	0.111367	-8.96727	3.03962e-19	5.56262e-18	None
LOC_Os01g73000	1283.66	-0.884599	0.0986906	-8.96336	3.14928e-19	5.75802e-18	None
LOC_Os09g32640	665.628	-1.49428	0.166713	-8.96321	3.15352e-19	5.7605e-18	Down
LOC_Os08g02160	198.075	-1.7782	0.198417	-8.96197	3.18939e-19	5.82071e-18	Down
LOC_Os01g43330	1306.78	-2.30581	0.257442	-8.95663	3.34756e-19	6.1038e-18	Down
LOC_Os06g39370	2804.64	1.49224	0.166618	8.95607	3.36454e-19	6.12918e-18	Up
LOC_Os11g07930	302.547	-2.79959	0.312788	-8.95045	3.54027e-19	6.44342e-18	Down
LOC_Os07g46330	2385.63	-1.04819	0.117141	-8.94806	3.61769e-19	6.57834e-18	Down
LOC_Os01g72480	262.03	-1.33722	0.14953	-8.94283	3.7934e-19	6.89158e-18	Down
LOC_Os05g33290	2346.04	-1.17731	0.131664	-8.94177	3.82998e-19	6.9454e-18	Down
LOC_Os03g60790	264.667	-1.56698	0.175241	-8.94186	3.82681e-19	6.9454e-18	Down
LOC_Os04g28040	241.532	1.7445	0.195167	8.93853	3.9437e-19	7.14513e-18	Up
LOC_Os09g04800	455.42	-1.14667	0.128292	-8.93802	3.96207e-19	7.17193e-18	Down
LOC_Os12g07940	69.0406	4.42142	0.494806	8.93566	4.04752e-19	7.31997e-18	Up
LOC_Os10g40740	4416.83	-2.39111	0.267625	-8.93453	4.08902e-19	7.38833e-18	Down
LOC_Os12g06020	926.378	1.04543	0.117043	8.93198	4.18469e-19	7.55436e-18	Up
LOC_Os02g04860	224.182	1.5783	0.176733	8.93041	4.24447e-19	7.65537e-18	Up
LOC_Os01g64270	1140.2	-1.78089	0.199507	-8.92645	4.39894e-19	7.92683e-18	Down
LOC_Os03g52460	2923.65	-2.0031	0.224428	-8.92535	4.443e-19	7.999e-18	Down
LOC_Os10g20630	3689.1	0.875836	0.0981587	8.92265	4.55256e-19	8.18887e-18	None
LOC_Os02g49700	8285.94	-1.27907	0.143444	-8.91683	4.79825e-19	8.62304e-18	Down
LOC_Os03g63040	884.08	0.950693	0.106632	8.91568	4.84825e-19	8.70506e-18	None
LOC_Os04g32090	75.2353	3.19423	0.358375	8.91308	4.96327e-19	8.90359e-18	Up
LOC_Os07g07050	200.169	-1.66589	0.186912	-8.91269	4.9808e-19	8.92703e-18	Down
LOC_Os12g23180	21038.2	-1.61488	0.181278	-8.90831	5.18167e-19	9.27872e-18	Down
LOC_Os04g58200	2508.31	-2.46548	0.276916	-8.90335	5.41851e-19	9.69414e-18	Down
LOC_Os09g27970	1713.31	1.08322	0.121675	8.90261	5.45474e-19	9.75022e-18	Up
LOC_Os08g44330	641.406	1.0207	0.11473	8.89651	5.76311e-19	1.02922e-17	Up
LOC_Os01g37910	7090.4	-1.35451	0.152414	-8.88702	6.27687e-19	1.11897e-17	Down
LOC_Os07g42730	512.188	-2.37429	0.267161	-8.8871	6.27221e-19	1.11897e-17	Down
LOC_Os02g02750	483.694	-1.21669	0.136943	-8.88463	6.41327e-19	1.14227e-17	Down
LOC_Os08g37350	896.55	-0.925035	0.104121	-8.88419	6.43892e-19	1.14582e-17	None
LOC_Os06g07490	298.229	1.52399	0.171619	8.88012	6.6791e-19	1.1875e-17	Up
LOC_Os08g42540	813.299	-0.899005	0.101271	-8.87724	6.85377e-19	1.21747e-17	None
LOC_Os07g42260	126.241	-2.21184	0.249184	-8.87635	6.90913e-19	1.22622e-17	Down
LOC_Os03g57660	276.732	1.54573	0.174349	8.8657	7.60245e-19	1.34807e-17	Up
LOC_Os09g36800	1099.15	-1.81464	0.204749	-8.86276	7.80568e-19	1.38288e-17	Down
LOC_Os02g36850	330.235	1.8099	0.204229	8.86211	7.85168e-19	1.3898e-17	Up
LOC_Os01g19130	471.313	-1.02413	0.11566	-8.8547	8.39122e-19	1.48398e-17	Down
LOC_Os12g39380	1525.2	-1.14645	0.129503	-8.8527	8.54265e-19	1.50943e-17	Down
LOC_Os01g13740	4489.9	-1.16285	0.131378	-8.85116	8.66107e-19	1.529e-17	Down
LOC_Os02g46860	107.147	3.71521	0.419782	8.85034	8.72511e-19	1.53895e-17	Up
LOC_Os02g20950	821.619	1.33986	0.151418	8.84874	8.85093e-19	1.55976e-17	Up
LOC_Os05g35970	99.3125	2.61942	0.296044	8.84807	8.90482e-19	1.56673e-17	Up
LOC_Os07g45330	227.76	2.11632	0.239185	8.84805	8.90618e-19	1.56673e-17	Up
LOC_Os06g43850	1780.21	-0.775521	0.0876595	-8.84697	8.99268e-19	1.58056e-17	None
LOC_Os01g07250	641.247	-1.22671	0.138765	-8.84023	9.55218e-19	1.67742e-17	Down
LOC_Os03g20700	39207.4	-1.69838	0.192321	-8.83098	1.03766e-18	1.8195e-17	Down
LOC_Os07g07230	75.2164	-4.17956	0.473286	-8.83095	1.03794e-18	1.8195e-17	Down
LOC_Os09g28310	1824.48	-1.15161	0.130417	-8.8302	1.04486e-18	1.83001e-17	Down
LOC_Os02g52650	1259.09	-1.61759	0.183229	-8.82829	1.0629e-18	1.85999e-17	Down
LOC_Os04g25490	65.5709	-3.80461	0.431007	-8.82726	1.07271e-18	1.8755e-17	Down
LOC_Os04g47690	3875.22	-1.21175	0.137377	-8.8206	1.13849e-18	1.98877e-17	Down
LOC_Os11g08330	262.712	-1.76999	0.20072	-8.81819	1.16324e-18	2.03023e-17	Down
LOC_Os07g35510	1084.99	-2.65183	0.300747	-8.81748	1.17064e-18	2.04136e-17	Down
LOC_Os10g05780	252.927	-3.00699	0.341396	-8.80793	1.27475e-18	2.22098e-17	Down
LOC_Os08g06630	6158.45	-1.40379	0.159427	-8.8052	1.30623e-18	2.27385e-17	Down
LOC_Os04g33490	312.259	-1.53978	0.174901	-8.80372	1.32356e-18	2.302e-17	Down
LOC_Os07g49400	9948.44	1.38236	0.157033	8.80298	1.33236e-18	2.3153e-17	Up
LOC_Os09g33500	2661.81	-0.982791	0.111656	-8.80195	1.34458e-18	2.3345e-17	None
LOC_Os03g17600	1384.63	-1.17164	0.133121	-8.80132	1.35213e-18	2.34557e-17	Down
LOC_Os09g25410	434.204	-1.11811	0.127053	-8.80035	1.36389e-18	2.36392e-17	Down
LOC_Os02g09750	1446.71	-1.43209	0.162826	-8.79523	1.42757e-18	2.47215e-17	Down
LOC_Os01g01790	2891.24	-1.0318	0.117465	-8.78395	1.5783e-18	2.73081e-17	Down
LOC_Os05g43920	183.115	1.67063	0.190313	8.77837	1.65862e-18	2.86729e-17	Up
LOC_Os02g09600	716.818	1.04928	0.119652	8.76939	1.79643e-18	3.10284e-17	Up
LOC_Os05g09550	1273.55	1.51266	0.172509	8.76857	1.80957e-18	3.12284e-17	Up
LOC_Os10g42100	1583.69	-1.1664	0.133023	-8.76842	1.81195e-18	3.12425e-17	Down
LOC_Os01g73760	463.712	1.08806	0.124165	8.76301	1.90103e-18	3.27502e-17	Up
LOC_Os09g28640	901.805	-2.25944	0.258186	-8.75122	2.11059e-18	3.63291e-17	Down
LOC_Os07g08760	1581	1.10133	0.125863	8.75021	2.1295e-18	3.66231e-17	Up
LOC_Os04g48410	2102.76	1.15317	0.131803	8.7492	2.14866e-18	3.69207e-17	Up
LOC_Os01g60850	171.549	2.24515	0.256638	8.74832	2.16543e-18	3.71769e-17	Up
LOC_Os04g25784	264.385	1.57758	0.18038	8.74584	2.21367e-18	3.79724e-17	Up
LOC_Os03g05290	13792.7	-1.16392	0.133142	-8.74194	2.29133e-18	3.92709e-17	Down
LOC_Os04g39660	1818.63	1.10482	0.12642	8.7393	2.34552e-18	4.01652e-17	Up
LOC_Os09g13920	472.896	-2.14666	0.24564	-8.73907	2.35032e-18	4.0213e-17	Down
LOC_Os05g18770	743.668	-0.946891	0.108382	-8.73657	2.40286e-18	4.10768e-17	None
LOC_Os04g49620	182.837	-3.60136	0.412487	-8.73087	2.52732e-18	4.31674e-17	Down
LOC_Os04g37550	316.908	-2.78252	0.318761	-8.72918	2.56527e-18	4.37782e-17	Down
LOC_Os01g69050	2160.02	-1.23056	0.140981	-8.72856	2.57935e-18	4.3981e-17	Down
LOC_Os08g44450	1187.34	-0.85465	0.0979343	-8.72677	2.62047e-18	4.4644e-17	None
LOC_Os03g63270	190.074	-1.96091	0.224719	-8.72607	2.63684e-18	4.48846e-17	Down
LOC_Os08g41110	954.576	0.854845	0.0979704	8.72554	2.64904e-18	4.50539e-17	None
LOC_Os01g72420	420.628	-2.0583	0.235898	-8.72538	2.6529e-18	4.50813e-17	Down
LOC_Os04g36750	87.5892	6.01607	0.68959	8.72412	2.68253e-18	4.5546e-17	Up
LOC_Os01g32660	962.276	-1.08769	0.124716	-8.72133	2.74957e-18	4.66446e-17	Down
LOC_Os07g01550	1925.91	-0.860687	0.0987251	-8.71801	2.83139e-18	4.79919e-17	None
LOC_Os01g61410	677.643	-1.14173	0.130988	-8.71629	2.87472e-18	4.8685e-17	Down
LOC_Os06g48800	94.8476	-2.53439	0.290795	-8.71537	2.89809e-18	4.90393e-17	Down
LOC_Os04g11390	1863.29	2.27116	0.260729	8.71078	3.01781e-18	5.10219e-17	Up
LOC_Os04g55720	1656.81	1.05015	0.120585	8.70884	3.07013e-18	5.18626e-17	Up
LOC_Os11g24120	62.5521	-4.21659	0.484347	-8.70571	3.15589e-18	5.32663e-17	Down
LOC_Os04g42200	148.806	1.8964	0.217878	8.70393	3.20592e-18	5.40651e-17	Up
LOC_Os03g12620	226.047	-2.23124	0.25666	-8.69336	3.51873e-18	5.92903e-17	Down
LOC_Os11g47820	591.65	-1.06866	0.122939	-8.69263	3.54132e-18	5.96207e-17	Down
LOC_Os05g35266	602.68	1.65958	0.190928	8.6922	3.5548e-18	5.97973e-17	Up
LOC_Os06g40640	16052.8	-1.81515	0.208976	-8.68591	3.75719e-18	6.31487e-17	Down
LOC_Os08g44810	3883.36	-1.18578	0.136582	-8.6818	3.89548e-18	6.54178e-17	Down
LOC_Os08g42370	1350.45	1.30926	0.150835	8.68009	3.95455e-18	6.63542e-17	Up
LOC_Os02g45240	462.404	1.05448	0.121489	8.67971	3.96791e-18	6.65225e-17	Up
LOC_Os07g42510	692.292	2.12276	0.244576	8.67935	3.98052e-18	6.66779e-17	Up
LOC_Os02g49320	1355.81	-0.812196	0.0935909	-8.67815	4.02261e-18	6.73265e-17	None
LOC_Os01g67420	143.769	1.76264	0.203133	8.67725	4.05454e-18	6.78041e-17	Up
LOC_Os03g10050	325.231	-2.18476	0.251785	-8.67709	4.06034e-18	6.78444e-17	Down
LOC_Os01g13480	1563.52	-1.47745	0.170293	-8.67593	4.10167e-18	6.84777e-17	Down
LOC_Os03g55230	560.228	7.98874	0.920852	8.67538	4.12157e-18	6.87525e-17	Up
LOC_Os01g48320	404.507	1.18533	0.136658	8.67373	4.18207e-18	6.97035e-17	Up
LOC_Os04g25650	914.055	5.75644	0.663754	8.67255	4.22553e-18	7.03692e-17	Up
LOC_Os03g03720	45698.6	-1.72019	0.19837	-8.67163	4.25989e-18	7.08823e-17	Down
LOC_Os11g37560	101.907	-3.54672	0.409019	-8.67127	4.27317e-18	7.10442e-17	Down
LOC_Os06g35960	49.9605	-4.87307	0.562132	-8.66891	4.36266e-18	7.24717e-17	Down
LOC_Os05g06320	216.275	-2.44337	0.281914	-8.66708	4.43327e-18	7.35835e-17	Down
LOC_Os03g10090	2069.92	-3.02189	0.348668	-8.66695	4.43854e-18	7.36097e-17	Down
LOC_Os02g33149	684.506	1.14688	0.132353	8.66531	4.50293e-18	7.46157e-17	Up
LOC_Os01g15490	1696.81	-0.964902	0.111355	-8.66509	4.51165e-18	7.46983e-17	None
LOC_Os03g33590	461.614	-1.24169	0.143386	-8.65974	4.72832e-18	7.82208e-17	Down
LOC_Os04g41620	59.3127	-5.37731	0.62124	-8.65577	4.8961e-18	8.09294e-17	Down
LOC_Os01g47600	189.993	1.78761	0.206608	8.65217	5.0529e-18	8.34523e-17	Up
LOC_Os07g09150	2557.41	1.28164	0.148167	8.64997	5.15125e-18	8.50063e-17	Up
LOC_Os04g53540	946.679	-1.47526	0.170578	-8.64861	5.21286e-18	8.5952e-17	Down
LOC_Os07g38080	404.528	1.17917	0.136364	8.64722	5.27699e-18	8.69376e-17	Up
LOC_Os03g22830	1051.8	-0.933994	0.108067	-8.6427	5.49e-18	9.03724e-17	None
LOC_Os03g63380	223.351	1.41591	0.163883	8.63976	5.63313e-18	9.26523e-17	Up
LOC_Os08g35160	837.5	2.22749	0.257942	8.63561	5.84159e-18	9.60019e-17	Up
LOC_Os11g04670	1260.69	1.38559	0.160455	8.63541	5.85181e-18	9.60908e-17	Up
LOC_Os08g40110	1515.01	0.970547	0.112401	8.63471	5.88787e-18	9.66037e-17	None
LOC_Os03g08570	1846.4	-1.13431	0.13139	-8.63318	5.96716e-18	9.78242e-17	Down
LOC_Os07g23120	81.4155	-3.55361	0.411686	-8.63184	6.0373e-18	9.8893e-17	Down
LOC_Os12g44030	191.381	-2.22593	0.258026	-8.62676	6.31156e-18	1.03301e-16	Down
LOC_Os07g05820	26995.7	-1.12392	0.130419	-8.61779	6.82565e-18	1.11623e-16	Down
LOC_Os04g57920	265.544	-1.41617	0.164351	-8.61669	6.89148e-18	1.12608e-16	Down
LOC_Os01g32330	1506.54	-1.67011	0.193875	-8.6144	7.03092e-18	1.14792e-16	Down
LOC_Os03g46740	646.992	-0.961555	0.111688	-8.60926	7.3532e-18	1.19956e-16	None
LOC_Os03g06220	666.48	1.2451	0.144713	8.60391	7.70428e-18	1.25581e-16	Up
LOC_Os10g06580	64.2473	3.09337	0.359538	8.60373	7.71634e-18	1.25675e-16	Up
LOC_Os02g14770	3482.55	0.845159	0.0982573	8.60149	7.86886e-18	1.28055e-16	None
LOC_Os10g36000	2323.87	-2.26401	0.26354	-8.59077	8.63904e-18	1.40474e-16	Down
LOC_Os12g18770	239.28	-1.65763	0.193039	-8.58705	8.92342e-18	1.4498e-16	Down
LOC_Os09g35730	696.495	-1.40213	0.163297	-8.58634	8.97836e-18	1.45754e-16	Down
LOC_Os02g02980	1076.43	-1.03263	0.120279	-8.58526	9.06285e-18	1.47006e-16	Down
LOC_Os06g39760	961.892	-0.921921	0.10742	-8.58236	9.29475e-18	1.50646e-16	None
LOC_Os06g11380	1006.32	-1.12756	0.131446	-8.57812	9.64365e-18	1.56174e-16	Down
LOC_Os01g47900	392.636	1.87805	0.218961	8.57709	9.73018e-18	1.57448e-16	Up
LOC_Os02g55000	318.395	1.25279	0.1461	8.57493	9.91509e-18	1.6031e-16	Up
LOC_Os01g67570	2849.4	1.42893	0.166775	8.56802	1.05277e-17	1.70078e-16	Up
LOC_Os07g37310	161.969	-2.12996	0.248659	-8.56582	1.07313e-17	1.73226e-16	Down
LOC_Os03g03370	123.173	-2.67826	0.312682	-8.56545	1.07655e-17	1.73639e-16	Down
LOC_Os04g15840	76.601	-7.50265	0.875998	-8.56468	1.08373e-17	1.74655e-16	Down
LOC_Os11g11210	429.692	-1.88405	0.21999	-8.56421	1.08815e-17	1.75227e-16	Down
LOC_Os03g08460	430.312	4.61623	0.539306	8.55957	1.13287e-17	1.82236e-16	Up
LOC_Os03g26080	444.299	1.11416	0.130167	8.55951	1.1335e-17	1.82236e-16	Up
LOC_Os03g13520	622.669	1.45915	0.170628	8.55163	1.21358e-17	1.94953e-16	Up
LOC_Os01g33540	716.452	1.13068	0.132232	8.55071	1.22333e-17	1.96204e-16	Up
LOC_Os07g02350	1265.21	-0.758592	0.0887167	-8.55072	1.22327e-17	1.96204e-16	None
LOC_Os02g38140	434.448	-1.39408	0.163051	-8.54994	1.23149e-17	1.97355e-16	Down
LOC_Os12g10184	692.466	1.34875	0.157811	8.5466	1.26772e-17	2.02998e-16	Up
LOC_Os07g38790	337.825	-2.67802	0.313446	-8.54381	1.29873e-17	2.07796e-16	Down
LOC_Os07g38230	2131.25	1.52286	0.178342	8.53895	1.35441e-17	2.16533e-16	Up
LOC_Os02g16600	719.957	-0.979809	0.114748	-8.53876	1.35674e-17	2.16732e-16	None
LOC_Os02g39920	1796.83	0.80856	0.0947224	8.5361	1.38833e-17	2.21601e-16	None
LOC_Os04g44870	82.835	-3.28243	0.384672	-8.53306	1.42524e-17	2.2731e-16	Down
LOC_Os03g20900	421.526	-1.43725	0.168436	-8.53292	1.427e-17	2.27409e-16	Down
LOC_Os11g43510	931.601	1.50356	0.176222	8.53219	1.43598e-17	2.28659e-16	Up
LOC_Os01g56480	167.464	1.90441	0.223221	8.5315	1.44467e-17	2.2986e-16	Up
LOC_Os02g48900	490.832	-2.8052	0.328995	-8.52655	1.50777e-17	2.39708e-16	Down
LOC_Os08g36860	303.912	-3.15598	0.370187	-8.52536	1.52338e-17	2.41997e-16	Down
LOC_Os03g60250	57.0499	4.1365	0.48529	8.52378	1.54434e-17	2.45131e-16	Up
LOC_Os09g11240	485.891	1.12103	0.131525	8.52329	1.55089e-17	2.45975e-16	Up
LOC_Os05g33600	224.692	1.43416	0.168292	8.52184	1.57033e-17	2.48862e-16	Up
LOC_Os05g05260	264.553	1.25659	0.147492	8.51974	1.59908e-17	2.53218e-16	Up
LOC_Os03g63480	5850.85	-1.32037	0.155044	-8.51607	1.65056e-17	2.61162e-16	Down
LOC_Os06g36560	180.43	2.37397	0.278859	8.51315	1.69269e-17	2.67616e-16	Up
LOC_Os06g49040	436.941	-1.74956	0.205558	-8.51128	1.72027e-17	2.71762e-16	Down
LOC_Os03g55350	76.2242	-4.42493	0.519922	-8.51076	1.72802e-17	2.7277e-16	Down
LOC_Os07g41370	118.785	-3.5622	0.41866	-8.50857	1.76092e-17	2.77745e-16	Down
LOC_Os06g48330	917.478	1.41288	0.166103	8.50604	1.79976e-17	2.83647e-16	Up
LOC_Os08g26850	220.165	1.76257	0.207251	8.50453	1.82329e-17	2.87129e-16	Up
LOC_Os08g31980	145.029	3.00946	0.353878	8.50422	1.82818e-17	2.87672e-16	Up
LOC_Os01g71670	82.0043	-5.19537	0.611122	-8.50137	1.87372e-17	2.94606e-16	Down
LOC_Os02g04710	1509.13	-0.979707	0.115281	-8.49845	1.92135e-17	3.01857e-16	None
LOC_Os02g52744	1286.76	-1.44209	0.169709	-8.49743	1.93838e-17	3.04293e-16	Down
LOC_Os01g48420	4841.63	-0.902726	0.106278	-8.49401	1.99622e-17	3.13127e-16	None
LOC_Os03g31180	243.265	-2.3024	0.271096	-8.49296	2.01441e-17	3.15733e-16	Down
LOC_Os05g05710	1955.86	0.920123	0.108356	8.4917	2.03632e-17	3.18917e-16	None
LOC_Os11g38000	1138.52	1.15299	0.135802	8.49021	2.06265e-17	3.22788e-16	Up
LOC_Os05g48290	165.116	-2.18068	0.256916	-8.4879	2.10408e-17	3.29014e-16	Down
LOC_Os01g09640	958.851	-1.40542	0.165688	-8.48233	2.20737e-17	3.44625e-16	Down
LOC_Os10g04730	92.0602	-3.10301	0.365819	-8.48237	2.20654e-17	3.44625e-16	Down
LOC_Os01g73310	500.216	-1.08971	0.128471	-8.48218	2.21015e-17	3.4479e-16	Down
LOC_Os02g13560	5984	-2.04544	0.241215	-8.47975	2.2568e-17	3.51793e-16	Down
LOC_Os12g33080	1973.82	-1.56835	0.185038	-8.47585	2.33374e-17	3.63503e-16	Down
LOC_Os01g12740	519.715	-1.33673	0.157756	-8.47343	2.3828e-17	3.70856e-16	Down
LOC_Os01g64720	344.414	1.41877	0.167443	8.47315	2.38839e-17	3.71437e-16	Up
LOC_Os08g38990	444.442	1.64566	0.194243	8.47216	2.40884e-17	3.74326e-16	Up
LOC_Os03g50480	3737.03	-1.00862	0.119101	-8.46858	2.4841e-17	3.85721e-16	Down
LOC_Os04g16450	1406.54	2.64768	0.312657	8.46834	2.48922e-17	3.86215e-16	Up
LOC_Os08g10030	892.774	1.07552	0.127216	8.45427	2.80844e-17	4.35406e-16	Up
LOC_Os03g15920	4318.23	1.14191	0.135085	8.45327	2.83264e-17	4.38818e-16	Up
LOC_Os03g06930	3078.35	-1.13442	0.134203	-8.453	2.83907e-17	4.39473e-16	Down
LOC_Os08g42440	398.007	1.11258	0.131626	8.45254	2.85031e-17	4.40871e-16	Up
LOC_Os02g13970	4403.56	-0.828085	0.0979961	-8.45019	2.9084e-17	4.49508e-16	None
LOC_Os12g04510	219.047	1.40489	0.16629	8.44843	2.95237e-17	4.55952e-16	Up
LOC_Os02g47860	500.921	-1.13805	0.134745	-8.44596	3.01563e-17	4.65361e-16	Down
LOC_Os01g67970	427.905	1.15606	0.136915	8.44364	3.07599e-17	4.7431e-16	Up
LOC_Os12g41860	171.548	-2.04556	0.242286	-8.44273	3.09998e-17	4.77641e-16	Down
LOC_Os05g44420	363.314	-1.41064	0.167145	-8.43959	3.18441e-17	4.90272e-16	Down
LOC_Os09g31482	3151.13	1.38786	0.164579	8.43281	3.37476e-17	5.19179e-16	Up
LOC_Os02g27490	2730.8	-1.60197	0.189977	-8.43247	3.38447e-17	5.20271e-16	Down
LOC_Os04g47220	10912.8	-1.52902	0.181379	-8.42998	3.45722e-17	5.31047e-16	Down
LOC_Os04g47810	41.4564	-5.18316	0.615093	-8.42662	3.55783e-17	5.4608e-16	Down
LOC_Os01g05670	1634.84	-0.928859	0.110241	-8.42574	3.58488e-17	5.4981e-16	None
LOC_Os08g02120	770.917	-1.63518	0.194102	-8.42436	3.62729e-17	5.55888e-16	Down
LOC_Os11g02300	2126.84	-0.985299	0.11699	-8.42205	3.69943e-17	5.66509e-16	None
LOC_Os04g47420	270.537	-1.98831	0.236317	-8.41374	3.97152e-17	6.07709e-16	Down
LOC_Os11g32240	618.937	-1.48466	0.176464	-8.41338	3.98361e-17	6.09094e-16	Down
LOC_Os01g71930	579.765	1.12876	0.134167	8.41307	3.99411e-17	6.10232e-16	Up
LOC_Os06g46930	2087.48	-1.48249	0.176217	-8.41287	4.00098e-17	6.10814e-16	Down
LOC_Os07g35330	62.5195	6.00303	0.714081	8.40665	4.21902e-17	6.43611e-16	Up
LOC_Os03g21990	1339.27	1.07773	0.128208	8.40607	4.23965e-17	6.46263e-16	Up
LOC_Os01g72370	137.155	6.86958	0.817262	8.40561	4.25641e-17	6.48209e-16	Up
LOC_Os10g32760	125.408	2.9589	0.352018	8.40554	4.2589e-17	6.48209e-16	Up
LOC_Os04g52074	284.358	1.40607	0.167314	8.40377	4.32377e-17	6.57582e-16	Up
LOC_Os04g33110	1113.51	-0.990514	0.117903	-8.40111	4.42291e-17	6.72148e-16	None
LOC_Os08g05750	535.996	1.31052	0.15609	8.39591	4.62299e-17	7.0202e-16	Up
LOC_Os02g06830	278.111	1.33718	0.159282	8.39505	4.6571e-17	7.06663e-16	Up
LOC_Os06g23870	3806.39	1.89727	0.226128	8.39026	4.85063e-17	7.35471e-16	Up
LOC_Os05g50560	584.292	-1.97538	0.235448	-8.3899	4.86545e-17	7.37159e-16	Down
LOC_Os07g38430	334.123	1.29001	0.153802	8.38746	4.96756e-17	7.52059e-16	Up
LOC_Os12g37530	2480.28	1.35691	0.161792	8.38676	4.99736e-17	7.55997e-16	Up
LOC_Os01g58640	387.08	-2.80193	0.33415	-8.38527	5.06111e-17	7.65062e-16	Down
LOC_Os07g12530	2521.11	-1.2098	0.144297	-8.38415	5.10931e-17	7.71765e-16	Down
LOC_Os02g08010	486.386	1.33002	0.158645	8.38364	5.13162e-17	7.74549e-16	Up
LOC_Os03g19560	3811.76	-1.64871	0.196712	-8.38133	5.2333e-17	7.893e-16	Down
LOC_Os05g38170	377.408	1.61396	0.192691	8.3759	5.4805e-17	8.2596e-16	Up
LOC_Os06g11720	57.9064	5.38244	0.642674	8.37508	5.51868e-17	8.31087e-16	Up
LOC_Os02g46720	602.59	1.23971	0.148138	8.36862	5.82972e-17	8.77268e-16	Up
LOC_Os03g49230	354.503	1.14875	0.137277	8.3681	5.85526e-17	8.80448e-16	Up
LOC_Os01g64310	142.76	-2.81412	0.336529	-8.3622	6.15579e-17	9.24942e-16	Down
LOC_Os03g29910	947.899	1.26371	0.151223	8.35661	6.45486e-17	9.6915e-16	Up
LOC_Os06g01200	472.501	1.125	0.134676	8.35339	6.63338e-17	9.95206e-16	Up
LOC_Os09g28630	2479.43	-2.19111	0.262405	-8.35011	6.81977e-17	1.0224e-15	Down
LOC_Os09g26420	17145.4	1.50995	0.180856	8.34892	6.88905e-17	1.03202e-15	Up
LOC_Os01g69840	159.59	1.8386	0.220339	8.34441	7.15687e-17	1.07133e-15	Up
LOC_Os04g58890	381.845	1.29728	0.155469	8.34429	7.16426e-17	1.07164e-15	Up
LOC_Os01g61670	2005.1	-1.04571	0.125323	-8.34414	7.17322e-17	1.07168e-15	Down
LOC_Os05g40420	1042.48	-1.45802	0.174737	-8.34411	7.17527e-17	1.07168e-15	Down
LOC_Os04g27790	115.547	-10.5288	1.26243	-8.34009	7.42334e-17	1.1079e-15	Down
LOC_Os12g07060	732.851	0.896104	0.107503	8.33559	7.711e-17	1.14997e-15	None
LOC_Os02g04010	848.568	0.941102	0.11291	8.33496	7.75273e-17	1.15534e-15	None
LOC_Os01g14050	700.851	-1.1018	0.13221	-8.33366	7.8383e-17	1.16722e-15	Down
LOC_Os08g27010	3106.94	-1.70438	0.204531	-8.33312	7.87417e-17	1.17129e-15	Down
LOC_Os01g40870	229.596	-2.1488	0.257864	-8.33307	7.87738e-17	1.17129e-15	Down
LOC_Os01g64780	620.197	-1.17	0.14043	-8.33158	7.97721e-17	1.18525e-15	Down
LOC_Os01g47530	2078.64	-0.992867	0.119195	-8.32975	8.1014e-17	1.20281e-15	None
LOC_Os05g13520	1382.89	-1.42442	0.171024	-8.32877	8.16887e-17	1.21193e-15	Down
LOC_Os05g01780	175.385	1.54284	0.185369	8.32304	8.57327e-17	1.27098e-15	Up
LOC_Os07g27140	1614.26	0.821164	0.0986844	8.32111	8.71443e-17	1.29095e-15	None
LOC_Os01g16260	325.672	-1.89839	0.228211	-8.31858	8.90203e-17	1.31776e-15	Down
LOC_Os09g33930	735.372	1.08219	0.130123	8.31671	9.04349e-17	1.33771e-15	Up
LOC_Os01g63230	315.683	-1.48936	0.179117	-8.31496	9.17804e-17	1.35661e-15	Down
LOC_Os09g30414	574.732	-1.41555	0.170255	-8.3143	9.22991e-17	1.36327e-15	Down
LOC_Os06g30750	4389.93	-1.19432	0.143766	-8.30736	9.78578e-17	1.44431e-15	Down
LOC_Os02g36570	6168.38	-1.43193	0.172465	-8.30274	1.01735e-16	1.50043e-15	Down
LOC_Os10g41200	1509.63	-0.938453	0.11305	-8.30119	1.03069e-16	1.51898e-15	None
LOC_Os03g58970	1332.51	0.896961	0.108172	8.29197	1.11389e-16	1.64038e-15	None
LOC_Os08g39500	873.085	1.2744	0.153695	8.29172	1.11625e-16	1.64264e-15	Up
LOC_Os04g58410	1141.59	0.783548	0.0945076	8.29084	1.1245e-16	1.65356e-15	None
LOC_Os09g30400	2219.18	1.63007	0.196706	8.28685	1.16284e-16	1.70868e-15	Up
LOC_Os01g74600	63.7349	3.15562	0.380947	8.2836	1.19504e-16	1.75472e-15	Up
LOC_Os02g50799	1206.07	1.18264	0.142818	8.28077	1.22376e-16	1.79557e-15	Up
LOC_Os10g39460	435.449	1.62787	0.196722	8.27498	1.28476e-16	1.88369e-15	Up
LOC_Os02g03960	2696.47	1.5238	0.184171	8.27381	1.29747e-16	1.90093e-15	Up
LOC_Os11g37970	52.9148	-3.84113	0.464369	-8.27172	1.32041e-16	1.93312e-15	Down
LOC_Os11g15624	161.148	10.5543	1.27606	8.27101	1.32828e-16	1.94322e-15	Up
LOC_Os04g52270	1570.45	-1.00769	0.121881	-8.26781	1.36437e-16	1.99456e-15	Down
LOC_Os12g41956	280.046	1.29413	0.156537	8.26726	1.37075e-16	2.00241e-15	Up
LOC_Os05g29090	146.445	1.63127	0.197326	8.26688	1.37507e-16	2.00727e-15	Up
LOC_Os09g26560	1048.58	-1.03043	0.124736	-8.26084	1.44649e-16	2.10997e-15	Down
LOC_Os04g47190	435.733	1.54966	0.187646	8.25843	1.47595e-16	2.15138e-15	Up
LOC_Os05g39580	230.384	10.1067	1.22421	8.2557	1.51016e-16	2.1984e-15	Up
LOC_Os06g08860	84.0516	-2.27864	0.276008	-8.25568	1.51041e-16	2.1984e-15	Down
LOC_Os11g05170	160.991	10.5543	1.27853	8.25499	1.5192e-16	2.20958e-15	Up
LOC_Os02g46962	1247.44	-0.889387	0.107786	-8.25141	1.56542e-16	2.27516e-15	None
LOC_Os08g19590	328.397	-1.27504	0.154549	-8.25003	1.58357e-16	2.29986e-15	Down
LOC_Os02g47510	41206.7	-1.14686	0.139036	-8.24866	1.60181e-16	2.32466e-15	Down
LOC_Os02g45540	434.193	-1.48709	0.180336	-8.2462	1.63504e-16	2.37117e-15	Down
LOC_Os01g40630	6022.92	-1.36843	0.166015	-8.24277	1.68269e-16	2.4385e-15	Down
LOC_Os05g15160	878.753	1.44667	0.175537	8.24137	1.70246e-16	2.46536e-15	Up
LOC_Os11g16310	354.946	-1.9361	0.234985	-8.23923	1.73315e-16	2.50799e-15	Down
LOC_Os01g10320	42.1989	-4.60401	0.558846	-8.23842	1.74502e-16	2.52334e-15	Down
LOC_Os01g25484	32502.3	-1.25931	0.152902	-8.23603	1.78017e-16	2.5723e-15	Down
LOC_Os09g24820	1357.05	-1.27515	0.154828	-8.23593	1.78169e-16	2.57264e-15	Down
LOC_Os08g13930	1769.89	-0.669179	0.081275	-8.23352	1.81788e-16	2.623e-15	None
LOC_Os10g22630	7118.28	1.19218	0.14494	8.22536	1.94598e-16	2.8058e-15	Up
LOC_Os03g02690	379.867	-1.60966	0.19572	-8.22428	1.96361e-16	2.82919e-15	Down
LOC_Os03g49210	1319.4	0.890268	0.108261	8.22332	1.97949e-16	2.85e-15	None
LOC_Os06g44260	84.3267	-4.39367	0.534345	-8.22253	1.99254e-16	2.86674e-15	Down
LOC_Os03g26870	961.244	-1.62199	0.197275	-8.22195	2.00216e-16	2.8785e-15	Down
LOC_Os02g58100	43.0902	-4.06692	0.494784	-8.21959	2.04208e-16	2.93378e-15	Down
LOC_Os06g11800	491.703	1.77544	0.216019	8.21888	2.0541e-16	2.94893e-15	Up
LOC_Os07g46780	657.912	-1.4598	0.177694	-8.21525	2.11719e-16	3.03732e-15	Down
LOC_Os07g14160	163.12	1.98324	0.241535	8.21097	2.19402e-16	3.14528e-15	Up
LOC_Os01g61880	1642.41	-2.11819	0.258061	-8.20808	2.24748e-16	3.21961e-15	Down
LOC_Os07g47090	1205.42	-1.41099	0.172032	-8.2019	2.36617e-16	3.38721e-15	Down
LOC_Os02g43720	307.057	1.21196	0.147783	8.20094	2.38508e-16	3.41184e-15	Up
LOC_Os09g34100	2267.27	-1.20278	0.146714	-8.1981	2.44215e-16	3.49098e-15	Down
LOC_Os04g59610	2222.95	-1.41596	0.172768	-8.19573	2.49071e-16	3.55785e-15	Down
LOC_Os04g14220	158.212	-2.94671	0.359592	-8.19459	2.51443e-16	3.58916e-15	Down
LOC_Os02g35470	3240.04	-0.591468	0.0721801	-8.19434	2.51964e-16	3.59403e-15	None
LOC_Os07g32530	451.851	0.966635	0.118007	8.19135	2.58322e-16	3.6821e-15	None
LOC_Os02g57040	2979.45	-0.952045	0.116251	-8.18955	2.62213e-16	3.73491e-15	None
LOC_Os01g66970	287.181	-2.02045	0.246753	-8.18816	2.65248e-16	3.77544e-15	Down
LOC_Os07g10256	815.476	0.970114	0.118487	8.18753	2.66642e-16	3.79257e-15	None
LOC_Os03g61280	303.927	1.39688	0.17071	8.18273	2.77473e-16	3.94383e-15	Up
LOC_Os05g19970	1309.5	0.973036	0.118938	8.18106	2.8136e-16	3.99623e-15	None
LOC_Os07g29620	2974.51	-0.970035	0.118591	-8.17967	2.84614e-16	4.03958e-15	None
LOC_Os05g28520	105.397	-2.473	0.302341	-8.1795	2.85014e-16	4.04238e-15	Down
LOC_Os07g46520	1003.33	-1.67882	0.205264	-8.1788	2.86683e-16	4.06317e-15	Down
LOC_Os03g55784	335.499	1.31697	0.161097	8.17499	2.95883e-16	4.1906e-15	Up
LOC_Os03g22634	47.1307	-4.63672	0.567271	-8.17372	2.99011e-16	4.2319e-15	Down
LOC_Os07g30120	444.484	1.53163	0.187428	8.17183	3.03741e-16	4.29579e-15	Up
LOC_Os05g51110	208.616	1.51667	0.185641	8.16989	3.08658e-16	4.36225e-15	Up
LOC_Os08g37780	152.32	1.65651	0.203201	8.15208	3.57719e-16	5.05205e-15	Up
LOC_Os03g12840	1044.52	-1.51595	0.185964	-8.15186	3.58368e-16	5.05765e-15	Down
LOC_Os05g22730	1425.19	-1.30506	0.160097	-8.15169	3.58881e-16	5.06131e-15	Down
LOC_Os03g21270	426.837	-1.33188	0.163416	-8.15026	3.6314e-16	5.11777e-15	Down
LOC_Os07g38810	189.774	-3.83675	0.470772	-8.14993	3.64148e-16	5.12835e-15	Down
LOC_Os07g09340	3672.92	-1.35443	0.166477	-8.13586	4.09034e-16	5.75643e-15	Down
LOC_Os05g30190	720.028	-1.48015	0.181945	-8.13514	4.11466e-16	5.78659e-15	Down
LOC_Os03g03670	1902.43	-1.88464	0.23175	-8.1322	4.21556e-16	5.92431e-15	Down
LOC_Os10g26850	3147.91	1.32152	0.162519	8.13151	4.23978e-16	5.95416e-15	Up
LOC_Os01g51890	402.912	-2.37409	0.291991	-8.13068	4.2689e-16	5.99085e-15	Down
LOC_Os03g61540	429.305	1.48031	0.18207	8.13048	4.27607e-16	5.9967e-15	Up
LOC_Os05g02310	66.0297	-2.82938	0.348085	-8.12844	4.34865e-16	6.0942e-15	Down
LOC_Os02g51030	398.795	1.27292	0.156618	8.12755	4.38045e-16	6.13447e-15	Up
LOC_Os07g06410	69.9846	2.60226	0.320221	8.12644	4.42086e-16	6.18672e-15	Up
LOC_Os01g49529	833.611	-1.44098	0.177405	-8.12254	4.56512e-16	6.38413e-15	Down
LOC_Os07g31599	512.12	-1.49815	0.184474	-8.12121	4.61566e-16	6.45031e-15	Down
LOC_Os06g30894	1085.64	0.996348	0.122696	8.12047	4.64365e-16	6.48488e-15	None
LOC_Os01g51250	340.682	1.36875	0.168568	8.11987	4.66692e-16	6.51284e-15	Up
LOC_Os02g50790	2357.55	0.888339	0.109418	8.11875	4.71019e-16	6.56863e-15	None
LOC_Os01g62230	1022.76	1.10409	0.136067	8.11432	4.88515e-16	6.80787e-15	Up
LOC_Os10g35670	356.809	1.81684	0.223918	8.11385	4.90404e-16	6.82943e-15	Up
LOC_Os10g38730	695.144	-1.40618	0.173486	-8.10547	5.25413e-16	7.31188e-15	Down
LOC_Os03g14400	281.766	-1.29636	0.159997	-8.10241	5.38796e-16	7.49291e-15	Down
LOC_Os05g03920	279.234	-2.44463	0.301731	-8.102	5.40622e-16	7.51306e-15	Down
LOC_Os11g29720	2763.38	-4.46762	0.551564	-8.09991	5.5002e-16	7.63836e-15	Down
LOC_Os06g02220	418.327	-1.22344	0.151049	-8.09961	5.51375e-16	7.65186e-15	Down
LOC_Os11g03390	3345.33	-1.4895	0.183984	-8.09579	5.68927e-16	7.88996e-15	Down
LOC_Os06g08280	350.87	1.61883	0.200008	8.09385	5.78059e-16	8.01105e-15	Up
LOC_Os06g03940	683.222	0.957013	0.118241	8.09375	5.78531e-16	8.01204e-15	None
LOC_Os07g02100	145.231	-2.0393	0.251999	-8.0925	5.84518e-16	8.08934e-15	Down
LOC_Os01g54380	71.9065	2.40584	0.297315	8.09189	5.87436e-16	8.12409e-15	Up
LOC_Os04g52361	1542.58	-1.05425	0.130286	-8.0918	5.87872e-16	8.1245e-15	Down
LOC_Os08g16580	37.5139	-4.17933	0.516704	-8.08844	6.04361e-16	8.34661e-15	Down
LOC_Os03g50270	4770.07	-0.975549	0.120644	-8.08617	6.15723e-16	8.49766e-15	None
LOC_Os02g03540	747.643	0.892272	0.110377	8.08384	6.276e-16	8.6556e-15	None
LOC_Os04g33300	771.162	1.06727	0.132034	8.08334	6.3018e-16	8.68518e-15	Up
LOC_Os04g32980	857.533	-0.913143	0.113014	-8.07993	6.48017e-16	8.92486e-15	None
LOC_Os03g47050	2860.01	1.43231	0.177329	8.07713	6.63081e-16	9.12604e-15	Up
LOC_Os10g26660	762.911	0.923783	0.114388	8.07587	6.69971e-16	9.21453e-15	None
LOC_Os01g66170	1932.75	-1.26279	0.156426	-8.07277	6.87198e-16	9.44495e-15	Down
LOC_Os05g11780	1298.85	-1.53199	0.189797	-8.07172	6.93136e-16	9.52002e-15	Down
LOC_Os03g07360	5861.99	-1.22044	0.15123	-8.0701	7.02416e-16	9.64086e-15	Down
LOC_Os01g42730	389.755	-2.11342	0.261981	-8.06706	7.20131e-16	9.87721e-15	Down
LOC_Os08g15030	396.345	1.82813	0.226762	8.06191	7.5111e-16	1.02951e-14	Up
LOC_Os01g43370	4560.66	-1.20387	0.14941	-8.05749	7.78739e-16	1.06664e-14	Down
LOC_Os03g62650	395.518	1.18294	0.146827	8.05664	7.84191e-16	1.07337e-14	Up
LOC_Os02g27740	119.034	1.76028	0.2185	8.0562	7.86997e-16	1.07648e-14	Up
LOC_Os08g02354	277.429	1.39679	0.173452	8.0529	8.08578e-16	1.10524e-14	Up
LOC_Os08g40890	154.621	-1.62853	0.202267	-8.05138	8.18644e-16	1.11824e-14	Down
LOC_Os06g40740	172.509	1.66908	0.207485	8.04436	8.66981e-16	1.18345e-14	Up
LOC_Os01g56460	179.953	1.54711	0.192437	8.03956	9.0165e-16	1.22994e-14	Up
LOC_Os02g51119	167.996	1.93136	0.240487	8.03104	9.66513e-16	1.31752e-14	Up
LOC_Os06g51400	434.857	1.2037	0.1499	8.03007	9.74175e-16	1.32706e-14	Up
LOC_Os08g44000	2368.55	-1.31909	0.164274	-8.02985	9.75933e-16	1.32855e-14	Down
LOC_Os11g45250	267.817	1.45415	0.181129	8.02824	9.88824e-16	1.34518e-14	Up
LOC_Os08g36590	241.939	-1.52523	0.190141	-8.0216	1.04378e-15	1.41897e-14	Down
LOC_Os01g61890	1010.36	-0.778402	0.0970585	-8.01993	1.05807e-15	1.43742e-14	None
LOC_Os07g39470	3164.66	-0.755789	0.0942619	-8.01797	1.07505e-15	1.4595e-14	None
LOC_Os10g06720	316.192	1.78042	0.222059	8.0178	1.0766e-15	1.45992e-14	Up
LOC_Os03g53520	184.986	-2.01475	0.251286	-8.01777	1.07682e-15	1.45992e-14	Down
LOC_Os09g04440	4070.71	-1.0325	0.128811	-8.01563	1.09575e-15	1.48457e-14	Down
LOC_Os03g10870	189.731	1.76029	0.219718	8.01158	1.13247e-15	1.53329e-14	Up
LOC_Os06g39344	2048.38	-0.739127	0.0922608	-8.01128	1.1352e-15	1.53594e-14	None
LOC_Os08g01780	339.311	-2.00369	0.25022	-8.00772	1.16851e-15	1.57994e-14	Down
LOC_Os01g06600	1349.44	1.37618	0.171864	8.00737	1.17186e-15	1.58337e-14	Up
LOC_Os03g51950	2278.01	-1.06177	0.132601	-8.00729	1.17263e-15	1.58337e-14	Down
LOC_Os05g50190	697.871	1.8263	0.228088	8.00702	1.17522e-15	1.58579e-14	Up
LOC_Os06g38470	1558.24	0.822807	0.102774	8.00601	1.18491e-15	1.59779e-14	None
LOC_Os06g02028	531.594	-1.09578	0.136909	-8.00366	1.20773e-15	1.62746e-14	Down
LOC_Os05g07030	1449.47	-0.70506	0.088116	-8.00149	1.22918e-15	1.65525e-14	None
LOC_Os11g37540	462.618	1.08615	0.135809	7.99758	1.26886e-15	1.70753e-14	Up
LOC_Os08g41790	1676.88	0.95943	0.120007	7.99478	1.29802e-15	1.7456e-14	None
LOC_Os02g37140	311.868	1.15168	0.144086	7.99301	1.31687e-15	1.76975e-14	Up
LOC_Os08g08120	321.148	-1.54412	0.193188	-7.99283	1.31872e-15	1.77105e-14	Down
LOC_Os01g09760	258.863	1.42494	0.178312	7.99127	1.33556e-15	1.79246e-14	Up
LOC_Os03g06620	2109.08	-0.781442	0.0978139	-7.98907	1.35961e-15	1.82352e-14	None
LOC_Os05g47780	442.474	1.60309	0.200726	7.98649	1.38832e-15	1.86077e-14	Up
LOC_Os12g33090	277.225	-1.40213	0.175572	-7.98604	1.39338e-15	1.86631e-14	Down
LOC_Os08g43620	155.09	2.26063	0.283405	7.97667	1.50328e-15	2.01216e-14	Up
LOC_Os05g02420	2556.22	1.20288	0.150802	7.97659	1.50432e-15	2.01221e-14	Up
LOC_Os04g32020	3871.23	-0.758971	0.095188	-7.97339	1.54386e-15	2.06233e-14	None
LOC_Os11g01154	1225.2	-1.04723	0.13134	-7.97344	1.5432e-15	2.06233e-14	Down
LOC_Os01g65660	218.612	-2.86903	0.359904	-7.97165	1.56573e-15	2.09015e-14	Down
LOC_Os02g47560	644.337	-1.49436	0.187544	-7.96805	1.61199e-15	2.15046e-14	Down
LOC_Os04g51560	718.755	-1.54485	0.193883	-7.96795	1.61333e-15	2.15082e-14	Down
LOC_Os01g72240	749.167	0.94653	0.118813	7.96653	1.63188e-15	2.17411e-14	None
LOC_Os01g59110	164.647	2.0496	0.257289	7.96613	1.63726e-15	2.17981e-14	Up
LOC_Os01g07370	783.582	0.988374	0.124075	7.96592	1.64005e-15	2.18208e-14	None
LOC_Os02g50240	2291.93	-1.36408	0.171253	-7.96528	1.64845e-15	2.19179e-14	Down
LOC_Os04g35260	872.776	0.952181	0.119565	7.96372	1.66949e-15	2.21829e-14	None
LOC_Os02g19550	268.579	1.35989	0.170782	7.96272	1.68301e-15	2.23477e-14	Up
LOC_Os06g50146	778.783	-0.990492	0.124412	-7.9614	1.70106e-15	2.25724e-14	None
LOC_Os08g10340	117.393	2.04648	0.257075	7.96062	1.71176e-15	2.26993e-14	Up
LOC_Os04g53990	50.4387	-3.06175	0.384783	-7.95708	1.76151e-15	2.33435e-14	Down
LOC_Os06g24190	287.165	1.5113	0.190002	7.95414	1.80381e-15	2.38882e-14	Up
LOC_Os05g22670	1041.76	-1.078	0.135577	-7.95124	1.84655e-15	2.44381e-14	Down
LOC_Os09g35910	161.629	-1.80509	0.227035	-7.95075	1.85393e-15	2.45195e-14	Down
LOC_Os02g58139	484.575	0.958929	0.120617	7.95018	1.86246e-15	2.4616e-14	None
LOC_Os08g33810	362.118	1.1277	0.141962	7.9437	1.96246e-15	2.59205e-14	Up
LOC_Os08g01910	90.0132	-2.48021	0.312432	-7.93842	2.04779e-15	2.70298e-14	Down
LOC_Os01g23710	420.017	1.29289	0.162893	7.93707	2.0702e-15	2.73076e-14	Up
LOC_Os06g35560	207.495	-1.82579	0.230064	-7.936	2.08806e-15	2.7525e-14	Down
LOC_Os03g45280	18231.1	-2.79188	0.351823	-7.93545	2.09728e-15	2.76283e-14	Down
LOC_Os03g13540	432.164	-1.51981	0.191604	-7.93204	2.15579e-15	2.83803e-14	Down
LOC_Os07g42890	392.946	-1.3231	0.166853	-7.92977	2.19553e-15	2.88845e-14	Down
LOC_Os01g41220	1081.09	0.894964	0.112896	7.92735	2.2387e-15	2.94138e-14	None
LOC_Os03g51610	1846.23	-1.32447	0.167076	-7.92735	2.23871e-15	2.94138e-14	Down
LOC_Os05g05600	4590.2	-0.905289	0.11422	-7.92584	2.26602e-15	2.97531e-14	None
LOC_Os12g10320	338.562	1.60884	0.203028	7.92422	2.29576e-15	3.01238e-14	Up
LOC_Os01g65890	391.514	1.12906	0.142551	7.92041	2.36735e-15	3.10427e-14	Up
LOC_Os03g60130	1316.84	0.941421	0.118908	7.9172	2.42917e-15	3.18325e-14	None
LOC_Os04g38640	771.377	-1.18798	0.150133	-7.91284	2.51589e-15	3.29258e-14	Down
LOC_Os11g10320	2537.81	-4.62401	0.584364	-7.91289	2.51479e-15	3.29258e-14	Down
LOC_Os01g12880	1807.18	0.891161	0.112629	7.91239	2.52489e-15	3.30219e-14	None
LOC_Os05g40960	117.63	-2.80162	0.354188	-7.90998	2.57435e-15	3.36467e-14	Down
LOC_Os04g41540	99.7471	-2.45506	0.310486	-7.90714	2.63373e-15	3.44004e-14	Down
LOC_Os03g07870	317.85	1.60873	0.203474	7.9063	2.65153e-15	3.46101e-14	Up
LOC_Os03g15480	1388.64	0.954885	0.120788	7.90549	2.66874e-15	3.48121e-14	None
LOC_Os01g46926	2310.76	-0.930019	0.117689	-7.90232	2.73764e-15	3.56875e-14	None
LOC_Os12g39840	331.618	-1.17252	0.148434	-7.89925	2.80592e-15	3.65538e-14	Down
LOC_Os07g17560	354.05	1.5405	0.195045	7.8982	2.82955e-15	3.68376e-14	Up
LOC_Os01g22510	737.259	-1.09533	0.138696	-7.89733	2.84949e-15	3.7073e-14	Down
LOC_Os05g01050	1372.95	-0.826017	0.104611	-7.89611	2.87746e-15	3.74127e-14	None
LOC_Os12g38760	96.673	2.56262	0.324599	7.89474	2.90932e-15	3.78023e-14	Up
LOC_Os05g41540	188.339	-1.768	0.223996	-7.893	2.95001e-15	3.8306e-14	Down
LOC_Os01g01390	479.03	-1.15038	0.145783	-7.89105	2.99643e-15	3.88835e-14	Down
LOC_Os08g40580	408.379	1.47607	0.187061	7.89086	3.00105e-15	3.89183e-14	Up
LOC_Os09g39540	851.664	-1.01444	0.128566	-7.89045	3.01099e-15	3.90219e-14	Down
LOC_Os02g24354	2617.92	0.84539	0.107151	7.88973	3.02844e-15	3.92225e-14	None
LOC_Os03g12000	1240.8	-0.9945	0.126052	-7.8896	3.03156e-15	3.92375e-14	None
LOC_Os12g43130	1308.97	-1.63531	0.207289	-7.88901	3.04596e-15	3.93984e-14	Down
LOC_Os01g29830	673.212	1.34688	0.170898	7.88117	3.24336e-15	4.19245e-14	Up
LOC_Os09g30478	689.163	1.25791	0.159624	7.88048	3.26129e-15	4.21291e-14	Up
LOC_Os01g70570	862.678	1.26266	0.160289	7.87742	3.34197e-15	4.31434e-14	Up
LOC_Os01g54340	360.923	-1.45098	0.184212	-7.87672	3.36074e-15	4.33577e-14	Down
LOC_Os08g16830	309.877	-2.18596	0.277647	-7.87316	3.45786e-15	4.45818e-14	Down
LOC_Os11g29500	1952.56	0.942496	0.119741	7.8711	3.51535e-15	4.52939e-14	None
LOC_Os05g34160	260.885	-1.59628	0.202871	-7.86844	3.5909e-15	4.62374e-14	Down
LOC_Os01g07490	1534.53	0.770559	0.0979623	7.86587	3.66538e-15	4.71661e-14	None
LOC_Os06g05670	423.354	1.00942	0.12834	7.8652	3.68514e-15	4.73899e-14	Up
LOC_Os11g43860	198.322	-1.50636	0.191528	-7.86497	3.69179e-15	4.74448e-14	Down
LOC_Os03g61829	102.59	2.69878	0.343418	7.85859	3.88493e-15	4.98628e-14	Up
LOC_Os06g12590	1212.7	1.11286	0.14161	7.8586	3.88449e-15	4.98628e-14	Up
LOC_Os03g60620	4796.38	-1.72798	0.220012	-7.854	4.02959e-15	5.16864e-14	Down
LOC_Os02g05840	1169.4	0.839647	0.106917	7.85327	4.05342e-15	5.19586e-14	None
LOC_Os01g11340	218.345	2.28685	0.291348	7.84921	4.18671e-15	5.36329e-14	Up
LOC_Os02g18064	93.8572	2.09454	0.267148	7.84035	4.49299e-15	5.75195e-14	Up
LOC_Os11g36430	1172.61	-0.759023	0.0968485	-7.83722	4.60619e-15	5.8931e-14	None
LOC_Os11g37330	69.8594	2.47755	0.316299	7.83294	4.76588e-15	6.0935e-14	Up
LOC_Os10g41790	382.205	1.38994	0.177493	7.83092	4.84323e-15	6.18448e-14	Up
LOC_Os10g42960	461.665	-1.65121	0.210857	-7.83097	4.84133e-15	6.18448e-14	Down
LOC_Os07g39980	162.158	1.97937	0.252838	7.82861	4.93299e-15	6.29508e-14	Up
LOC_Os12g21710	807.027	-1.4463	0.184794	-7.82654	5.01476e-15	6.39534e-14	Down
LOC_Os07g40030	625.47	1.09739	0.140225	7.82589	5.04088e-15	6.42454e-14	Up
LOC_Os02g56280	1748.36	-0.857155	0.109551	-7.82427	5.10605e-15	6.50346e-14	None
LOC_Os10g31940	224.118	1.49875	0.191573	7.82342	5.1409e-15	6.54368e-14	Up
LOC_Os02g12800	646.978	-1.24301	0.158949	-7.82017	5.27503e-15	6.71013e-14	Down
LOC_Os08g44370	697.549	-1.87073	0.239332	-7.81645	5.43335e-15	6.90713e-14	Down
LOC_Os02g04260	411.469	-1.00667	0.128864	-7.81187	5.63464e-15	7.15847e-14	Down
LOC_Os04g45600	1868.17	-1.34079	0.171664	-7.81056	5.69363e-15	7.22882e-14	Down
LOC_Os02g58150	3506.46	-1.3376	0.171311	-7.80801	5.80986e-15	7.3717e-14	Down
LOC_Os01g37470	771.015	2.34952	0.300984	7.80612	5.89767e-15	7.47837e-14	Up
LOC_Os09g17600	3111.63	-1.0637	0.136288	-7.80483	5.95807e-15	7.54538e-14	Down
LOC_Os08g14440	7326.87	-1.35429	0.173518	-7.80486	5.95685e-15	7.54538e-14	Down
LOC_Os02g43670	213.861	1.57535	0.201867	7.80389	6.00261e-15	7.59697e-14	Up
LOC_Os04g58734	66.1501	2.6341	0.337565	7.80324	6.03363e-15	7.63139e-14	Up
LOC_Os09g39780	234.722	-1.20358	0.15427	-7.80174	6.10581e-15	7.71781e-14	Down
LOC_Os01g72049	200.335	-1.36287	0.174746	-7.79915	6.23256e-15	7.87304e-14	Down
LOC_Os10g42130	50.5821	-3.96714	0.508874	-7.79592	6.39413e-15	8.07204e-14	Down
LOC_Os09g21802	165.503	1.56195	0.200588	7.78687	6.86886e-15	8.66587e-14	Up
LOC_Os01g63290	423.453	1.1187	0.143697	7.78512	6.96446e-15	8.78093e-14	Up
LOC_Os01g63480	85.2188	-3.38198	0.434433	-7.7848	6.98214e-15	8.79767e-14	Down
LOC_Os06g33720	67.6621	-3.74952	0.481733	-7.7834	7.0602e-15	8.89043e-14	Down
LOC_Os10g39860	1530.45	0.840429	0.107994	7.78218	7.12863e-15	8.97094e-14	None
LOC_Os01g57350	536.286	-0.99173	0.127446	-7.78157	7.16297e-15	9.00848e-14	None
LOC_Os11g30500	43.5794	-4.79622	0.616472	-7.78011	7.24616e-15	9.10737e-14	Down
LOC_Os03g07580	1112.19	0.763623	0.0981642	7.77904	7.30769e-15	9.17894e-14	None
LOC_Os09g23300	54.8703	-5.27065	0.677656	-7.77777	7.38159e-15	9.26593e-14	Down
LOC_Os03g19410	4378.35	-0.980913	0.126134	-7.77677	7.43973e-15	9.33305e-14	None
LOC_Os08g10320	3180.95	1.65488	0.212954	7.77107	7.7828e-15	9.75731e-14	Up
LOC_Os07g01030	2507.95	-1.19545	0.153866	-7.76941	7.88496e-15	9.87919e-14	Down
LOC_Os01g60230	1324.08	-1.00514	0.129481	-7.76281	8.30661e-15	1.0401e-13	Down
LOC_Os04g14810	78.5971	-2.67266	0.344473	-7.75869	8.58082e-15	1.07376e-13	Down
LOC_Os01g56590	1039.5	0.811471	0.104591	7.75855	8.59046e-15	1.07429e-13	None
LOC_Os01g49670	643.295	1.1844	0.152694	7.75672	8.71556e-15	1.08925e-13	Up
LOC_Os05g07870	2383.53	-1.23886	0.159824	-7.75139	9.08955e-15	1.13529e-13	Down
LOC_Os08g34010	394.967	1.28155	0.165454	7.74563	9.51089e-15	1.18717e-13	Up
LOC_Os07g12490	367.148	1.14995	0.14849	7.74431	9.61006e-15	1.1988e-13	Up
LOC_Os01g08970	1957.73	-0.63042	0.0814163	-7.74317	9.69716e-15	1.20891e-13	None
LOC_Os02g03700	879.317	1.6607	0.214545	7.74056	9.89796e-15	1.23317e-13	Up
LOC_Os01g01870	309.944	-1.42506	0.184135	-7.73919	1.00056e-14	1.2458e-13	Down
LOC_Os05g46340	1197.04	-1.36943	0.177045	-7.73491	1.03478e-14	1.28762e-13	Down
LOC_Os07g12140	233.903	-1.25863	0.162779	-7.73218	1.05721e-14	1.31471e-13	Down
LOC_Os08g32870	1860.91	0.903723	0.116882	7.73193	1.05929e-14	1.31647e-13	None
LOC_Os10g11022	77.7721	-3.38127	0.437352	-7.73123	1.0651e-14	1.32287e-13	Down
LOC_Os05g50280	1043.23	-0.691187	0.0894292	-7.72887	1.08503e-14	1.34679e-13	None
LOC_Os02g21630	347.281	-1.06504	0.137801	-7.72877	1.08588e-14	1.347e-13	Down
LOC_Os10g40780	3737.06	1.0013	0.129564	7.72817	1.09101e-14	1.35253e-13	Up
LOC_Os01g21420	342.228	1.303	0.168666	7.72528	1.11609e-14	1.38277e-13	Up
LOC_Os07g48040	1209.05	-1.4484	0.187557	-7.72246	1.1411e-14	1.41287e-13	Down
LOC_Os07g09870	753.36	-0.951562	0.123231	-7.72177	1.14724e-14	1.41959e-13	None
LOC_Os07g08390	379.836	-1.4383	0.186311	-7.71989	1.16433e-14	1.43985e-13	Down
LOC_Os03g55990	230.759	1.79422	0.232522	7.71637	1.19686e-14	1.47916e-13	Up
LOC_Os03g36960	116.691	1.73102	0.224421	7.71328	1.22622e-14	1.51451e-13	Up
LOC_Os04g41460	895.129	-0.751928	0.0975088	-7.71138	1.2446e-14	1.53626e-13	None
LOC_Os07g40260	1495.37	0.907752	0.117861	7.70187	1.3409e-14	1.65411e-13	None
LOC_Os01g11900	2227.78	-0.690337	0.089675	-7.69821	1.37986e-14	1.70111e-13	None
LOC_Os11g48070	189.279	-1.3508	0.175472	-7.69807	1.38132e-14	1.70187e-13	Down
LOC_Os02g41550	3146.76	1.57535	0.204653	7.69766	1.38584e-14	1.70638e-13	Up
LOC_Os09g04050	110.116	2.57142	0.334058	7.69753	1.38724e-14	1.70706e-13	Up
LOC_Os04g01600	838.643	1.59986	0.207924	7.69445	1.42103e-14	1.74757e-13	Up
LOC_Os10g39230	530.676	0.929259	0.120792	7.69304	1.43676e-14	1.76582e-13	None
LOC_Os02g50810	191.708	1.41863	0.184418	7.69247	1.44316e-14	1.7726e-13	Up
LOC_Os06g41120	1112.65	2.0284	0.263799	7.68916	1.48099e-14	1.81795e-13	Up
LOC_Os01g37510	116.001	1.95228	0.253933	7.68816	1.49271e-14	1.83121e-13	Up
LOC_Os05g14010	199.869	-1.49235	0.194167	-7.68592	1.51899e-14	1.8623e-13	Down
LOC_Os10g35840	12310	-2.04232	0.265737	-7.68549	1.52412e-14	1.86744e-13	Down
LOC_Os11g09160	447.328	1.70472	0.221838	7.68452	1.53574e-14	1.88052e-13	Up
LOC_Os04g35380	307.429	1.16406	0.151488	7.68413	1.54037e-14	1.88504e-13	Up
LOC_Os01g35184	431.636	-1.09682	0.14274	-7.68402	1.54178e-14	1.88562e-13	Down
LOC_Os10g26859	1388.76	1.26577	0.164795	7.68088	1.57996e-14	1.93112e-13	Up
LOC_Os11g01040	631.074	-1.94263	0.252934	-7.68038	1.58613e-14	1.93749e-13	Down
LOC_Os05g51180	2391.9	0.631718	0.0822552	7.67997	1.59128e-14	1.94259e-13	None
LOC_Os02g09359	127.409	-2.54503	0.331521	-7.67684	1.63057e-14	1.98933e-13	Down
LOC_Os06g45860	538.039	0.864031	0.112557	7.67636	1.63674e-14	1.99564e-13	None
LOC_Os03g57420	216.147	1.68602	0.219772	7.6717	1.69732e-14	2.06824e-13	Up
LOC_Os01g13390	437.059	-1.24653	0.162496	-7.67111	1.70514e-14	2.07651e-13	Down
LOC_Os06g44500	4397.27	1.72631	0.225126	7.6682	1.74433e-14	2.12294e-13	Up
LOC_Os01g12710	4112.83	-0.957325	0.124856	-7.66743	1.7547e-14	2.13426e-13	None
LOC_Os12g13340	542.462	3.64862	0.475885	7.66703	1.76026e-14	2.13972e-13	Up
LOC_Os01g40860	831.022	-1.21164	0.158043	-7.66655	1.76685e-14	2.14642e-13	Down
LOC_Os09g35940	1314.37	-4.94746	0.6455	-7.66454	1.79474e-14	2.17899e-13	Down
LOC_Os01g07890	182.773	1.60064	0.20913	7.65378	1.95158e-14	2.36796e-13	Up
LOC_Os06g28124	373.592	-2.5697	0.335775	-7.65305	1.96265e-14	2.37995e-13	Down
LOC_Os05g49240	58.1605	-3.06651	0.400823	-7.65054	2.00133e-14	2.42538e-13	Down
LOC_Os02g28465	179.324	1.8773	0.245589	7.64407	2.10462e-14	2.54901e-13	Up
LOC_Os12g20150	2160.63	-0.872887	0.114319	-7.63555	2.24865e-14	2.7218e-13	None
LOC_Os01g01070	378.665	1.08465	0.142109	7.63256	2.3014e-14	2.78397e-13	Up
LOC_Os01g68810	2580.41	0.838512	0.109875	7.63148	2.32081e-14	2.80575e-13	None
LOC_Os01g71310	199.158	-2.55319	0.334634	-7.62979	2.3514e-14	2.84101e-13	Down
LOC_Os03g08754	657.742	-0.998992	0.130943	-7.62923	2.36157e-14	2.85158e-13	None
LOC_Os08g06480	2612.77	-0.661632	0.0867395	-7.62781	2.38783e-14	2.88154e-13	None
LOC_Os03g14280	1413.31	0.825759	0.108258	7.62766	2.39047e-14	2.88299e-13	None
LOC_Os08g17080	180.855	1.52692	0.200195	7.62714	2.40022e-14	2.893e-13	Up
LOC_Os09g15820	543.157	-1.34968	0.177019	-7.62453	2.44929e-14	2.95037e-13	Down
LOC_Os04g58320	184.87	-1.54903	0.203294	-7.61966	2.54347e-14	3.06197e-13	Down
LOC_Os03g12879	102.1	2.37415	0.311778	7.61488	2.63931e-14	3.17544e-13	Up
LOC_Os02g57540	1739.95	-0.880041	0.115593	-7.61326	2.67263e-14	3.21359e-13	None
LOC_Os07g45194	889.984	-1.02172	0.134212	-7.61276	2.68311e-14	3.22425e-13	Down
LOC_Os04g53230	9331.07	-1.75017	0.23	-7.60944	2.75279e-14	3.30599e-13	Down
LOC_Os07g49150	1800.73	-0.765647	0.100668	-7.60566	2.83461e-14	3.40221e-13	None
LOC_Os02g49920	378.459	1.05122	0.138259	7.60328	2.88722e-14	3.46328e-13	Up
LOC_Os01g33060	817.245	0.831747	0.109417	7.60163	2.92421e-14	3.50554e-13	None
LOC_Os01g32830	704.134	-1.22325	0.160963	-7.59959	2.97081e-14	3.55927e-13	Down
LOC_Os04g55800	1776.49	-1.57923	0.207857	-7.59764	3.01578e-14	3.61099e-13	Down
LOC_Os10g38470	722.197	2.78679	0.367001	7.59341	3.11602e-14	3.72878e-13	Up
LOC_Os07g44970	1255.81	0.877095	0.115518	7.59269	3.13342e-14	3.74735e-13	None
LOC_Os02g54510	2644.81	-0.916517	0.120793	-7.58747	3.26203e-14	3.89883e-13	None
LOC_Os03g08850	261.123	-1.37236	0.180896	-7.58645	3.28795e-14	3.92746e-13	Down
LOC_Os05g04530	261.801	-1.37273	0.18099	-7.58456	3.33612e-14	3.98262e-13	Down
LOC_Os03g07850	600.873	0.800434	0.105597	7.58006	3.45392e-14	4.12078e-13	None
LOC_Os01g01610	149.344	1.84228	0.243077	7.579	3.48227e-14	4.15213e-13	Up
LOC_Os11g27799	333.698	1.61106	0.212667	7.57549	3.57768e-14	4.26335e-13	Up
LOC_Os12g41710	596.046	1.50968	0.199326	7.57393	3.62113e-14	4.31256e-13	Up
LOC_Os10g31040	1624.88	-1.44834	0.191318	-7.57032	3.7232e-14	4.43147e-13	Down
LOC_Os05g06890	653.68	-0.981471	0.129703	-7.56708	3.81707e-14	4.5405e-13	None
LOC_Os08g02180	91.0712	3.97338	0.525102	7.56686	3.82349e-14	4.5448e-13	Up
LOC_Os02g45670	1106.76	-1.10928	0.146599	-7.5668	3.82524e-14	4.5448e-13	Down
LOC_Os01g48500	1959.24	1.49446	0.197556	7.56472	3.88696e-14	4.61539e-13	Up
LOC_Os01g43250	407.874	1.45622	0.192539	7.56327	3.9306e-14	4.66443e-13	Up
LOC_Os08g36500	996.562	-1.90289	0.251676	-7.56088	4.00344e-14	4.74806e-13	Down
LOC_Os01g21820	3581.45	-1.05506	0.139575	-7.55908	4.0594e-14	4.81157e-13	Down
LOC_Os07g46570	240.933	1.20333	0.159199	7.55863	4.07331e-14	4.8252e-13	Up
LOC_Os03g55590	2550.63	-1.20102	0.158913	-7.55773	4.10174e-14	4.85599e-13	Down
LOC_Os01g68860	876.841	-0.954923	0.126404	-7.55454	4.20339e-14	4.97338e-13	None
LOC_Os07g39280	570.86	-0.936334	0.123965	-7.55321	4.24658e-14	5.02152e-13	None
LOC_Os01g57082	62.1381	3.20488	0.424604	7.54794	4.42199e-14	5.22276e-13	Up
LOC_Os01g57560	560.312	-1.5408	0.204133	-7.54801	4.4195e-14	5.22276e-13	Down
LOC_Os07g37620	315.803	-3.43524	0.455289	-7.54519	4.51636e-14	5.33106e-13	Down
LOC_Os01g08290	231.011	1.31354	0.174148	7.54267	4.60445e-14	5.43184e-13	Up
LOC_Os03g63440	104.245	1.81065	0.240271	7.53586	4.8513e-14	5.71967e-13	Up
LOC_Os02g57160	3527.83	-1.25532	0.166597	-7.53506	4.88105e-14	5.75135e-13	Down
LOC_Os08g38410	524.233	-0.914508	0.121405	-7.53268	4.97097e-14	5.85386e-13	None
LOC_Os01g15979	290.855	-1.24663	0.165568	-7.52943	5.09606e-14	5.99763e-13	Down
LOC_Os01g56550	531.967	-0.872951	0.115964	-7.52778	5.16085e-14	6.0703e-13	None
LOC_Os11g04720	679.316	-2.24469	0.298351	-7.52364	5.32718e-14	6.26225e-13	Down
LOC_Os12g35320	706.905	-0.856782	0.113904	-7.52198	5.39529e-14	6.3386e-13	None
LOC_Os01g74190	1699.54	-1.14943	0.15285	-7.52001	5.4772e-14	6.43105e-13	Down
LOC_Os08g17390	1005.5	1.05585	0.140419	7.5193	5.50712e-14	6.46238e-13	Up
LOC_Os01g21170	104.289	2.21317	0.294348	7.5189	5.52408e-14	6.47847e-13	Up
LOC_Os06g04390	1611.9	0.808831	0.107578	7.51857	5.53765e-14	6.49058e-13	None
LOC_Os09g26670	828.23	-2.8764	0.382653	-7.517	5.60494e-14	6.5656e-13	Down
LOC_Os03g61340	539.455	0.879643	0.117028	7.51653	5.62488e-14	6.5851e-13	None
LOC_Os04g25570	1423.52	-0.751283	0.0999746	-7.51474	5.70255e-14	6.67211e-13	None
LOC_Os06g41010	5957.97	1.0234	0.136247	7.51137	5.85132e-14	6.84218e-13	Up
LOC_Os06g16150	161.781	1.71949	0.228922	7.51125	5.85642e-14	6.84413e-13	Up
LOC_Os03g02020	3290.4	-1.02473	0.136431	-7.51097	5.86926e-14	6.85514e-13	Down
LOC_Os03g18270	252.219	1.36962	0.182396	7.50907	5.95499e-14	6.9512e-13	Up
LOC_Os03g24184	399.339	0.964222	0.128451	7.50651	6.07246e-14	7.08419e-13	None
LOC_Os12g04020	342.108	-1.09013	0.145227	-7.50637	6.07911e-14	7.0878e-13	Down
LOC_Os01g60250	138.473	1.77248	0.23615	7.50575	6.10774e-14	7.11703e-13	Up
LOC_Os08g33200	1312.69	-1.09734	0.146288	-7.50126	6.3207e-14	7.36089e-13	Down
LOC_Os02g20380	329.075	1.38305	0.184436	7.49879	6.44113e-14	7.49677e-13	Up
LOC_Os04g25400	2302.03	-1.02413	0.136598	-7.49741	6.50893e-14	7.57128e-13	Down
LOC_Os01g08830	1020.8	0.896196	0.119607	7.49285	6.73941e-14	7.83481e-13	None
LOC_Os09g34060	560.438	-0.941301	0.125677	-7.48985	6.89531e-14	8.01139e-13	None
LOC_Os04g52340	240.411	1.3128	0.175308	7.48852	6.96528e-14	8.08798e-13	Up
LOC_Os03g10340	2695.21	-0.844002	0.112746	-7.48586	7.10813e-14	8.24906e-13	None
LOC_Os05g39090	161.893	-1.41004	0.18837	-7.48548	7.12842e-14	8.2678e-13	Down
LOC_Os07g06440	136.076	1.49168	0.199456	7.47876	7.50251e-14	8.69665e-13	Up
LOC_Os01g13200	983.737	0.849351	0.113575	7.47832	7.52792e-14	8.72104e-13	None
LOC_Os06g46060	103.533	1.85456	0.248139	7.47386	7.78735e-14	9.01636e-13	Up
LOC_Os11g04490	348.222	1.40138	0.18751	7.47363	7.80128e-14	9.02726e-13	Up
LOC_Os10g36170	134.265	-2.33166	0.312129	-7.47018	8.00875e-14	9.26197e-13	Down
LOC_Os03g53050	355.669	-1.23277	0.165046	-7.46923	8.06639e-14	9.32323e-13	Down
LOC_Os04g02900	1394.24	2.11579	0.283329	7.46762	8.16593e-14	9.43283e-13	Up
LOC_Os11g06020	5346.23	-0.921758	0.123508	-7.46312	8.44951e-14	9.75477e-13	None
LOC_Os05g38270	438.017	-1.39899	0.187502	-7.46123	8.57173e-14	9.89015e-13	Down
LOC_Os05g03780	1638.75	0.828062	0.110995	7.46037	8.62783e-14	9.94914e-13	None
LOC_Os08g44530	604.548	1.00691	0.134989	7.45925	8.70175e-14	1.00286e-12	Up
LOC_Os11g29370	2048.06	-1.09343	0.146603	-7.45848	8.75233e-14	1.00811e-12	Down
LOC_Os12g09300	755.776	-2.50685	0.336138	-7.4578	8.79798e-14	1.01278e-12	Down
LOC_Os11g35390	175.876	-1.62181	0.217477	-7.45738	8.82627e-14	1.01545e-12	Down
LOC_Os02g35090	6389.52	-1.3759	0.184513	-7.45694	8.85528e-14	1.0182e-12	Down
LOC_Os03g14570	492.864	-1.46451	0.19652	-7.45223	9.17752e-14	1.05465e-12	Down
LOC_Os08g12820	1297.43	-0.632225	0.084839	-7.45206	9.18957e-14	1.05543e-12	None
LOC_Os02g01730	71.0513	-2.34083	0.314128	-7.45183	9.20552e-14	1.05665e-12	Down
LOC_Os10g41380	342.217	1.09227	0.146595	7.45096	9.26658e-14	1.06305e-12	Up
LOC_Os02g48620	4370.13	0.787008	0.105628	7.45078	9.27887e-14	1.06385e-12	None
LOC_Os12g06620	210.358	-1.49178	0.2003	-7.44774	9.49533e-14	1.08742e-12	Down
LOC_Os04g43650	297.026	-1.61543	0.216902	-7.44774	9.49531e-14	1.08742e-12	Down
LOC_Os01g49680	1303.05	0.846914	0.113724	7.4471	9.54169e-14	1.0921e-12	None
LOC_Os01g09370	127.911	1.70879	0.2295	7.4457	9.64311e-14	1.10308e-12	Up
LOC_Os01g03980	363.26	1.91801	0.257622	7.44507	9.68953e-14	1.10775e-12	Up
LOC_Os09g33870	421.65	1.20267	0.161575	7.44345	9.8092e-14	1.1208e-12	Up
LOC_Os08g01240	365.073	1.77099	0.237932	7.4433	9.82035e-14	1.12143e-12	Up
LOC_Os09g36450	6587.43	-1.61212	0.216708	-7.43913	1.0135e-13	1.1567e-12	Down
LOC_Os11g13850	2738.6	-1.21934	0.16392	-7.43866	1.01714e-13	1.16019e-12	Down
LOC_Os03g48840	122.977	1.6989	0.228414	7.43783	1.02352e-13	1.1668e-12	Up
LOC_Os05g34914	460.617	1.34028	0.180329	7.43242	1.06632e-13	1.2149e-12	Up
LOC_Os07g07520	63.1825	2.7256	0.366724	7.43227	1.06747e-13	1.21552e-12	Up
LOC_Os03g41080	4962.15	-1.01863	0.137062	-7.43185	1.07092e-13	1.21876e-12	Down
LOC_Os11g11550	539.48	1.14458	0.154024	7.43115	1.0766e-13	1.22452e-12	Up
LOC_Os08g05830	281.059	2.15201	0.289694	7.42857	1.09781e-13	1.24793e-12	Up
LOC_Os04g24410	468.201	1.15273	0.155186	7.42804	1.10221e-13	1.25223e-12	Up
LOC_Os02g51100	1488.58	0.975393	0.131327	7.42721	1.10914e-13	1.25937e-12	None
LOC_Os08g37920	1006.66	0.880564	0.118592	7.42516	1.12644e-13	1.2783e-12	None
LOC_Os02g21970	1537.33	-0.616628	0.0830597	-7.42391	1.13711e-13	1.28967e-12	None
LOC_Os09g30462	80.043	2.58118	0.347831	7.42078	1.16429e-13	1.31975e-12	Up
LOC_Os09g28230	114.82	-1.93478	0.260747	-7.42014	1.16995e-13	1.32542e-12	Down
LOC_Os06g29400	683.281	1.01507	0.136823	7.4189	1.18095e-13	1.33712e-12	Up
LOC_Os04g53680	332.368	-1.03592	0.139663	-7.4173	1.19534e-13	1.35265e-12	Down
LOC_Os10g05130	996.721	-1.98492	0.267629	-7.41668	1.20093e-13	1.3582e-12	Down
LOC_Os12g29520	1789.97	-0.755553	0.101875	-7.41651	1.20246e-13	1.35916e-12	None
LOC_Os01g41870	190.071	-1.41367	0.190657	-7.41474	1.21866e-13	1.37669e-12	Down
LOC_Os02g08544	2009.73	-0.93609	0.126297	-7.4118	1.24595e-13	1.40673e-12	None
LOC_Os08g41380	122.635	1.73007	0.233466	7.41037	1.25944e-13	1.42116e-12	Up
LOC_Os04g35650	215.141	1.62952	0.220023	7.40612	1.30051e-13	1.46667e-12	Up
LOC_Os03g16110	2303.79	0.97945	0.132273	7.40476	1.31383e-13	1.48086e-12	None
LOC_Os12g16350	5338.4	-0.579688	0.0782989	-7.40353	1.32612e-13	1.49386e-12	None
LOC_Os01g43070	1672.17	-0.887414	0.119904	-7.40102	1.35142e-13	1.52151e-12	None
LOC_Os11g42510	940.114	-1.67614	0.226495	-7.40035	1.35826e-13	1.52834e-12	Down
LOC_Os01g56990	220.216	1.52024	0.205471	7.39879	1.37434e-13	1.54557e-12	Up
LOC_Os03g57320	644.334	1.03904	0.140461	7.39733	1.38947e-13	1.56171e-12	Up
LOC_Os03g27040	218.587	-2.5107	0.339674	-7.39149	1.45187e-13	1.63093e-12	Down
LOC_Os01g29409	841.141	-1.00343	0.135937	-7.38153	1.56477e-13	1.75676e-12	Down
LOC_Os05g18524	74.9532	2.05885	0.278999	7.37942	1.58977e-13	1.78382e-12	Up
LOC_Os12g17830	828.811	0.783425	0.106192	7.37745	1.61347e-13	1.80941e-12	None
LOC_Os08g19140	957.009	-1.08554	0.147176	-7.37577	1.63395e-13	1.83134e-12	Down
LOC_Os06g09330	1363.31	0.767801	0.104108	7.37506	1.6427e-13	1.83909e-12	None
LOC_Os01g61940	46.4298	-9.2132	1.24923	-7.37512	1.64193e-13	1.83909e-12	Down
LOC_Os02g28040	418.273	1.09737	0.148803	7.37464	1.64785e-13	1.84382e-12	Up
LOC_Os04g09540	60.3248	-3.71912	0.504383	-7.3736	1.66085e-13	1.85733e-12	Down
LOC_Os04g33190	5809.59	-1.77871	0.241634	-7.36117	1.8231e-13	2.03763e-12	Down
LOC_Os12g15470	1036.16	-1.09401	0.148664	-7.35898	1.85318e-13	2.07009e-12	Down
LOC_Os01g13000	146.751	-1.52143	0.20677	-7.35809	1.86566e-13	2.08287e-12	Down
LOC_Os01g43040	248.786	1.58917	0.216101	7.35382	1.92621e-13	2.14867e-12	Up
LOC_Os01g13540	3942.75	-0.955448	0.129926	-7.35378	1.92675e-13	2.14867e-12	None
LOC_Os04g47860	3500.78	-0.774347	0.105316	-7.3526	1.94391e-13	2.1666e-12	None
LOC_Os08g33370	2651.57	-0.791534	0.10766	-7.35218	1.94996e-13	2.17213e-12	None
LOC_Os06g44450	11713.3	-1.09495	0.148982	-7.34954	1.98888e-13	2.21425e-12	Down
LOC_Os04g44430	2313.48	-0.722219	0.0982699	-7.34934	1.99183e-13	2.21629e-12	None
LOC_Os02g36414	152.456	-1.899	0.258463	-7.34731	2.02243e-13	2.24909e-12	Down
LOC_Os02g01590	322.811	-6.61342	0.900492	-7.34423	2.06945e-13	2.3001e-12	Down
LOC_Os01g10950	535.153	-2.34164	0.318847	-7.34409	2.07171e-13	2.30134e-12	Down
LOC_Os01g65904	894.294	1.84885	0.251807	7.34236	2.09862e-13	2.32993e-12	Up
LOC_Os03g57210	506.902	1.04174	0.141897	7.34152	2.11174e-13	2.3432e-12	Up
LOC_Os07g40620	649.795	0.860055	0.1172	7.33835	2.16249e-13	2.39818e-12	None
LOC_Os07g07550	170.049	1.41151	0.192386	7.33683	2.18712e-13	2.42415e-12	Up
LOC_Os03g04020	1173.85	-1.31432	0.179165	-7.33582	2.20365e-13	2.44111e-12	Down
LOC_Os12g37880	297.527	-1.32915	0.181407	-7.32688	2.35575e-13	2.60816e-12	Down
LOC_Os05g38190	82.1227	2.26361	0.309015	7.32524	2.38469e-13	2.63874e-12	Up
LOC_Os07g40710	1673.5	0.998349	0.136291	7.32512	2.38688e-13	2.6397e-12	None
LOC_Os05g50850	973.272	1.29071	0.176245	7.32339	2.41788e-13	2.67251e-12	Up
LOC_Os12g42070	378.88	2.34932	0.320878	7.32154	2.45149e-13	2.70816e-12	Up
LOC_Os01g54670	68.7747	2.47425	0.337956	7.32122	2.45724e-13	2.71301e-12	Up
LOC_Os02g10350	6679.39	-1.3833	0.189015	-7.31846	2.50831e-13	2.76787e-12	Down
LOC_Os08g37960	1417.99	1.31583	0.17981	7.31786	2.51956e-13	2.77875e-12	Up
LOC_Os06g07820	246.54	1.4235	0.194625	7.31408	2.5916e-13	2.85662e-12	Up
LOC_Os05g33620	2308.76	-0.840881	0.114994	-7.31239	2.62438e-13	2.89116e-12	None
LOC_Os03g22780	2635.49	1.07913	0.147604	7.31098	2.65205e-13	2.92003e-12	Up
LOC_Os03g64320	84.5978	-2.08611	0.285361	-7.31042	2.6631e-13	2.93058e-12	Down
LOC_Os02g06700	1940.93	-0.89031	0.121795	-7.3099	2.6734e-13	2.93868e-12	None
LOC_Os03g55100	779.218	-1.25724	0.17199	-7.30993	2.67276e-13	2.93868e-12	Down
LOC_Os03g08140	335.176	1.13847	0.155955	7.30002	2.87726e-13	3.15994e-12	Up
LOC_Os06g10280	95.7284	-1.87729	0.257163	-7.29999	2.87784e-13	3.15994e-12	Down
LOC_Os04g24804	43.4846	-3.18249	0.436003	-7.29923	2.89409e-13	3.17603e-12	Down
LOC_Os07g05050	600.125	0.846825	0.11602	7.29897	2.89983e-13	3.18058e-12	None
LOC_Os06g14370	57.5616	-2.8853	0.395368	-7.29777	2.92581e-13	3.20632e-12	Down
LOC_Os08g44270	149.002	-3.34429	0.458264	-7.29774	2.92651e-13	3.20632e-12	Down
LOC_Os09g30170	46.4863	-3.0753	0.421447	-7.29701	2.94228e-13	3.22184e-12	Down
LOC_Os03g12250	46.4277	-3.15625	0.432599	-7.29602	2.96413e-13	3.24398e-12	Down
LOC_Os01g10990	44.2296	-3.91263	0.536496	-7.29294	3.03271e-13	3.31722e-12	Down
LOC_Os12g26850	91.8501	-2.49885	0.342674	-7.2922	3.04943e-13	3.33369e-12	Down
LOC_Os06g12680	268.983	1.54065	0.211293	7.29151	3.06491e-13	3.34878e-12	Up
LOC_Os03g61640	597.762	-0.84339	0.115768	-7.28518	3.21244e-13	3.50805e-12	None
LOC_Os10g06540	1948.37	0.691962	0.0950142	7.28273	3.27137e-13	3.57046e-12	None
LOC_Os03g20300	495.446	1.37854	0.189341	7.28073	3.3203e-13	3.62188e-12	Up
LOC_Os01g47190	684.922	0.789306	0.108424	7.2798	3.34317e-13	3.64484e-12	None
LOC_Os07g38730	1762.27	-1.18048	0.162215	-7.27726	3.40664e-13	3.71202e-12	Down
LOC_Os03g06440	134.441	-1.51546	0.208409	-7.27154	3.554e-13	3.87047e-12	Down
LOC_Os02g43350	4824.62	-0.777592	0.107001	-7.26718	3.67078e-13	3.99548e-12	None
LOC_Os04g43300	34.4301	-3.95454	0.544282	-7.26561	3.71369e-13	4.03998e-12	Down
LOC_Os11g03920	144.173	1.46792	0.202068	7.26447	3.74491e-13	4.07173e-12	Up
LOC_Os01g13800	4549.26	0.827149	0.113873	7.26376	3.76468e-13	4.09099e-12	None
LOC_Os03g03390	2219.35	0.744566	0.102521	7.26258	3.79782e-13	4.12477e-12	None
LOC_Os10g42830	489.292	-1.57007	0.216206	-7.26191	3.81651e-13	4.14281e-12	Down
LOC_Os03g29680	455.988	-0.979161	0.134875	-7.25976	3.87766e-13	4.20691e-12	None
LOC_Os02g55630	6954.16	1.06325	0.146507	7.25734	3.94765e-13	4.28051e-12	Up
LOC_Os12g07370	564.013	-0.934543	0.128801	-7.25569	3.99622e-13	4.33083e-12	None
LOC_Os03g28310	432.396	1.1029	0.152028	7.25455	4.02985e-13	4.36491e-12	Up
LOC_Os04g39629	917.485	0.912584	0.12583	7.25251	4.0912e-13	4.42896e-12	None
LOC_Os10g37880	929.763	1.17632	0.162206	7.25197	4.10748e-13	4.44417e-12	Up
LOC_Os04g57760	358.575	-1.56865	0.216312	-7.25178	4.11332e-13	4.44808e-12	Down
LOC_Os04g15920	82.7331	-2.13899	0.294999	-7.25085	4.14154e-13	4.47618e-12	Down
LOC_Os01g56470	528.931	1.15453	0.159262	7.24925	4.19089e-13	4.52707e-12	Up
LOC_Os04g46990	285.974	-2.52654	0.348614	-7.2474	4.24858e-13	4.58691e-12	Down
LOC_Os03g30300	57.6349	3.27794	0.452299	7.24728	4.25231e-13	4.58845e-12	Up
LOC_Os07g08030	4663.96	-1.81297	0.250209	-7.24581	4.2986e-13	4.6359e-12	Down
LOC_Os01g59790	2009.69	-0.815977	0.112638	-7.24426	4.34807e-13	4.68672e-12	None
LOC_Os02g38980	3229.65	0.574707	0.0793445	7.24319	4.38255e-13	4.72134e-12	None
LOC_Os11g14230	391.544	1.13304	0.156525	7.23872	4.52935e-13	4.87686e-12	Up
LOC_Os02g57060	38.1302	-6.06806	0.838324	-7.23832	4.54262e-13	4.88851e-12	Down
LOC_Os01g47430	2422.98	-0.668601	0.0923853	-7.2371	4.58381e-13	4.93018e-12	None
LOC_Os10g32680	751.232	1.95669	0.270466	7.2345	4.67245e-13	5.02012e-12	Up
LOC_Os11g40410	263.077	1.36048	0.188053	7.23453	4.67128e-13	5.02012e-12	Up
LOC_Os05g03430	2040.17	0.7549	0.104357	7.23384	4.69508e-13	5.04173e-12	None
LOC_Os01g49900	400.438	-1.33761	0.184932	-7.23298	4.72509e-13	5.07123e-12	Down
LOC_Os04g48030	235.196	1.83375	0.253576	7.23156	4.77495e-13	5.12198e-12	Up
LOC_Os02g34860	287.337	-2.14522	0.296694	-7.2304	4.81588e-13	5.16311e-12	Down
LOC_Os11g44310	113.052	1.5728	0.217591	7.22827	4.89197e-13	5.24188e-12	Up
LOC_Os06g05530	121.977	1.75718	0.243113	7.22781	4.90844e-13	5.2539e-12	Up
LOC_Os01g74160	78.5656	-8.09525	1.12001	-7.22786	4.90679e-13	5.2539e-12	Down
LOC_Os05g27930	1773.35	0.806294	0.111565	7.22713	4.93296e-13	5.27732e-12	None
LOC_Os06g04000	342.871	1.12093	0.155143	7.22516	5.00506e-13	5.35158e-12	Up
LOC_Os07g43870	1376.04	-0.637101	0.088198	-7.22353	5.06538e-13	5.41319e-12	None
LOC_Os04g02500	490.816	0.91602	0.126821	7.22295	5.08731e-13	5.43371e-12	None
LOC_Os04g52290	512.865	0.966385	0.133816	7.22176	5.13206e-13	5.47859e-12	None
LOC_Os04g57870	640.626	0.991536	0.137383	7.21731	5.30266e-13	5.65768e-12	None
LOC_Os03g60200	50.7572	2.71987	0.376882	7.21679	5.32299e-13	5.67634e-12	Up
LOC_Os06g17290	392.543	1.41081	0.19553	7.21531	5.38112e-13	5.73527e-12	Up
LOC_Os12g01520	1148.2	-0.744676	0.10322	-7.21447	5.41462e-13	5.76789e-12	None
LOC_Os06g07560	216.41	-1.98214	0.274778	-7.21361	5.44859e-13	5.801e-12	Down
LOC_Os07g02090	1410.21	0.841608	0.1167	7.21175	5.52391e-13	5.87805e-12	None
LOC_Os08g03630	330.883	-1.54527	0.214293	-7.21099	5.55462e-13	5.90759e-12	Down
LOC_Os11g38650	1374.47	-1.37067	0.190087	-7.21077	5.56383e-13	5.91423e-12	Down
LOC_Os03g58780	802.421	0.884118	0.122771	7.20138	5.96043e-13	6.33244e-12	None
LOC_Os07g28480	2719.21	-1.27451	0.177082	-7.19732	6.14097e-13	6.52079e-12	Down
LOC_Os05g37830	66.6724	3.56164	0.49492	7.1964	6.18249e-13	6.56139e-12	Up
LOC_Os09g22280	491.903	-0.974597	0.135437	-7.19592	6.20406e-13	6.58078e-12	None
LOC_Os01g54010	317.928	1.11853	0.155456	7.19513	6.23992e-13	6.61531e-12	Up
LOC_Os12g22030	1489.08	0.745006	0.103554	7.19441	6.27335e-13	6.64722e-12	None
LOC_Os06g23274	601.267	-0.972551	0.135204	-7.19324	6.32725e-13	6.70079e-12	None
LOC_Os07g07300	344.519	-2.3977	0.333648	-7.18632	6.65613e-13	7.04535e-12	Down
LOC_Os11g40600	1050.84	-1.80125	0.250671	-7.18574	6.6843e-13	7.07141e-12	Down
LOC_Os05g29020	215.823	-2.14581	0.298629	-7.18555	6.69379e-13	7.07771e-12	Down
LOC_Os03g20500	366.128	1.63207	0.227315	7.17976	6.9834e-13	7.38002e-12	Up
LOC_Os11g02730	165.629	-1.74313	0.242859	-7.17756	7.09656e-13	7.49564e-12	Down
LOC_Os01g03914	533.935	-1.26706	0.176585	-7.17537	7.21124e-13	7.61276e-12	Down
LOC_Os03g27840	1375.18	1.06804	0.148906	7.17257	7.36009e-13	7.76579e-12	Up
LOC_Os08g31410	2466.71	-1.42108	0.198139	-7.17214	7.38319e-13	7.78606e-12	Down
LOC_Os05g23470	1154.57	-0.739182	0.103071	-7.1716	7.4124e-13	7.81273e-12	None
LOC_Os10g11889	110.299	8.12718	1.13326	7.17148	7.41938e-13	7.81597e-12	Up
LOC_Os09g26370	719.023	2.23006	0.31101	7.17039	7.47857e-13	7.87417e-12	Up
LOC_Os06g11070	267.416	1.44902	0.202124	7.16895	7.55776e-13	7.95336e-12	Up
LOC_Os03g61600	437.054	1.08323	0.151119	7.16806	7.60674e-13	8.00069e-12	Up
LOC_Os12g18900	1088.38	-0.643049	0.0897199	-7.1673	7.64921e-13	8.04113e-12	None
LOC_Os09g26554	130.161	-1.4925	0.208291	-7.16546	7.75266e-13	8.14559e-12	Down
LOC_Os08g38060	352.799	1.03402	0.144333	7.16415	7.82701e-13	8.21939e-12	Up
LOC_Os11g19130	1706.96	0.708944	0.0989824	7.16232	7.93203e-13	8.3253e-12	None
LOC_Os06g41020	266.733	-1.78577	0.249359	-7.16145	7.98274e-13	8.37412e-12	Down
LOC_Os01g16110	719.237	0.741611	0.103618	7.15715	8.23715e-13	8.63647e-12	None
LOC_Os07g48280	364.578	1.3131	0.183509	7.15549	8.33747e-13	8.73707e-12	Up
LOC_Os06g05650	333.399	-1.10014	0.153828	-7.15176	8.56748e-13	8.9734e-12	Down
LOC_Os03g08900	140.542	-3.86229	0.540173	-7.1501	8.67178e-13	9.07789e-12	Down
LOC_Os01g34850	44.86	-2.56683	0.359107	-7.14782	8.81692e-13	9.22499e-12	Down
LOC_Os06g50910	148.929	1.54869	0.216701	7.14664	8.89277e-13	9.29948e-12	Up
LOC_Os09g06740	263.565	1.3369	0.187255	7.13946	9.37015e-13	9.79358e-12	Up
LOC_Os03g61930	700.629	-1.01701	0.142546	-7.13463	9.70482e-13	1.01381e-11	Down
LOC_Os04g37690	2403.75	1.36834	0.191804	7.13404	9.74637e-13	1.01761e-11	Up
LOC_Os06g05750	217.528	1.19997	0.168234	7.13276	9.83787e-13	1.0261e-11	Up
LOC_Os01g08420	805.34	1.09645	0.153719	7.13282	9.83305e-13	1.0261e-11	Up
LOC_Os03g61140	364.188	0.899608	0.126145	7.13154	9.92521e-13	1.03413e-11	None
LOC_Os03g57140	913.632	0.81723	0.114593	7.13158	9.92239e-13	1.03413e-11	None
LOC_Os05g34820	207.892	-1.19286	0.167284	-7.13075	9.9827e-13	1.03957e-11	Down
LOC_Os08g42000	1618.33	0.812402	0.113981	7.12754	1.02181e-12	1.06353e-11	None
LOC_Os12g39180	181.678	1.75101	0.245731	7.12571	1.03548e-12	1.0772e-11	Up
LOC_Os05g33810	2093.65	-0.713521	0.100173	-7.12288	1.05696e-12	1.09897e-11	None
LOC_Os08g25900	1204.02	1.16065	0.163012	7.12006	1.07877e-12	1.12107e-11	Up
LOC_Os08g16820	128.572	-2.56996	0.360999	-7.11903	1.08693e-12	1.12896e-11	Down
LOC_Os03g53150	1001.39	2.10274	0.295433	7.1175	1.099e-12	1.14091e-11	Up
LOC_Os05g33010	223.185	-1.40328	0.197197	-7.11612	1.11009e-12	1.15182e-11	Down
LOC_Os02g51080	46042.7	-1.40044	0.196828	-7.11504	1.11878e-12	1.16024e-11	Down
LOC_Os02g47810	67.3718	-3.07715	0.432617	-7.11286	1.13659e-12	1.17809e-11	Down
LOC_Os03g18680	222.831	-1.31708	0.185175	-7.11263	1.13852e-12	1.17948e-11	Down
LOC_Os01g52260	412.146	0.979281	0.13769	7.1122	1.14204e-12	1.18251e-11	None
LOC_Os05g02990	1951.63	0.968749	0.136265	7.1093	1.16634e-12	1.20705e-11	None
LOC_Os01g43380	272.111	-1.20007	0.168886	-7.1058	1.1963e-12	1.23742e-11	Down
LOC_Os10g27340	1288.92	1.05181	0.148026	7.10556	1.19837e-12	1.23892e-11	Up
LOC_Os08g11720	319.519	1.0811	0.152187	7.10377	1.21396e-12	1.2541e-11	Up
LOC_Os12g43560	514.892	-1.11657	0.157181	-7.10373	1.21431e-12	1.2541e-11	Down
LOC_Os03g55330	132.985	1.8811	0.264809	7.1036	1.2155e-12	1.25468e-11	Up
LOC_Os01g68630	830.88	-0.88777	0.125072	-7.09807	1.26514e-12	1.30524e-11	None
LOC_Os03g59340	554.607	1.75374	0.247086	7.09769	1.26855e-12	1.30808e-11	Up
LOC_Os04g38380	129.226	1.83053	0.258072	7.09313	1.31114e-12	1.3513e-11	Up
LOC_Os01g23680	1257.58	-1.21765	0.171814	-7.08699	1.37064e-12	1.4119e-11	Down
LOC_Os02g03560	262.239	1.29453	0.182744	7.08382	1.40232e-12	1.44379e-11	Up
LOC_Os08g41489	141.766	1.94008	0.273934	7.0823	1.41781e-12	1.45899e-11	Up
LOC_Os05g05480	2242.28	-0.81178	0.11465	-7.08051	1.43624e-12	1.47719e-11	None
LOC_Os01g37832	473.099	1.05142	0.148498	7.08035	1.43791e-12	1.47815e-11	Up
LOC_Os01g46750	2094.59	-0.71403	0.100882	-7.07787	1.46384e-12	1.50403e-11	None
LOC_Os04g48270	251.524	1.14883	0.162389	7.07459	1.49892e-12	1.53928e-11	Up
LOC_Os12g07530	649.934	0.769442	0.10879	7.07275	1.51898e-12	1.55908e-11	None
LOC_Os09g02530	350.285	1.08185	0.152987	7.07156	1.53205e-12	1.57169e-11	Up
LOC_Os01g46610	4479.17	-1.6748	0.236844	-7.07132	1.53464e-12	1.57354e-11	Down
LOC_Os04g10214	157.995	2.1721	0.307199	7.07069	1.5417e-12	1.57996e-11	Up
LOC_Os07g49110	4319.43	-1.46086	0.206633	-7.0698	1.55157e-12	1.58927e-11	Down
LOC_Os08g16930	384.068	-0.939953	0.132996	-7.06754	1.57705e-12	1.61454e-11	None
LOC_Os02g22020	70.8536	2.21319	0.313161	7.06725	1.58033e-12	1.61706e-11	Up
LOC_Os03g56790	1538.14	-0.917846	0.129874	-7.06718	1.58113e-12	1.61706e-11	None
LOC_Os07g49390	139.232	2.02536	0.286709	7.06416	1.61591e-12	1.65179e-11	Up
LOC_Os10g42780	718.395	-3.23818	0.458406	-7.064	1.61779e-12	1.65286e-11	Down
LOC_Os03g52680	1701.53	1.60676	0.22749	7.063	1.62946e-12	1.66393e-11	Up
LOC_Os12g38100	79.4781	-2.49341	0.353031	-7.06286	1.63109e-12	1.66474e-11	Down
LOC_Os05g48760	1517.76	-0.918468	0.130058	-7.06198	1.64152e-12	1.67453e-11	None
LOC_Os08g07400	935.674	0.857205	0.12139	7.06161	1.64589e-12	1.67814e-11	None
LOC_Os02g51410	1142.42	0.779893	0.110446	7.06128	1.64974e-12	1.6812e-11	None
LOC_Os07g40224	175.132	1.51965	0.215273	7.05917	1.67498e-12	1.70606e-11	Up
LOC_Os02g11740	4982.65	0.980596	0.138923	7.05856	1.68239e-12	1.71273e-11	None
LOC_Os12g39200	2041.12	0.842118	0.11931	7.05822	1.68646e-12	1.71599e-11	None
LOC_Os05g30010	50.85	3.66413	0.519234	7.05681	1.70372e-12	1.73199e-11	Up
LOC_Os03g54130	49.4638	-3.87671	0.549358	-7.05679	1.7039e-12	1.73199e-11	Down
LOC_Os02g05692	264.373	1.25392	0.177718	7.05569	1.71745e-12	1.74486e-11	Up
LOC_Os12g13150	942.293	0.660038	0.0935494	7.0555	1.71979e-12	1.74635e-11	None
LOC_Os04g57220	7599.86	0.864134	0.122535	7.05216	1.76158e-12	1.78788e-11	None
LOC_Os11g18830	100.034	1.84661	0.261886	7.05121	1.7737e-12	1.79928e-11	Up
LOC_Os03g08370	268.84	1.40174	0.198914	7.04695	1.8288e-12	1.85422e-11	Up
LOC_Os01g16100	146.78	1.57831	0.224069	7.04386	1.86992e-12	1.89495e-11	Up
LOC_Os06g12320	422.509	-2.26604	0.321709	-7.04373	1.87158e-12	1.89567e-11	Down
LOC_Os02g50140	107.364	-1.89912	0.269634	-7.04333	1.87704e-12	1.90025e-11	Down
LOC_Os04g40870	344.224	-0.933181	0.13257	-7.03917	1.93386e-12	1.95677e-11	None
LOC_Os05g07300	632.918	-0.957651	0.136056	-7.03865	1.94116e-12	1.96317e-11	None
LOC_Os01g65780	179.236	-1.75478	0.249363	-7.03704	1.96364e-12	1.98489e-11	Down
LOC_Os06g10750	41.21	-4.94604	0.70293	-7.03631	1.97393e-12	1.99429e-11	Down
LOC_Os01g09246	3289.47	0.748691	0.10648	7.03129	2.04638e-12	2.06644e-11	None
LOC_Os03g43930	648.641	-1.25807	0.179092	-7.02474	2.14466e-12	2.16459e-11	Down
LOC_Os04g57640	1238.37	0.980328	0.139577	7.02359	2.16242e-12	2.18142e-11	None
LOC_Os03g13850	116.099	1.53954	0.21921	7.02315	2.16921e-12	2.18716e-11	Up
LOC_Os06g45070	563.634	0.883465	0.125829	7.02114	2.20068e-12	2.21777e-11	None
LOC_Os04g57210	817.589	-1.06621	0.151861	-7.02094	2.20375e-12	2.21974e-11	Down
LOC_Os03g18770	842.526	1.2035	0.171425	7.02053	2.21028e-12	2.2252e-11	Up
LOC_Os03g59040	91.2574	-1.79571	0.255791	-7.02021	2.21532e-12	2.22915e-11	Down
LOC_Os06g01850	12266	-1.32171	0.188282	-7.01983	2.22132e-12	2.23406e-11	Down
LOC_Os08g03380	1081.65	0.724795	0.103288	7.0172	2.26366e-12	2.2755e-11	None
LOC_Os09g07570	2269.19	-1.04174	0.148489	-7.01562	2.28938e-12	2.3002e-11	Down
LOC_Os10g26940	181.969	10.7294	1.52956	7.0147	2.3045e-12	2.31422e-11	Up
LOC_Os01g71270	73.2251	-2.286	0.325987	-7.01254	2.34023e-12	2.34893e-11	Down
LOC_Os09g25934	558.744	1.48564	0.211908	7.01076	2.37026e-12	2.37787e-11	Up
LOC_Os05g28190	2060.09	-0.603776	0.0861512	-7.00833	2.41175e-12	2.41828e-11	None
LOC_Os01g18880	255.342	1.15894	0.165389	7.00736	2.42864e-12	2.434e-11	Up
LOC_Os02g32860	105.287	2.39036	0.341193	7.00589	2.45419e-12	2.45837e-11	Up
LOC_Os02g49310	48.382	-2.90071	0.414077	-7.00523	2.46576e-12	2.46873e-11	Down
LOC_Os12g07880	379.48	1.22792	0.17531	7.00429	2.48241e-12	2.48415e-11	Up
LOC_Os07g28090	507.559	-1.37367	0.19619	-7.00174	2.52804e-12	2.52854e-11	Down
LOC_Os11g40590	926.265	1.59489	0.227826	7.00048	2.55091e-12	2.55014e-11	Up
[truncated: 22,074 more rows]

## Sheet: ossgs3a-1_ck vs ossgs3a-1_heat
gene id	baseMean	log2FoldChange	lfcSE	stat	pvalue	padj	significant
LOC_Os03g18130	11419.5	7.89066	0.210176	37.5431	0	0	Up
LOC_Os04g01740	3243.3	7.45151	0.183667	40.5707	0	0	Up
LOC_Os04g28420	4329.04	6.28133	0.122281	51.3679	0	0	Up
LOC_Os12g38640	2621.74	-4.11607	0.102463	-40.1713	0	0	Down
LOC_Os03g42130	2521.4	-4.15217	0.110021	-37.7397	0	0	Down
LOC_Os01g51410	22375.6	-4.20257	0.079698	-52.7312	0	0	Down
LOC_Os06g40940	32088.8	-4.22971	0.0748378	-56.5184	0	0	Down
LOC_Os01g45470	2410.66	-4.41718	0.109103	-40.4865	0	0	Down
LOC_Os03g63330	2307.7	-4.45643	0.116164	-38.3632	0	0	Down
LOC_Os04g16680	9558.67	-4.46434	0.105585	-42.2821	0	0	Down
LOC_Os03g20700	15674.2	-4.84628	0.09455	-51.2563	0	0	Down
LOC_Os07g32570	6897.41	-5.40927	0.104407	-51.8096	0	0	Down
LOC_Os05g43040	3149.69	-5.41525	0.127176	-42.5807	0	0	Down
LOC_Os10g37180	2232.76	-5.69135	0.148794	-38.2499	0	0	Down
LOC_Os04g44830	2204.98	4.47682	0.119748	37.3852	6.79896e-306	8.68816e-303	Up
LOC_Os03g16050	2665.51	-4.39845	0.118117	-37.2381	1.65147e-303	1.97846e-300	Down
LOC_Os07g46460	51236.7	-3.42658	0.0941639	-36.3895	6.23864e-290	7.03425e-287	Down
LOC_Os01g09430	2161.67	-4.16248	0.115038	-36.1834	1.10963e-286	1.18163e-283	Down
LOC_Os02g15660	2873.42	-3.2705	0.0908702	-35.9908	1.16359e-283	1.17387e-280	Down
LOC_Os07g28610	3883.97	-3.29151	0.0918404	-35.8394	2.68625e-281	2.5745e-278	Down
LOC_Os07g49460	2819.78	-3.6834	0.102791	-35.834	3.2593e-281	2.97496e-278	Down
LOC_Os11g14140	7499.82	-3.31481	0.0928474	-35.7017	3.71659e-279	3.23816e-276	Down
LOC_Os07g07540	2198.3	-4.73485	0.135498	-34.9442	1.58882e-267	1.32411e-264	Down
LOC_Os11g03390	1388.9	-3.802	0.109519	-34.7155	4.59122e-264	3.66685e-261	Down
LOC_Os05g48200	26054.2	-3.94427	0.113976	-34.6061	2.0468e-262	1.56932e-259	Down
LOC_Os03g15960	7793.83	4.67806	0.135861	34.4327	8.17103e-260	6.02394e-257	Up
LOC_Os08g01380	7376.88	-4.04388	0.117539	-34.4047	2.14566e-259	1.52326e-256	Down
LOC_Os06g01850	6640.75	-5.04326	0.146939	-34.3222	3.65956e-258	2.50523e-255	Down
LOC_Os03g21560	1095.06	-5.0189	0.146846	-34.178	5.1288e-256	3.38996e-253	Down
LOC_Os10g10180	1930.93	-3.54182	0.104082	-34.0292	8.23419e-254	5.2611e-251	Down
LOC_Os04g59610	1149.03	-4.94525	0.147444	-33.5399	1.26499e-246	7.82169e-244	Down
LOC_Os03g53230	3666.92	-3.05756	0.0917898	-33.3104	2.7253e-243	1.63245e-240	Down
LOC_Os01g39960	1712.4	-4.2632	0.130052	-32.7808	1.10598e-235	6.42409e-233	Down
LOC_Os04g55180	931.312	-4.3757	0.133681	-32.7323	5.41551e-235	3.05308e-232	Down
LOC_Os12g17600	59120	-4.1122	0.128532	-31.9937	1.33569e-224	7.31501e-222	Down
LOC_Os02g03670	1645.76	-3.51188	0.110487	-31.7856	1.02284e-221	5.44604e-219	Down
LOC_Os06g40210	827.669	-4.82695	0.151993	-31.7577	2.48859e-221	1.28922e-218	Down
LOC_Os02g03710	1899.93	-4.85565	0.153252	-31.6841	2.57202e-220	1.29738e-217	Down
LOC_Os02g49880	1423.33	-3.55257	0.112319	-31.6293	1.46087e-219	7.17999e-217	Down
LOC_Os01g02080	902.186	-4.83099	0.155342	-31.099	2.48674e-212	1.19164e-209	Down
LOC_Os09g23550	6656.85	-2.83176	0.091118	-31.0779	4.79299e-212	2.24078e-209	Down
LOC_Os06g14324	1280.16	-4.74354	0.153535	-30.8954	1.37674e-209	6.28318e-207	Down
LOC_Os06g39370	5053.5	-2.95497	0.0959522	-30.7963	2.93879e-208	1.31002e-205	Down
LOC_Os03g57149	1377.85	-4.3351	0.141256	-30.6898	7.78794e-207	3.39271e-204	Down
LOC_Os03g24590	1242.4	-3.62869	0.11842	-30.6427	3.31107e-206	1.41037e-203	Down
LOC_Os03g25500	1125.72	-6.59224	0.215556	-30.5825	2.08997e-205	8.70882e-203	Down
LOC_Os03g12660	725.114	-4.63852	0.152743	-30.3681	1.45065e-202	5.91617e-200	Down
LOC_Os06g36560	1100.22	5.4893	0.182317	30.1085	3.74696e-199	1.49629e-196	Up
LOC_Os03g01014	6093.3	-2.42509	0.0808008	-30.0132	6.59577e-198	2.58016e-195	Down
LOC_Os06g07600	15305.6	3.08642	0.103215	29.903	1.80025e-196	6.90143e-194	Up
LOC_Os01g01660	1759.6	-8.61863	0.293579	-29.3571	1.94006e-189	7.2916e-187	Down
LOC_Os08g26870	14775.9	-2.9678	0.101861	-29.1359	1.26115e-186	4.64878e-184	Down
LOC_Os03g55720	2673.87	-4.64158	0.160264	-28.962	1.98045e-184	7.16252e-182	Down
LOC_Os09g12290	15505	-3.15159	0.108913	-28.9368	4.11278e-184	1.45988e-181	Down
LOC_Os05g33840	5758.33	-6.72157	0.232615	-28.8956	1.3549e-183	4.72195e-181	Down
LOC_Os05g41190	889.175	-3.86399	0.134	-28.8358	7.64499e-183	2.61677e-180	Down
LOC_Os02g22100	2345.4	-2.80666	0.0987059	-28.4346	7.55781e-178	2.54154e-175	Down
LOC_Os02g13510	2757.73	-2.99689	0.105519	-28.4013	1.94714e-177	6.43496e-175	Down
LOC_Os01g04370	2075.5	5.44535	0.192482	28.2902	4.56604e-176	1.48342e-173	Up
LOC_Os02g15750	2071.71	-5.3715	0.190169	-28.246	1.59383e-175	5.09176e-173	Down
LOC_Os02g01150	7729.86	-2.89752	0.102764	-28.1958	6.57474e-175	2.06598e-172	Down
LOC_Os10g40600	732.936	-5.1087	0.181568	-28.1366	3.49513e-174	1.08056e-171	Down
LOC_Os09g21210	3571.48	2.90922	0.103591	28.0837	1.54758e-173	4.70859e-171	Up
LOC_Os12g37939	1454.21	-2.71996	0.0969229	-28.0631	2.76418e-173	8.27873e-171	Down
LOC_Os03g22790	1985.94	3.32074	0.118682	27.9801	2.83741e-172	8.36731e-170	Up
LOC_Os02g18450	1681.77	-3.6758	0.131465	-27.9604	4.93367e-172	1.43286e-169	Down
LOC_Os02g49870	2516.41	-2.83173	0.101445	-27.9138	1.81243e-171	5.18517e-169	Down
LOC_Os01g55570	1737.99	-3.48764	0.125316	-27.8309	1.83437e-170	5.17076e-168	Down
LOC_Os03g57880	821.887	4.32658	0.155713	27.7856	6.48373e-170	1.80116e-167	Up
LOC_Os09g06499	2055.48	-2.70496	0.0974694	-27.7519	1.65494e-169	4.53171e-167	Down
LOC_Os06g05420	1153.17	4.33513	0.156221	27.75	1.7443e-169	4.70911e-167	Up
LOC_Os03g12890	1524.32	5.12036	0.185448	27.6108	8.26633e-168	2.20068e-165	Up
LOC_Os06g39240	668.829	4.25516	0.155314	27.3971	2.96567e-165	7.78711e-163	Up
LOC_Os02g10390	42316	-2.53528	0.0929374	-27.2794	7.44789e-164	1.9292e-161	Down
LOC_Os06g37560	4963.08	3.59033	0.132335	27.1306	4.2933e-162	1.09725e-159	Up
LOC_Os09g37620	4729.46	-2.3026	0.084889	-27.1248	5.01938e-162	1.26594e-159	Down
LOC_Os09g36240	1201.35	-2.98912	0.11048	-27.0559	3.25881e-161	8.11232e-159	Down
LOC_Os05g14240	4586.76	-3.95175	0.146162	-27.0368	5.46169e-161	1.34218e-158	Down
LOC_Os03g43010	943.538	-3.29399	0.122109	-26.9757	2.84676e-160	6.90717e-158	Down
LOC_Os01g01120	1515.27	-4.04848	0.150479	-26.904	1.96994e-159	4.71998e-157	Down
LOC_Os01g09540	1638.99	-4.30744	0.16086	-26.7776	5.88612e-158	1.3929e-155	Down
LOC_Os01g45274	26724	-3.60082	0.13457	-26.758	9.96652e-158	2.32973e-155	Down
LOC_Os06g03930	18719.6	-4.59671	0.171818	-26.7533	1.12966e-157	2.60884e-155	Down
LOC_Os11g25160	1833.12	-2.67253	0.100791	-26.5157	6.38646e-155	1.45733e-152	Down
LOC_Os05g27780	18546.8	-2.28484	0.0862899	-26.4786	1.70767e-154	3.85089e-152	Down
LOC_Os02g06300	1938.94	-2.50725	0.0947409	-26.4643	2.49758e-154	5.5667e-152	Down
LOC_Os02g51080	16899.9	-3.75411	0.142048	-26.4285	6.44087e-154	1.41906e-151	Down
LOC_Os01g40280	642.119	4.26215	0.161817	26.3393	6.80644e-153	1.48257e-150	Up
LOC_Os09g31498	1488.15	7.92784	0.301738	26.2739	3.81319e-152	8.21249e-150	Up
LOC_Os04g38600	7424.49	-4.24639	0.161719	-26.2578	5.82517e-152	1.24063e-149	Down
LOC_Os05g22614	4422.96	-3.51374	0.134192	-26.1845	3.99165e-151	8.40791e-149	Down
LOC_Os01g11054	5337.7	-3.16393	0.120973	-26.1541	8.85272e-151	1.84444e-148	Down
LOC_Os01g71720	1107.24	-3.31027	0.126883	-26.0892	4.82995e-150	9.9549e-148	Down
LOC_Os11g13890	33470.6	-4.48277	0.172595	-25.9728	1.00532e-148	2.05e-146	Down
LOC_Os08g14450	5976.76	-2.12916	0.0822354	-25.891	8.40296e-148	1.69545e-145	Down
LOC_Os02g54254	7885.82	3.15753	0.12235	25.8073	7.33425e-147	1.4644e-144	Up
LOC_Os03g19760	2382.37	-2.64384	0.102807	-25.7165	7.64872e-146	1.51145e-143	Down
LOC_Os03g09940	1233.65	-4.45353	0.174127	-25.5763	2.79727e-144	5.47123e-142	Down
LOC_Os01g64960	814.223	-4.77362	0.186979	-25.5302	9.1024e-144	1.76237e-141	Down
LOC_Os06g40640	3890.87	-3.93815	0.154295	-25.5235	1.08217e-143	2.07431e-141	Down
LOC_Os01g14410	882.231	5.9192	0.23312	25.3912	3.15336e-142	5.98451e-140	Up
LOC_Os03g59640	1213.71	-3.02858	0.119419	-25.361	6.80256e-142	1.27835e-139	Down
LOC_Os04g55230	7090.95	-3.19062	0.12601	-25.3204	1.9065e-141	3.54795e-139	Down
LOC_Os02g49680	1328.16	-3.03739	0.120002	-25.3112	2.4057e-141	4.43388e-139	Down
LOC_Os02g30110	718.129	-5.11316	0.202749	-25.2191	2.47095e-140	4.51077e-138	Down
LOC_Os02g47620	1118.63	-3.10485	0.123346	-25.1718	8.16856e-140	1.47712e-137	Down
LOC_Os01g67120	7216.61	-3.21336	0.127965	-25.1112	3.74925e-139	6.71641e-137	Down
LOC_Os07g47640	7138.46	-3.39391	0.135164	-25.1096	3.91072e-139	6.94081e-137	Down
LOC_Os03g12820	2561.59	4.75502	0.189636	25.0745	9.4322e-139	1.65868e-136	Up
LOC_Os07g14150	2285.27	4.27859	0.170899	25.0357	2.49809e-138	4.35304e-136	Up
LOC_Os03g03510	5481.92	2.56259	0.102465	25.0093	4.84051e-138	8.35882e-136	Up
LOC_Os07g22930	909.07	-4.50757	0.18051	-24.9713	1.25367e-137	2.14557e-135	Down
LOC_Os07g49110	4396.97	-3.2406	0.129781	-24.9698	1.303e-137	2.21026e-135	Down
LOC_Os08g06010	823.078	2.99665	0.120401	24.889	9.78237e-137	1.64481e-134	Up
LOC_Os04g40630	1189.14	4.47077	0.179808	24.8641	1.82111e-136	3.03539e-134	Up
LOC_Os03g16030	2641.18	5.62872	0.227771	24.7122	7.89991e-135	1.30539e-132	Up
LOC_Os02g04160	1126.33	2.70429	0.109504	24.6958	1.18765e-134	1.94572e-132	Up
LOC_Os01g17150	1137.26	-3.09189	0.12633	-24.4748	2.74243e-132	4.45483e-130	Down
LOC_Os09g31300	1125.79	-2.66263	0.109021	-24.4232	9.70481e-132	1.56321e-129	Down
LOC_Os03g50310	4980.31	-2.73052	0.111838	-24.4149	1.18941e-131	1.89989e-129	Down
LOC_Os05g05140	4691.82	-2.20308	0.0903061	-24.3957	1.90183e-131	3.01274e-129	Down
LOC_Os01g69840	607.679	-5.02169	0.206908	-24.2701	4.05436e-130	6.37e-128	Down
LOC_Os01g13770	9136.49	-3.20721	0.132202	-24.26	5.18406e-130	8.0787e-128	Down
LOC_Os01g46610	11412.5	-2.59505	0.107179	-24.2123	1.65281e-129	2.55493e-127	Down
LOC_Os03g21900	2620.42	-3.30037	0.136479	-24.1822	3.42477e-129	5.25167e-127	Down
LOC_Os01g73940	3476.71	-1.98245	0.081991	-24.1789	3.71266e-129	5.64795e-127	Down
LOC_Os06g24990	2315.35	4.05453	0.167771	24.1671	4.93574e-129	7.44948e-127	Up
LOC_Os11g14160	697.498	-4.01726	0.166235	-24.1661	5.05931e-129	7.57632e-127	Down
LOC_Os04g54830	3475.33	2.50375	0.103739	24.135	1.07203e-128	1.59292e-126	Up
LOC_Os09g36990	1872.84	3.08825	0.127977	24.1313	1.17317e-128	1.72979e-126	Up
LOC_Os06g05390	1578.6	-2.35559	0.0976522	-24.1222	1.46102e-128	2.13778e-126	Down
LOC_Os03g51650	6269.32	2.46519	0.102255	24.1084	2.04026e-128	2.96271e-126	Up
LOC_Os01g48874	1137.23	-2.82441	0.117739	-23.9887	3.64931e-127	5.25939e-125	Down
LOC_Os09g33820	2935.85	2.59738	0.108487	23.9418	1.12584e-126	1.61046e-124	Up
LOC_Os08g06630	6106.6	-2.19571	0.0922613	-23.7988	3.43428e-125	4.87617e-123	Down
LOC_Os06g45140	1695.44	4.66285	0.197548	23.6036	3.53974e-123	4.98895e-121	Up
LOC_Os03g38730	8081.11	-1.97412	0.0836639	-23.5958	4.25163e-123	5.94855e-121	Down
LOC_Os02g07160	10616.7	3.36248	0.142887	23.5324	1.89905e-122	2.63776e-120	Up
LOC_Os12g08790	675.505	-3.18821	0.136454	-23.3647	9.77756e-121	1.34832e-118	Down
LOC_Os01g71624	1443.03	4.73711	0.203179	23.315	3.12458e-120	4.278e-118	Up
LOC_Os04g37619	11977.9	-3.25454	0.139703	-23.2961	4.85699e-120	6.60275e-118	Down
LOC_Os06g04070	6560.43	3.33018	0.143034	23.2825	6.67566e-120	9.01121e-118	Up
LOC_Os05g43310	1286.49	-3.82232	0.164538	-23.2306	2.23236e-119	2.99229e-117	Down
LOC_Os04g16740	1249.28	-3.03503	0.130668	-23.227	2.4309e-119	3.23579e-117	Down
LOC_Os05g51670	4914.13	2.06813	0.0891029	23.2106	3.5564e-119	4.70131e-117	Up
LOC_Os01g16170	10965.2	3.95354	0.170536	23.183	6.75628e-119	8.87016e-117	Up
LOC_Os04g51300	2284.96	-4.42257	0.19094	-23.1621	1.09879e-118	1.43276e-116	Down
LOC_Os04g36750	1118.01	7.79786	0.337104	23.1319	2.21047e-118	2.86285e-116	Up
LOC_Os02g51020	861.758	-4.56848	0.197537	-23.1272	2.4649e-118	3.17095e-116	Down
LOC_Os05g49060	3685.81	-3.27726	0.142256	-23.0378	1.94956e-117	2.49128e-115	Down
LOC_Os07g48040	3883.49	-2.08812	0.0906926	-23.0241	2.6733e-117	3.3935e-115	Down
LOC_Os07g43370	449.062	-4.47179	0.194919	-22.9418	1.78037e-116	2.24514e-114	Down
LOC_Os05g44310	4460.53	2.49567	0.109173	22.8598	1.16756e-115	1.46273e-113	Up
LOC_Os04g38410	19129.4	-5.13656	0.224888	-22.8405	1.81592e-115	2.26023e-113	Down
LOC_Os06g25010	10736	3.93358	0.172303	22.8295	2.33822e-115	2.89154e-113	Up
LOC_Os04g53230	4094.16	-2.22042	0.0977515	-22.715	3.18517e-114	3.91367e-112	Down
LOC_Os12g31460	556.051	-3.2024	0.141332	-22.6587	1.14394e-113	1.39662e-111	Down
LOC_Os08g24390	1269.78	-2.34561	0.103527	-22.657	1.19017e-113	1.44387e-111	Down
LOC_Os01g25484	49999.2	-2.39007	0.105897	-22.5698	8.58154e-113	1.03453e-110	Down
LOC_Os01g01710	3292.81	-2.60856	0.115956	-22.4961	4.52957e-112	5.39273e-110	Down
LOC_Os08g44000	478.319	-3.23832	0.143949	-22.4963	4.51542e-112	5.39273e-110	Down
LOC_Os02g53770	3704.9	-2.07041	0.0923998	-22.4071	3.35788e-111	3.97308e-109	Down
LOC_Os05g41460	2730.89	2.11338	0.0943737	22.3937	4.53286e-111	5.33042e-109	Up
LOC_Os03g57349	1998.52	-2.14381	0.0958776	-22.3598	9.68715e-111	1.13222e-108	Down
LOC_Os03g04100	1266.33	3.93927	0.176462	22.3236	2.18047e-110	2.53304e-108	Up
LOC_Os04g51400	3176.1	-2.6532	0.11923	-22.2529	1.05814e-109	1.22183e-107	Down
LOC_Os02g13560	2323.41	-2.1939	0.0986717	-22.2343	1.59901e-109	1.83532e-107	Down
LOC_Os02g46980	2259.87	-3.58201	0.16131	-22.2058	3.0196e-109	3.44522e-107	Down
LOC_Os06g51220	6937.02	-2.07329	0.0934395	-22.1886	4.42421e-109	5.01794e-107	Down
LOC_Os04g41560	10050	-3.4809	0.157077	-22.1605	8.26625e-109	9.32044e-107	Down
LOC_Os01g07730	837.858	-3.45424	0.156075	-22.132	1.55643e-108	1.74466e-106	Down
LOC_Os10g38910	2123.55	-2.62582	0.118722	-22.1174	2.15196e-108	2.39818e-106	Down
LOC_Os04g38026	963.317	-3.06565	0.138744	-22.0958	3.47217e-108	3.84709e-106	Down
LOC_Os01g03330	652.86	4.89334	0.221795	22.0624	7.26032e-108	7.99803e-106	Up
LOC_Os07g29240	782.176	-3.03544	0.137774	-22.0321	1.41859e-107	1.5538e-105	Down
LOC_Os06g49500	5577.83	-1.84045	0.0835617	-22.025	1.65776e-107	1.80545e-105	Down
LOC_Os09g11480	2729.24	-2.43976	0.110972	-21.9854	3.96994e-107	4.2992e-105	Down
LOC_Os10g23120	2332.05	-1.97481	0.089829	-21.9841	4.08558e-107	4.39957e-105	Down
LOC_Os10g31040	1873.59	-2.11849	0.0963685	-21.9832	4.16591e-107	4.46102e-105	Down
LOC_Os10g41780	7551.13	-2.01829	0.0923949	-21.8442	8.83035e-106	9.40334e-104	Down
LOC_Os10g10170	2897.04	-2.44424	0.112149	-21.7945	2.61864e-105	2.77315e-103	Down
LOC_Os11g02610	3127.45	-2.52887	0.116069	-21.7877	3.03832e-105	3.19992e-103	Down
LOC_Os08g06530	2811.56	-3.68697	0.16927	-21.7816	3.46829e-105	3.63279e-103	Down
LOC_Os01g57560	473.056	-3.79712	0.17439	-21.7738	4.11078e-105	4.28236e-103	Down
LOC_Os08g02210	1317.75	-3.37952	0.155215	-21.7731	4.17218e-105	4.32282e-103	Down
LOC_Os08g40160	3338.28	-2.09126	0.0963319	-21.7089	1.69156e-104	1.74322e-102	Down
LOC_Os08g26880	1133.34	-2.66221	0.122639	-21.7077	1.73638e-104	1.77984e-102	Down
LOC_Os01g53810	664.18	2.61654	0.120633	21.6901	2.54603e-104	2.59586e-102	Up
LOC_Os06g50870	4772.78	2.31711	0.106893	21.6769	3.39283e-104	3.44094e-102	Up
LOC_Os10g21930	2630.39	-1.99905	0.0922839	-21.662	4.68603e-104	4.72746e-102	Down
LOC_Os04g42020	4259.49	-2.02174	0.0933915	-21.648	6.35015e-104	6.37276e-102	Down
LOC_Os08g19140	539.188	-3.6023	0.166954	-21.5766	2.97895e-103	2.97398e-101	Down
LOC_Os03g58170	886.127	2.76001	0.12804	21.5559	4.65745e-103	4.62559e-101	Up
LOC_Os01g03320	1342.97	3.13163	0.145743	21.4873	2.04869e-102	2.02419e-100	Up
LOC_Os03g53300	1338.81	-2.85506	0.13307	-21.4554	4.06422e-102	3.99502e-100	Down
LOC_Os02g43600	477.13	-4.17828	0.194838	-21.4449	5.09223e-102	4.98e-100	Down
LOC_Os07g05000	1093.27	-2.68769	0.125457	-21.4232	8.12306e-102	7.9037e-100	Down
LOC_Os01g04360	995.399	6.99949	0.32694	21.4091	1.09899e-101	1.06391e-99	Up
LOC_Os01g43120	3205.05	-2.24623	0.105047	-21.3831	1.91914e-101	1.84854e-99	Down
LOC_Os02g17920	1648.96	-2.35869	0.110604	-21.3256	6.57725e-101	6.30364e-99	Down
LOC_Os02g50560	2517.08	-2.06947	0.0970466	-21.3246	6.71913e-101	6.40758e-99	Down
LOC_Os01g54050	1619.21	-2.32512	0.109261	-21.2804	1.72398e-100	1.6359e-98	Down
LOC_Os01g07090	786.043	-2.52787	0.119416	-21.1686	1.86007e-99	1.75635e-97	Down
LOC_Os04g33830	15962.8	-3.56916	0.168657	-21.1623	2.12737e-99	1.99889e-97	Down
LOC_Os07g37240	46983.4	-2.61688	0.124079	-21.0905	9.72312e-99	9.09135e-97	Down
LOC_Os08g45180	1317.77	-1.99999	0.0950599	-21.0392	2.87036e-98	2.67083e-96	Down
LOC_Os07g33780	1131.42	-2.1724	0.10352	-20.9853	8.93714e-98	8.27571e-96	Down
LOC_Os05g48630	17640.3	-3.68445	0.175746	-20.9646	1.38044e-97	1.27213e-95	Down
LOC_Os03g05900	504.827	6.19725	0.296313	20.9145	3.94918e-97	3.62191e-95	Up
LOC_Os07g28790	376.167	-3.19273	0.15287	-20.8853	7.28319e-97	6.64782e-95	Down
LOC_Os07g06830	1299.74	-2.47051	0.118354	-20.8738	9.25848e-97	8.41074e-95	Down
LOC_Os10g35370	16004.1	-3.34763	0.160389	-20.872	9.62683e-97	8.70411e-95	Down
LOC_Os12g02530	752.816	-2.65222	0.127318	-20.8314	2.24575e-96	2.02097e-94	Down
LOC_Os01g27140	1690.29	-2.19412	0.105359	-20.8251	2.56366e-96	2.29627e-94	Down
LOC_Os11g05552	521.07	-3.19673	0.153576	-20.8153	3.14615e-96	2.8049e-94	Down
LOC_Os01g43700	437.037	-4.81059	0.231306	-20.7976	4.55305e-96	4.04041e-94	Down
LOC_Os05g39770	6776.26	3.55575	0.171031	20.7901	5.31757e-96	4.69711e-94	Up
LOC_Os11g07960	1001.34	-2.5733	0.123783	-20.7888	5.46127e-96	4.80191e-94	Down
LOC_Os03g64210	1677.94	1.87273	0.0901631	20.7705	7.9999e-96	7.00192e-94	Up
LOC_Os06g15400	2840.25	-2.98928	0.144014	-20.7569	1.06131e-95	9.24692e-94	Down
LOC_Os01g15270	24317.7	2.49124	0.120036	20.7541	1.12672e-95	9.7724e-94	Up
LOC_Os05g37140	649.173	2.62014	0.126401	20.7288	1.904e-95	1.64396e-93	Up
LOC_Os03g53640	289.045	-4.263	0.206016	-20.6926	4.03739e-95	3.47034e-93	Down
LOC_Os05g35470	2626.11	-2.49971	0.120911	-20.674	5.93963e-95	5.08263e-93	Down
LOC_Os02g57670	597.606	-3.03672	0.146965	-20.6629	7.47952e-95	6.37189e-93	Down
LOC_Os01g12080	1656.13	-1.9377	0.0938222	-20.6529	9.19772e-95	7.80097e-93	Down
LOC_Os07g48090	2124.2	2.54765	0.123415	20.643	1.12778e-94	9.52303e-93	Up
LOC_Os12g39630	1365.26	2.67781	0.129735	20.6406	1.18604e-94	9.97102e-93	Up
LOC_Os05g44020	717.503	-2.4103	0.116987	-20.6031	2.57666e-94	2.15674e-92	Down
LOC_Os02g38020	740.569	-2.75603	0.133799	-20.5983	2.84443e-94	2.37052e-92	Down
LOC_Os03g23980	1309.02	-2.34983	0.114141	-20.5872	3.57734e-94	2.96842e-92	Down
LOC_Os04g44924	513.288	-3.6834	0.17893	-20.5857	3.68361e-94	3.04342e-92	Down
LOC_Os05g33280	1258.73	-3.12283	0.151988	-20.5466	8.25567e-94	6.79162e-92	Down
LOC_Os04g34530	320.31	-4.7822	0.232945	-20.5293	1.17783e-93	9.64811e-92	Down
LOC_Os03g57220	37586.2	-3.20515	0.156268	-20.5106	1.73276e-93	1.41334e-91	Down
LOC_Os03g53910	2520.68	3.17537	0.15509	20.4744	3.64502e-93	2.96049e-91	Up
LOC_Os08g44680	11978	-2.94378	0.143834	-20.4665	4.28212e-93	3.46328e-91	Down
LOC_Os07g39350	3742.97	3.16324	0.154629	20.457	5.20494e-93	4.19195e-91	Up
LOC_Os06g01460	852.431	-3.02538	0.147913	-20.4538	5.55596e-93	4.45592e-91	Down
LOC_Os04g32110	3536.71	-2.66059	0.1301	-20.4503	5.97473e-93	4.77181e-91	Down
LOC_Os05g38040	4889.22	-2.11143	0.103418	-20.4165	1.19412e-92	9.4975e-91	Down
LOC_Os03g56670	14604	-3.69638	0.181099	-20.4108	1.34055e-92	1.06181e-90	Down
LOC_Os05g35540	872.403	-3.15348	0.154513	-20.4091	1.3888e-92	1.09549e-90	Down
LOC_Os04g56990	657.219	-3.26912	0.160482	-20.3707	3.04292e-92	2.39044e-90	Down
LOC_Os09g21120	352.491	3.33118	0.163684	20.3513	4.52144e-92	3.53743e-90	Up
LOC_Os08g44520	2595.73	1.88934	0.0928584	20.3464	4.99297e-92	3.89046e-90	Up
LOC_Os04g45480	323.782	4.47436	0.220122	20.3267	7.4713e-92	5.79797e-90	Up
LOC_Os06g12660	1687.77	-2.51287	0.123681	-20.3173	9.03766e-92	6.98523e-90	Down
LOC_Os03g11910	1115.22	3.78655	0.187282	20.2184	6.74059e-91	5.1889e-89	Up
LOC_Os04g51792	3522.94	-1.76752	0.0875137	-20.1971	1.03813e-90	7.95954e-89	Down
LOC_Os04g53510	1085.36	-2.30979	0.1147	-20.1376	3.45524e-90	2.63865e-88	Down
LOC_Os02g51070	1490.57	-3.41683	0.169989	-20.1003	7.32887e-90	5.57459e-88	Down
LOC_Os06g28194	12195.4	-1.77233	0.0883497	-20.0604	1.63764e-89	1.24073e-87	Down
LOC_Os05g39250	509.296	3.44766	0.172046	20.0391	2.51101e-89	1.89492e-87	Up
LOC_Os08g14440	4580.16	-3.56877	0.178209	-20.0258	3.28116e-89	2.4664e-87	Down
LOC_Os08g27010	1178.44	-2.52675	0.126214	-20.0196	3.71712e-89	2.78319e-87	Down
LOC_Os05g40270	5972.53	-1.87856	0.0938616	-20.0142	4.14457e-89	3.09117e-87	Down
LOC_Os05g45920	600.124	-2.63908	0.131971	-19.9974	5.80425e-89	4.31225e-87	Down
LOC_Os05g50230	1406.85	-3.86514	0.193563	-19.9683	1.0385e-88	7.68572e-87	Down
LOC_Os05g03910	1718.53	2.70349	0.135601	19.9371	1.94137e-88	1.43124e-86	Up
LOC_Os04g02880	327.811	-5.78183	0.290306	-19.9163	2.93787e-88	2.15759e-86	Down
LOC_Os01g43070	1984.39	-2.05237	0.103186	-19.89	4.96818e-88	3.63473e-86	Down
LOC_Os06g47930	838.929	-4.09708	0.206	-19.8888	5.09158e-88	3.71085e-86	Down
LOC_Os02g35630	3306.75	-1.9718	0.0992149	-19.8741	6.826e-88	4.95609e-86	Down
LOC_Os03g02590	7029.84	-1.73211	0.0873651	-19.8262	1.77072e-87	1.2808e-85	Down
LOC_Os01g17170	15684.2	-2.87449	0.145164	-19.8016	2.88299e-87	2.07749e-85	Down
LOC_Os10g35030	12463.9	-4.25372	0.214968	-19.7877	3.79734e-87	2.72612e-85	Down
LOC_Os01g48680	840.804	-3.00424	0.151878	-19.7806	4.37349e-87	3.12803e-85	Down
LOC_Os01g64270	483.553	-4.08915	0.207616	-19.6957	2.34597e-86	1.67166e-84	Down
LOC_Os03g44670	423.219	2.91278	0.148834	19.5706	2.75329e-85	1.95463e-83	Up
LOC_Os01g65410	2778.24	-2.4722	0.126414	-19.5565	3.63439e-85	2.57063e-83	Down
LOC_Os10g04860	508.428	-2.47298	0.126487	-19.5513	4.02318e-85	2.83516e-83	Down
LOC_Os02g03720	655.223	-2.82267	0.144414	-19.5457	4.48743e-85	3.15073e-83	Down
LOC_Os02g39360	2183.77	-2.24947	0.115127	-19.539	5.11578e-85	3.5788e-83	Down
LOC_Os11g01140	2690.39	-2.64455	0.13554	-19.5113	8.80431e-85	6.13677e-83	Down
LOC_Os03g62110	718.85	-2.42349	0.124244	-19.506	9.76662e-85	6.78285e-83	Down
LOC_Os08g44810	3377.09	-1.79467	0.0922234	-19.4601	2.39444e-84	1.65692e-82	Down
LOC_Os05g25210	1514.36	2.05189	0.10547	19.4547	2.65766e-84	1.83245e-82	Up
LOC_Os12g41390	1887.57	-1.84227	0.0947453	-19.4444	3.24985e-84	2.23273e-82	Down
LOC_Os03g39830	651.438	-2.74081	0.141029	-19.4344	3.95037e-84	2.70431e-82	Down
LOC_Os07g05880	1926.19	-1.92865	0.0993251	-19.4176	5.4784e-84	3.73701e-82	Down
LOC_Os03g16920	834.06	6.61522	0.340776	19.4122	6.08655e-84	4.13713e-82	Up
LOC_Os01g66320	689.403	-2.22266	0.11452	-19.4084	6.552e-84	4.43777e-82	Down
LOC_Os04g59570	1963.29	-1.66776	0.086055	-19.3802	1.13416e-83	7.65478e-82	Down
LOC_Os01g71190	312.1	-3.56279	0.183856	-19.3781	1.1802e-83	7.93759e-82	Down
LOC_Os04g10400	671.936	2.59526	0.133967	19.3723	1.32131e-83	8.85555e-82	Up
LOC_Os01g65904	710.876	-3.64174	0.188226	-19.3477	2.13147e-83	1.42355e-81	Down
LOC_Os02g56200	1676.23	-2.53473	0.131011	-19.3474	2.14453e-83	1.42731e-81	Down
LOC_Os04g58850	869.27	2.26276	0.117038	19.3335	2.80621e-83	1.86123e-81	Up
LOC_Os07g34520	5601.88	4.80188	0.248866	19.2951	5.9095e-83	3.90597e-81	Up
LOC_Os03g55240	24045.4	-2.374	0.123185	-19.2718	9.26917e-83	6.10555e-81	Down
LOC_Os06g17970	722.241	-2.66162	0.138324	-19.2419	1.65043e-82	1.08341e-80	Down
LOC_Os01g21820	2596.74	-2.23714	0.116297	-19.2364	1.83473e-82	1.20027e-80	Down
LOC_Os04g57400	1106.16	-2.16704	0.112684	-19.2311	2.03428e-82	1.32629e-80	Down
LOC_Os07g38300	1728.52	-2.0483	0.106531	-19.2272	2.19021e-82	1.42312e-80	Down
LOC_Os05g49200	3928.52	2.33107	0.1213	19.2174	2.64635e-82	1.71369e-80	Up
LOC_Os08g29370	1404.44	-2.40875	0.12545	-19.2008	3.64274e-82	2.35098e-80	Down
LOC_Os01g48444	1026.9	-2.15336	0.112172	-19.197	3.92297e-82	2.52334e-80	Down
LOC_Os01g43460	1313.06	3.60941	0.188313	19.1671	6.96858e-82	4.46735e-80	Up
LOC_Os08g33820	57793.8	-2.25085	0.117452	-19.164	7.39493e-82	4.72487e-80	Down
LOC_Os06g46770	16138.8	1.5937	0.0836097	19.0612	5.30449e-81	3.37795e-79	Up
LOC_Os02g15900	1863.81	-2.70204	0.142009	-19.0273	1.01335e-80	6.43174e-79	Down
LOC_Os02g54080	1341.9	-1.83944	0.0967312	-19.016	1.25686e-80	7.95102e-79	Down
LOC_Os02g01340	9361.2	-1.88874	0.0996563	-18.9526	4.20555e-80	2.65171e-78	Down
LOC_Os01g41710	47508.5	-5.25306	0.277201	-18.9504	4.38348e-80	2.75484e-78	Down
LOC_Os02g22260	857.371	-2.31921	0.122962	-18.8611	2.38107e-79	1.49152e-77	Down
LOC_Os09g39740	543.298	-2.80887	0.14903	-18.8477	3.06697e-79	1.91491e-77	Down
LOC_Os06g04240	512.334	5.38559	0.286537	18.7955	8.22607e-79	5.11939e-77	Up
LOC_Os03g03910	30669.1	-2.39181	0.127619	-18.7418	2.25766e-78	1.40048e-76	Down
LOC_Os12g23200	27510.1	-2.24635	0.120081	-18.7069	4.34691e-78	2.6878e-76	Down
LOC_Os01g61880	468.025	-3.62395	0.193759	-18.7034	4.6458e-78	2.86336e-76	Down
LOC_Os06g04510	5162.29	-2.99715	0.1604	-18.6856	6.48987e-78	3.98711e-76	Down
LOC_Os03g29240	2419.61	2.59417	0.139062	18.6547	1.15679e-77	7.08416e-76	Up
LOC_Os03g52460	2634.71	-3.93426	0.211043	-18.642	1.46759e-77	8.95884e-76	Down
LOC_Os09g26810	308.948	-5.29353	0.284176	-18.6276	1.91828e-77	1.16729e-75	Down
LOC_Os07g46240	533.663	2.84143	0.152559	18.6251	2.01194e-77	1.22041e-75	Up
LOC_Os01g50080	271.037	-4.29986	0.231005	-18.6137	2.48738e-77	1.50404e-75	Down
LOC_Os10g35810	1459.45	-2.02684	0.109012	-18.5929	3.66828e-77	2.21112e-75	Down
LOC_Os01g62290	1797.05	3.08212	0.166214	18.5431	9.27994e-77	5.57611e-75	Up
LOC_Os09g34140	1618.21	-3.43404	0.185214	-18.5409	9.65036e-77	5.78056e-75	Down
LOC_Os09g39180	5301.37	-1.88369	0.101757	-18.5116	1.66594e-76	9.94787e-75	Down
LOC_Os03g08080	390.436	-2.94096	0.15924	-18.4688	3.68443e-76	2.19327e-74	Down
LOC_Os04g54320	1424.74	-3.10874	0.168347	-18.4662	3.86276e-76	2.2923e-74	Down
LOC_Os10g41710	1888.42	2.36781	0.128285	18.4574	4.54741e-76	2.69027e-74	Up
LOC_Os05g39230	884.823	-2.13302	0.116013	-18.3859	1.70292e-75	1.00436e-73	Down
LOC_Os12g31000	349.273	2.83228	0.154141	18.3746	2.09754e-75	1.2333e-73	Up
LOC_Os09g06464	440.914	-2.72822	0.148591	-18.3606	2.7161e-75	1.59212e-73	Down
LOC_Os12g39320	1118.99	-2.02033	0.110078	-18.3537	3.08292e-75	1.80163e-73	Down
LOC_Os12g23180	8705.92	-1.83383	0.099949	-18.3477	3.44517e-75	2.00721e-73	Down
LOC_Os05g28200	637.439	-2.67302	0.145878	-18.3237	5.35814e-75	3.11227e-73	Down
LOC_Os01g03144	1383.02	-1.70726	0.093276	-18.3033	7.79509e-75	4.51409e-73	Down
LOC_Os04g44340	1336.11	-2.17092	0.118622	-18.3012	8.1012e-75	4.67723e-73	Down
LOC_Os10g35770	4973.42	2.65878	0.145427	18.2825	1.13984e-74	6.56109e-73	Up
LOC_Os03g17570	8425.03	-1.65176	0.0904113	-18.2694	1.45056e-74	8.32465e-73	Down
LOC_Os02g49326	1194.5	-2.35242	0.128868	-18.2545	1.90592e-74	1.09053e-72	Down
LOC_Os03g15230	985.17	-3.47201	0.190315	-18.2435	2.32882e-74	1.32854e-72	Down
LOC_Os02g54780	849.645	2.60042	0.142559	18.2411	2.4368e-74	1.38601e-72	Up
LOC_Os03g07360	7340.77	-1.71427	0.0940346	-18.2302	2.97034e-74	1.68448e-72	Down
LOC_Os07g37030	24772.7	-2.56672	0.140878	-18.2195	3.61692e-74	2.04511e-72	Down
LOC_Os09g39680	1355.03	-2.00809	0.110226	-18.2179	3.72453e-74	2.09976e-72	Down
LOC_Os10g01044	1134.16	-3.35383	0.184196	-18.208	4.4601e-74	2.50707e-72	Down
LOC_Os03g06230	1360.35	-2.53185	0.139231	-18.1846	6.83878e-74	3.83292e-72	Down
LOC_Os07g48490	4946.02	-3.12909	0.172176	-18.1737	8.33115e-74	4.65573e-72	Down
LOC_Os05g41640	10758.1	-3.32088	0.182788	-18.1679	9.26105e-74	5.16034e-72	Down
LOC_Os01g66000	1041.78	-2.92895	0.161437	-18.143	1.45851e-73	8.10338e-72	Down
LOC_Os06g13660	2906.42	-1.85184	0.102103	-18.1369	1.6284e-73	9.02117e-72	Down
LOC_Os02g38820	712.505	-2.43401	0.13457	-18.0874	4.00855e-73	2.21429e-71	Down
LOC_Os02g58150	2104.49	-2.69432	0.149153	-18.0641	6.11477e-73	3.36804e-71	Down
LOC_Os01g08090	393.844	-3.10779	0.172217	-18.0457	8.52306e-73	4.68109e-71	Down
LOC_Os01g61680	680.113	2.68146	0.148623	18.042	9.12276e-73	4.99615e-71	Up
LOC_Os03g10180	3069.27	-1.6879	0.0936213	-18.029	1.15308e-72	6.29695e-71	Down
LOC_Os06g48350	4842.83	1.94044	0.107644	18.0265	1.20776e-72	6.57678e-71	Up
LOC_Os02g47600	614.533	-2.77299	0.153861	-18.0227	1.29376e-72	7.02518e-71	Down
LOC_Os06g07830	2374.16	-2.10957	0.117104	-18.0145	1.49868e-72	8.11488e-71	Down
LOC_Os09g33470	1711.02	-1.61455	0.0896652	-18.0065	1.73353e-72	9.3601e-71	Down
LOC_Os10g32680	6827.34	4.57677	0.254383	17.9917	2.26481e-72	1.21944e-70	Up
LOC_Os03g50210	770.168	2.32768	0.129424	17.9849	2.55677e-72	1.37278e-70	Up
LOC_Os02g15930	283.473	5.69318	0.316713	17.9759	3.01156e-72	1.61245e-70	Up
LOC_Os11g32500	233.502	-3.95154	0.21999	-17.9624	3.8409e-72	2.05076e-70	Down
LOC_Os09g31478	4655.6	2.61683	0.145845	17.9425	5.48983e-72	2.92303e-70	Up
LOC_Os04g44430	2226.95	-1.60252	0.0894084	-17.9236	7.71187e-72	4.09477e-70	Down
LOC_Os01g34060	308.32	-3.18193	0.177581	-17.9182	8.50743e-72	4.50471e-70	Down
LOC_Os06g05950	799.397	-3.15868	0.176569	-17.8892	1.43115e-71	7.55708e-70	Down
LOC_Os09g04790	14704.2	2.37822	0.133172	17.8583	2.49321e-71	1.31291e-69	Up
LOC_Os06g41020	580.832	-3.66179	0.205353	-17.8316	4.01481e-71	2.10838e-69	Down
LOC_Os04g47020	399.957	-3.17409	0.178302	-17.8017	6.85118e-71	3.58807e-69	Down
LOC_Os03g48060	768.053	-5.16616	0.29025	-17.799	7.1956e-71	3.75818e-69	Down
LOC_Os01g66980	403.23	-2.94039	0.165297	-17.7886	8.66465e-71	4.51315e-69	Down
LOC_Os10g40030	1360.02	-3.01721	0.16972	-17.7776	1.05487e-70	5.47959e-69	Down
LOC_Os05g43650	825.031	-2.38217	0.134	-17.7774	1.05821e-70	5.48211e-69	Down
LOC_Os03g02960	670.879	-2.75092	0.154823	-17.7682	1.24666e-70	6.44094e-69	Down
LOC_Os01g12200	1541.3	-1.86943	0.105348	-17.7453	1.87394e-70	9.65584e-69	Down
LOC_Os01g01302	1871.39	-2.49777	0.140882	-17.7295	2.48193e-70	1.27543e-68	Down
LOC_Os03g31310	1036.99	-2.43711	0.137737	-17.694	4.66794e-70	2.39238e-68	Down
LOC_Os02g08120	3726.36	-1.40126	0.0792329	-17.6854	5.43561e-70	2.77839e-68	Down
LOC_Os11g37230	3112.65	-2.47602	0.140135	-17.6688	7.28778e-70	3.71522e-68	Down
LOC_Os10g39930	515.239	-2.52371	0.142859	-17.6657	7.70035e-70	3.91513e-68	Down
LOC_Os11g34110	223.637	-5.66766	0.321138	-17.6487	1.04193e-69	5.28354e-68	Down
LOC_Os05g49420	699.495	2.69473	0.152709	17.6461	1.08958e-69	5.51057e-68	Up
LOC_Os02g17304	2247.22	-1.72491	0.0977633	-17.6437	1.13725e-69	5.73654e-68	Down
LOC_Os03g10780	1022.03	1.86489	0.105921	17.6064	2.20024e-69	1.10693e-67	Up
LOC_Os10g42610	621.518	-4.02759	0.228821	-17.6015	2.39942e-69	1.20398e-67	Down
LOC_Os12g07190	2157.39	-1.97522	0.112249	-17.5968	2.60658e-69	1.30451e-67	Down
LOC_Os07g01030	1019.07	-2.71873	0.154811	-17.5616	4.84639e-69	2.41916e-67	Down
LOC_Os11g10990	1279.75	-1.8665	0.106366	-17.548	6.16588e-69	3.06981e-67	Down
LOC_Os08g41460	1979.19	-2.18859	0.124752	-17.5435	6.66846e-69	3.31142e-67	Down
LOC_Os10g18340	8858.56	-2.58427	0.147332	-17.5404	7.0394e-69	3.4866e-67	Down
LOC_Os10g35840	3790.11	-2.77744	0.158482	-17.5253	9.18824e-69	4.53918e-67	Down
LOC_Os07g47290	3188.35	-1.55005	0.0887912	-17.4572	3.03235e-68	1.49419e-66	Down
LOC_Os12g25180	2619.79	-2.01302	0.115328	-17.4547	3.16821e-68	1.55714e-66	Down
LOC_Os06g43930	1308.92	-2.78593	0.159664	-17.4486	3.52503e-68	1.72807e-66	Down
LOC_Os05g07870	1587.97	-3.01681	0.172991	-17.4391	4.16573e-68	2.03696e-66	Down
LOC_Os02g32814	192.375	-4.16648	0.238928	-17.4382	4.22866e-68	2.06247e-66	Down
LOC_Os07g44610	4049.99	-1.95467	0.112111	-17.4352	4.45985e-68	2.16971e-66	Down
LOC_Os02g32690	1026.85	-2.18886	0.125603	-17.4268	5.16748e-68	2.5076e-66	Down
LOC_Os07g22350	1470.12	-1.75112	0.100698	-17.3897	9.86661e-68	4.77584e-66	Down
LOC_Os02g51470	1816.69	-2.26011	0.13006	-17.3774	1.22283e-67	5.90409e-66	Down
LOC_Os02g57040	1332.93	-1.84711	0.106369	-17.3652	1.51481e-67	7.29543e-66	Down
LOC_Os05g27100	414.158	-3.38928	0.195181	-17.3648	1.52442e-67	7.32334e-66	Down
LOC_Os03g62780	1013.48	-3.82498	0.220451	-17.3507	1.94779e-67	9.33383e-66	Down
LOC_Os03g50130	1087.78	-1.89631	0.109343	-17.3428	2.23566e-67	1.06866e-65	Down
LOC_Os03g28330	1000.69	2.65995	0.153592	17.3183	3.42091e-67	1.63114e-65	Up
LOC_Os03g62670	373.256	-5.68759	0.3288	-17.298	4.86621e-67	2.31453e-65	Down
LOC_Os01g31690	48844.1	-3.00242	0.173662	-17.2889	5.70502e-67	2.70678e-65	Down
LOC_Os07g37550	9290.26	-2.94593	0.170524	-17.2757	7.16925e-67	3.39309e-65	Down
LOC_Os07g48500	7560.75	-2.42028	0.140492	-17.2272	1.66029e-66	7.83855e-65	Down
LOC_Os01g62230	2080.61	1.67292	0.0971549	17.2191	1.91057e-66	8.998e-65	Up
LOC_Os03g62630	1311.45	-1.90522	0.110662	-17.2166	1.99394e-66	9.3676e-65	Down
LOC_Os03g47500	541.402	-2.239	0.130091	-17.211	2.19778e-66	1.03e-64	Down
LOC_Os09g04800	671.908	-2.34121	0.136115	-17.2002	2.64684e-66	1.23743e-64	Down
LOC_Os01g68480	5426.56	-2.5038	0.145695	-17.1851	3.43069e-66	1.59999e-64	Down
LOC_Os09g34214	1624.4	-3.60719	0.210008	-17.1765	3.98414e-66	1.85359e-64	Down
LOC_Os07g11280	1823.24	-1.92508	0.112138	-17.1671	4.68529e-66	2.17452e-64	Down
LOC_Os03g21380	1547.46	2.06394	0.120365	17.1474	6.57015e-66	3.04195e-64	Up
LOC_Os03g39610	28340.7	-3.10287	0.181018	-17.1412	7.31355e-66	3.37798e-64	Down
LOC_Os04g23890	5918.23	-1.78003	0.10394	-17.1256	9.56236e-66	4.40604e-64	Down
LOC_Os01g01450	1286.05	-1.81679	0.106117	-17.1206	1.04203e-65	4.78984e-64	Down
LOC_Os03g04169	3297.11	-1.91061	0.111652	-17.1122	1.20373e-65	5.51987e-64	Down
LOC_Os10g28020	3815.46	-2.34221	0.136942	-17.1036	1.39496e-65	6.38151e-64	Down
LOC_Os02g50350	1397.78	2.50167	0.14629	17.1007	1.4664e-65	6.69238e-64	Up
LOC_Os06g50230	12418.2	-1.57057	0.09185	-17.0993	1.50284e-65	6.84236e-64	Down
LOC_Os04g49890	1007.55	-1.77344	0.103744	-17.0943	1.63597e-65	7.43087e-64	Down
LOC_Os03g19560	1779.77	-2.4029	0.140622	-17.0876	1.83585e-65	8.31906e-64	Down
LOC_Os07g23520	732.381	-1.96845	0.115528	-17.0386	4.24483e-65	1.91899e-63	Down
LOC_Os02g03100	1280.54	-1.65488	0.0971707	-17.0307	4.86225e-65	2.19293e-63	Down
LOC_Os12g39640	286.33	-3.4683	0.2037	-17.0265	5.22172e-65	2.34953e-63	Down
LOC_Os01g39270	743.245	-1.83786	0.107992	-17.0185	5.98924e-65	2.68856e-63	Down
LOC_Os01g58024	1397.04	-2.87074	0.168861	-17.0007	8.11811e-65	3.6357e-63	Down
LOC_Os01g04900	2197.01	-1.61318	0.0949132	-16.9964	8.73517e-65	3.90293e-63	Down
LOC_Os01g15490	1926.09	-2.02629	0.119222	-16.996	8.79408e-65	3.92012e-63	Down
LOC_Os02g03230	4108.47	-1.68144	0.0989481	-16.9931	9.2308e-65	4.10524e-63	Down
LOC_Os01g63270	8309.42	-1.58292	0.0932745	-16.9706	1.35636e-64	6.0182e-63	Down
LOC_Os09g31400	1562.82	-1.84644	0.108843	-16.9644	1.50742e-64	6.67302e-63	Down
LOC_Os03g40260	627.919	1.9373	0.114451	16.9269	2.85035e-64	1.25888e-62	Up
LOC_Os11g26890	1281.05	-1.75769	0.103848	-16.9255	2.91648e-64	1.28513e-62	Down
LOC_Os02g57250	972.737	-1.99109	0.117677	-16.92	3.20466e-64	1.40888e-62	Down
LOC_Os11g07050	210.11	-4.10406	0.242965	-16.8916	5.18945e-64	2.27623e-62	Down
LOC_Os08g40430	387.141	-2.70233	0.160066	-16.8826	6.044e-64	2.64501e-62	Down
LOC_Os08g42590	44244.9	-2.32593	0.137804	-16.8786	6.46887e-64	2.8245e-62	Down
LOC_Os11g04980	1952.21	-1.6588	0.0983452	-16.8671	7.84949e-64	3.41952e-62	Down
LOC_Os01g59080	4580.63	-1.66108	0.0984991	-16.8639	8.29742e-64	3.60646e-62	Down
LOC_Os01g46380	2656.6	-1.69351	0.100439	-16.8611	8.69414e-64	3.77035e-62	Down
LOC_Os01g52170	965.868	-2.43288	0.144381	-16.8504	1.04238e-63	4.51022e-62	Down
LOC_Os02g49440	3107.7	-1.82398	0.108292	-16.8431	1.17799e-63	5.08554e-62	Down
LOC_Os03g10060	854.148	-1.88309	0.111906	-16.8275	1.53455e-63	6.60996e-62	Down
LOC_Os09g36800	905.499	-2.11284	0.125563	-16.827	1.54797e-63	6.65279e-62	Down
LOC_Os01g66120	11880	1.93221	0.114847	16.8242	1.62364e-63	6.96241e-62	Up
LOC_Os08g06550	765.976	-4.81374	0.286468	-16.8038	2.29039e-63	9.79962e-62	Down
LOC_Os01g46720	2506.55	-2.58851	0.15405	-16.8031	2.31562e-63	9.88549e-62	Down
LOC_Os03g48040	944.238	-2.63104	0.156703	-16.79	2.8902e-63	1.2311e-61	Down
LOC_Os04g58780	2710.83	-1.68797	0.100606	-16.778	3.53754e-63	1.50349e-61	Down
LOC_Os04g48800	957.573	-1.71479	0.102239	-16.7724	3.88731e-63	1.64849e-61	Down
LOC_Os01g11240	7267.91	-3.66396	0.218586	-16.7621	4.62009e-63	1.95492e-61	Down
LOC_Os03g54084	3203.7	-1.97516	0.117856	-16.7591	4.85544e-63	2.04998e-61	Down
LOC_Os02g11640	614.022	-3.06969	0.183533	-16.7256	8.53278e-63	3.59464e-61	Down
LOC_Os04g41150	705.997	-2.05009	0.122634	-16.7172	9.82918e-63	4.1317e-61	Down
LOC_Os02g51570	987.259	-2.50723	0.150014	-16.7133	1.048e-62	4.39565e-61	Down
LOC_Os02g50830	666.721	-2.26843	0.135794	-16.7049	1.20728e-62	5.05266e-61	Down
LOC_Os11g14380	843.052	2.17883	0.130437	16.7041	1.22258e-62	5.10556e-61	Up
LOC_Os05g11320	1436.49	-4.8132	0.288158	-16.7033	1.2397e-62	5.16578e-61	Down
LOC_Os04g56400	19948.6	-1.96307	0.117717	-16.6762	1.95284e-62	8.11975e-61	Down
LOC_Os01g53330	184.743	-5.28691	0.317156	-16.6698	2.17462e-62	9.02233e-61	Down
LOC_Os03g53340	335.233	2.8331	0.170052	16.6602	2.55373e-62	1.05723e-60	Up
LOC_Os06g01440	580.295	-2.14422	0.128742	-16.6552	2.77184e-62	1.14506e-60	Down
LOC_Os02g39790	16374.5	1.56081	0.0937377	16.6509	2.98293e-62	1.22961e-60	Up
LOC_Os05g24880	2224.17	-1.67208	0.10045	-16.6459	3.24307e-62	1.33397e-60	Down
LOC_Os03g12390	451.163	-2.67828	0.161033	-16.6318	4.09753e-62	1.68183e-60	Down
LOC_Os02g57280	52553.9	-1.68415	0.101298	-16.6257	4.5376e-62	1.85848e-60	Down
LOC_Os06g36840	714.003	-2.1159	0.127487	-16.5969	7.3339e-62	2.99736e-60	Down
LOC_Os03g14040	358.713	-3.07146	0.185115	-16.5922	7.94214e-62	3.23904e-60	Down
LOC_Os02g57660	3303.63	-1.54715	0.0932587	-16.5899	8.24382e-62	3.35494e-60	Down
LOC_Os08g07880	422.882	-2.22913	0.134401	-16.5857	8.83576e-62	3.58822e-60	Down
LOC_Os02g54890	508.086	2.5304	0.152762	16.5643	1.26187e-61	5.11365e-60	Up
LOC_Os02g51350	4012.33	2.54568	0.153732	16.5592	1.37444e-61	5.55808e-60	Up
LOC_Os10g37330	401.314	-2.21152	0.133759	-16.5336	2.10331e-61	8.48761e-60	Down
LOC_Os06g02580	469.441	-2.34446	0.142095	-16.4992	3.71503e-61	1.496e-59	Down
LOC_Os09g30150	397.675	2.45931	0.14915	16.4888	4.41667e-61	1.77481e-59	Up
LOC_Os03g16430	2413.82	-1.79186	0.108757	-16.4758	5.48027e-61	2.19761e-59	Down
LOC_Os02g48190	232.622	3.12295	0.189794	16.4544	7.79586e-61	3.11965e-59	Up
LOC_Os01g01280	206.637	-3.68127	0.223766	-16.4515	8.18798e-61	3.26973e-59	Down
LOC_Os04g02620	167.426	-3.81765	0.232092	-16.4489	8.54251e-61	3.40422e-59	Down
LOC_Os11g24450	1153.85	-2.01558	0.122564	-16.4451	9.09827e-61	3.61817e-59	Down
LOC_Os07g30130	751.805	1.92932	0.11739	16.4351	1.0718e-60	4.25346e-59	Up
LOC_Os03g36540	2846.14	-1.94374	0.11843	-16.4126	1.5549e-60	6.1579e-59	Down
LOC_Os06g24190	568.557	-3.32556	0.202638	-16.4113	1.58641e-60	6.26976e-59	Down
LOC_Os09g27420	6478.09	-1.38768	0.0849125	-16.3425	4.92231e-60	1.94138e-58	Down
LOC_Os06g49160	1355.12	-3.55241	0.21749	-16.3337	5.68287e-60	2.23674e-58	Down
LOC_Os06g41990	22075.4	-1.32155	0.0809697	-16.3215	6.93649e-60	2.72456e-58	Down
LOC_Os01g56420	181.735	-3.65137	0.224138	-16.2907	1.14847e-59	4.50182e-58	Down
LOC_Os12g37870	2059.32	-1.67443	0.102814	-16.2861	1.23947e-59	4.84861e-58	Down
LOC_Os01g65169	832.984	-2.27157	0.139573	-16.2751	1.48175e-59	5.78456e-58	Down
LOC_Os08g25734	938.083	-2.47364	0.152	-16.274	1.50977e-59	5.88197e-58	Down
LOC_Os12g08770	283.395	-3.95792	0.243266	-16.2699	1.61332e-59	6.27263e-58	Down
LOC_Os11g39370	2269.89	-1.73997	0.10703	-16.2568	1.99905e-59	7.75665e-58	Down
LOC_Os10g34520	2679.89	1.86343	0.114702	16.2458	2.39045e-59	9.25658e-58	Up
LOC_Os01g09120	2835.54	-1.68591	0.104043	-16.2039	4.73291e-59	1.82904e-57	Down
LOC_Os03g12290	315.035	-2.36379	0.145937	-16.1974	5.26039e-59	2.0288e-57	Down
LOC_Os02g38050	9464.27	1.20315	0.0743045	16.1922	5.7275e-59	2.20451e-57	Up
LOC_Os03g14669	5369.68	-2.58495	0.159663	-16.19	5.92905e-59	2.27751e-57	Down
LOC_Os12g44310	3342.7	-1.5082	0.0932149	-16.1798	7.00398e-59	2.68505e-57	Down
LOC_Os11g07020	31670.5	-2.53263	0.156533	-16.1795	7.03566e-59	2.69181e-57	Down
LOC_Os02g56940	366.761	-2.91311	0.180188	-16.167	8.61494e-59	3.28946e-57	Down
LOC_Os04g58710	8007.95	2.16138	0.133707	16.165	8.89905e-59	3.39119e-57	Up
LOC_Os04g45940	629.764	2.77533	0.172253	16.1119	2.10327e-58	7.9991e-57	Up
LOC_Os06g47940	1061.62	-1.91765	0.119129	-16.0973	2.66597e-58	1.01191e-56	Down
LOC_Os12g43720	220.312	4.36614	0.271245	16.0966	2.69311e-58	1.02019e-56	Up
LOC_Os10g32520	241.408	-3.45526	0.214833	-16.0835	3.32869e-58	1.25847e-56	Down
LOC_Os02g31070	641.637	-2.1954	0.136752	-16.0539	5.36449e-58	2.02414e-56	Down
LOC_Os03g21850	1120	2.00563	0.125054	16.0381	6.92087e-58	2.60627e-56	Up
LOC_Os01g44390	787.586	-3.23898	0.202085	-16.0278	8.17645e-58	3.07306e-56	Down
LOC_Os01g14810	1738.46	-2.59328	0.162022	-16.0057	1.16599e-57	4.37373e-56	Down
LOC_Os04g57440	920.639	2.25456	0.140876	16.0038	1.20199e-57	4.49995e-56	Up
LOC_Os02g03620	266.281	3.14198	0.196441	15.9945	1.39513e-57	5.21285e-56	Up
LOC_Os05g39050	800.638	3.55246	0.22234	15.9776	1.83006e-57	6.82462e-56	Up
LOC_Os08g42420	2498.85	-1.50889	0.0944408	-15.9771	1.84475e-57	6.86604e-56	Down
LOC_Os03g64350	285.684	-2.72422	0.170532	-15.9748	1.91349e-57	7.10811e-56	Down
LOC_Os06g36180	1478.31	1.48185	0.0927969	15.9687	2.11145e-57	7.82829e-56	Up
LOC_Os08g39090	1970.88	-1.37837	0.0863534	-15.962	2.35228e-57	8.70434e-56	Down
LOC_Os02g11680	2239.74	-3.98741	0.249826	-15.9607	2.3994e-57	8.8616e-56	Down
LOC_Os11g13850	753.511	-2.31612	0.145158	-15.9559	2.59137e-57	9.55217e-56	Down
LOC_Os07g29330	1242.69	-2.13413	0.133936	-15.9339	3.68745e-57	1.35664e-55	Down
LOC_Os01g05800	4725.62	-1.6629	0.104378	-15.9315	3.8317e-57	1.40701e-55	Down
LOC_Os01g56680	25529	-2.28697	0.143676	-15.9176	4.78274e-57	1.75288e-55	Down
LOC_Os09g04670	3763.01	1.57069	0.0987667	15.903	6.03547e-57	2.20778e-55	Up
LOC_Os12g08730	14691.3	-1.93189	0.121516	-15.8983	6.51021e-57	2.37691e-55	Down
LOC_Os02g46473	759.213	-1.91543	0.120512	-15.8941	6.9651e-57	2.53816e-55	Down
LOC_Os07g08970	677.462	-1.9292	0.121383	-15.8934	7.04061e-57	2.5608e-55	Down
LOC_Os02g03700	2015.11	2.03415	0.127999	15.8919	7.21222e-57	2.61825e-55	Up
LOC_Os01g14890	164.961	-4.02514	0.2533	-15.8908	7.33614e-57	2.65821e-55	Down
LOC_Os01g16870	2241.51	-1.51145	0.0951421	-15.8862	7.89488e-57	2.85526e-55	Down
LOC_Os07g12530	1715.02	-1.64953	0.103901	-15.876	9.29552e-57	3.35549e-55	Down
LOC_Os07g20544	195.241	-4.03039	0.25452	-15.8352	1.77755e-56	6.40451e-55	Down
LOC_Os02g47020	18236.7	-2.41911	0.15281	-15.8308	1.90891e-56	6.86491e-55	Down
LOC_Os12g16200	203.713	-3.59428	0.22716	-15.8227	2.17007e-56	7.78949e-55	Down
LOC_Os03g06930	2099.41	-1.76811	0.111836	-15.8098	2.66209e-56	9.52956e-55	Down
LOC_Os01g58022	1253.31	-2.71431	0.171686	-15.8098	2.66478e-56	9.52956e-55	Down
LOC_Os03g13870	3066.35	3.04043	0.192432	15.8	3.10947e-56	1.10991e-54	Up
LOC_Os11g05380	515.511	6.26108	0.396712	15.7824	4.11172e-56	1.46493e-54	Up
LOC_Os02g09150	16153.3	-1.45526	0.0922103	-15.7819	4.14311e-56	1.47338e-54	Down
LOC_Os01g05490	5479.19	-2.32645	0.147547	-15.7675	5.2091e-56	1.84904e-54	Down
LOC_Os09g23894	575.461	-2.07781	0.131841	-15.76	5.86089e-56	2.07655e-54	Down
LOC_Os02g43330	185.527	4.97011	0.316079	15.7243	1.03097e-55	3.64606e-54	Up
LOC_Os03g21780	394.318	-2.39031	0.152061	-15.7194	1.11411e-55	3.93284e-54	Down
LOC_Os03g03720	15462.6	-3.05013	0.194351	-15.6939	1.66506e-55	5.86688e-54	Down
LOC_Os06g44840	1465.66	-1.62672	0.103848	-15.6645	2.6468e-55	9.30896e-54	Down
LOC_Os05g05600	1469.58	-1.97409	0.126054	-15.6607	2.80644e-55	9.85234e-54	Down
LOC_Os07g17560	534.099	-1.82325	0.116562	-15.6419	3.77377e-55	1.3224e-53	Down
LOC_Os01g48820	508.491	-2.30717	0.147502	-15.6416	3.78971e-55	1.32557e-53	Down
LOC_Os01g50160	2806.33	-2.44861	0.156653	-15.6307	4.49492e-55	1.56938e-53	Down
LOC_Os01g08860	322.339	5.5738	0.356621	15.6295	4.58668e-55	1.5985e-53	Up
LOC_Os01g67850	925.344	-1.73644	0.11119	-15.6168	5.5926e-55	1.94553e-53	Down
LOC_Os03g56869	172.82	-3.30804	0.211885	-15.6125	5.98676e-55	2.07888e-53	Down
LOC_Os02g01440	1074.32	-1.64773	0.105548	-15.6111	6.11552e-55	2.11975e-53	Down
LOC_Os09g16330	4926.7	-1.49819	0.0960005	-15.606	6.62442e-55	2.292e-53	Down
LOC_Os02g02520	927.117	-2.43678	0.156369	-15.5836	9.4166e-55	3.2522e-53	Down
LOC_Os01g66330	646.259	-1.91354	0.122833	-15.5784	1.02146e-54	3.52145e-53	Down
LOC_Os12g18110	1914.42	-1.48127	0.0951799	-15.5629	1.30156e-54	4.47907e-53	Down
LOC_Os08g43230	1015.17	-2.40531	0.154634	-15.5548	1.47567e-54	5.0691e-53	Down
LOC_Os06g22870	429.108	2.22993	0.143519	15.5376	1.93141e-54	6.62277e-53	Up
LOC_Os01g54540	1822.76	-2.24311	0.144439	-15.5298	2.17995e-54	7.46167e-53	Down
LOC_Os08g37790	9649.34	2.199	0.141621	15.5273	2.26594e-54	7.74216e-53	Up
LOC_Os05g41550	16990.3	1.49096	0.0960577	15.5215	2.482e-54	8.4653e-53	Up
LOC_Os05g41610	1793.13	1.93359	0.124585	15.5202	2.53276e-54	8.62308e-53	Up
LOC_Os05g43910	171.364	4.67595	0.30133	15.5177	2.63263e-54	8.94722e-53	Up
LOC_Os02g02910	1796.58	-1.81708	0.117154	-15.5102	2.95847e-54	1.00368e-52	Down
LOC_Os04g34460	353.964	-2.53926	0.163761	-15.5059	3.16304e-54	1.07119e-52	Down
LOC_Os09g36040	8758.85	-1.61312	0.104113	-15.4939	3.81364e-54	1.28924e-52	Down
LOC_Os12g12260	334.801	2.58081	0.166708	15.481	4.65906e-54	1.57227e-52	Up
LOC_Os04g51794	699.859	1.80096	0.11635	15.4788	4.82032e-54	1.62383e-52	Up
LOC_Os03g47610	12187.8	-1.38857	0.0899905	-15.4302	1.02571e-53	3.44926e-52	Down
LOC_Os02g32780	210.972	-3.50414	0.227114	-15.429	1.0447e-53	3.50699e-52	Down
LOC_Os02g10600	2188.51	-1.61163	0.104484	-15.4246	1.11856e-53	3.74835e-52	Down
LOC_Os08g45190	335.439	-2.76471	0.179277	-15.4215	1.17423e-53	3.92805e-52	Down
LOC_Os12g39380	1163.99	-1.93838	0.125761	-15.4132	1.3338e-53	4.45405e-52	Down
LOC_Os01g70790	1681.86	1.82576	0.118535	15.4026	1.57153e-53	5.23881e-52	Up
LOC_Os03g29540	1713.52	-2.32697	0.151098	-15.4004	1.62637e-53	5.41221e-52	Down
LOC_Os05g40180	1981.96	-1.92871	0.12536	-15.3853	2.05346e-53	6.82161e-52	Down
LOC_Os10g20470	4381.68	1.7426	0.113377	15.37	2.60108e-53	8.62585e-52	Up
LOC_Os03g61829	224.856	-3.01583	0.196566	-15.3426	3.97101e-53	1.31462e-51	Down
LOC_Os08g34984	2873.31	-1.56591	0.102084	-15.3394	4.16731e-53	1.37723e-51	Down
LOC_Os03g12790	182.955	-3.83265	0.250088	-15.3252	5.19181e-53	1.71285e-51	Down
LOC_Os02g06430	875.194	-1.73063	0.11307	-15.3059	6.98234e-53	2.29961e-51	Down
LOC_Os02g57990	288.913	-2.46805	0.161286	-15.3023	7.37788e-53	2.42571e-51	Down
LOC_Os02g44230	548.602	3.53871	0.231385	15.2936	8.43543e-53	2.76867e-51	Up
LOC_Os02g08230	180.778	3.72704	0.243706	15.2932	8.48884e-53	2.78144e-51	Up
LOC_Os01g47450	504.635	-2.04356	0.133638	-15.2918	8.67391e-53	2.83723e-51	Down
LOC_Os07g38960	34163.6	-2.57181	0.168249	-15.2857	9.51693e-53	3.10767e-51	Down
LOC_Os06g11630	567.328	-1.99575	0.130568	-15.2851	9.61213e-53	3.13342e-51	Down
LOC_Os12g42980	5562.42	-1.35688	0.0887874	-15.2823	1.00344e-52	3.26553e-51	Down
LOC_Os01g25600	762.797	-1.75026	0.114581	-15.2754	1.11597e-52	3.62557e-51	Down
LOC_Os05g37690	5549.56	-1.48786	0.0974324	-15.2707	1.19933e-52	3.88981e-51	Down
LOC_Os03g11230	802.393	-1.87302	0.122671	-15.2687	1.23654e-52	4.00371e-51	Down
LOC_Os01g43740	172.472	-3.52075	0.230778	-15.256	1.50147e-52	4.85333e-51	Down
LOC_Os07g32880	6000.41	-2.20065	0.144528	-15.2265	2.36032e-52	7.6166e-51	Down
LOC_Os01g03310	8143.05	1.80303	0.118549	15.2091	3.07699e-52	9.91255e-51	Up
LOC_Os10g25570	843.467	-1.77277	0.116591	-15.205	3.27612e-52	1.05364e-50	Down
LOC_Os09g23160	992.09	-1.70951	0.112433	-15.2047	3.29198e-52	1.05696e-50	Down
LOC_Os02g54980	3080.29	1.6474	0.108387	15.1992	3.58171e-52	1.14806e-50	Up
LOC_Os04g32650	2250.47	-1.57312	0.103519	-15.1964	3.73613e-52	1.19556e-50	Down
LOC_Os05g10840	435.758	2.49458	0.164162	15.1959	3.76726e-52	1.20352e-50	Up
LOC_Os07g39430	1288.75	-1.68165	0.110675	-15.1945	3.84785e-52	1.22721e-50	Down
LOC_Os03g49380	1101.96	3.12094	0.205505	15.1867	4.33277e-52	1.37958e-50	Up
LOC_Os12g13120	155.672	-3.66449	0.241555	-15.1704	5.55007e-52	1.76424e-50	Down
LOC_Os05g33630	2591.32	-1.60046	0.105502	-15.17	5.58403e-52	1.7721e-50	Down
LOC_Os03g52690	4268.44	-1.87778	0.123883	-15.1577	6.7414e-52	2.13585e-50	Down
LOC_Os02g12380	159.929	3.55539	0.23469	15.1493	7.65475e-52	2.42123e-50	Up
LOC_Os06g51290	455.278	-3.63617	0.240135	-15.1422	8.53341e-52	2.6947e-50	Down
LOC_Os08g17294	590.863	-1.93791	0.127987	-15.1414	8.63897e-52	2.72355e-50	Down
LOC_Os08g39140	8787.8	2.26629	0.149683	15.1407	8.73309e-52	2.7487e-50	Up
LOC_Os03g12530	458.407	-2.49361	0.164736	-15.137	9.22905e-52	2.90004e-50	Down
LOC_Os04g46010	1187.34	-2.64962	0.175132	-15.1293	1.03804e-51	3.25648e-50	Down
LOC_Os09g24460	1436.06	-1.46386	0.0967776	-15.1261	1.09002e-51	3.41398e-50	Down
LOC_Os04g30750	497.632	-2.47561	0.163686	-15.1242	1.12235e-51	3.50951e-50	Down
LOC_Os02g33500	2662.73	-1.73114	0.114468	-15.1234	1.13542e-51	3.54457e-50	Down
LOC_Os01g07260	263.8	-3.67838	0.243381	-15.1137	1.31606e-51	4.10183e-50	Down
LOC_Os01g72330	472.247	3.13701	0.207612	15.11	1.39214e-51	4.33189e-50	Up
LOC_Os03g41080	1712.02	-1.37002	0.0906757	-15.109	1.41339e-51	4.39089e-50	Down
LOC_Os12g07270	325.883	-2.37306	0.157122	-15.1033	1.53944e-51	4.77476e-50	Down
LOC_Os08g07060	617.882	-1.89582	0.125564	-15.0984	1.65816e-51	5.13466e-50	Down
LOC_Os02g57290	1593.22	-1.97466	0.130797	-15.0971	1.69235e-51	5.2321e-50	Down
LOC_Os01g72800	761.902	-1.73141	0.114691	-15.0963	1.71354e-51	5.28907e-50	Down
LOC_Os06g04270	10316.7	-1.70643	0.113051	-15.0943	1.76484e-51	5.43867e-50	Down
LOC_Os02g53130	854.529	3.32056	0.220009	15.0928	1.80572e-51	5.55572e-50	Up
LOC_Os01g13690	2231.71	-1.45326	0.0963169	-15.0883	1.93405e-51	5.94099e-50	Down
LOC_Os12g08220	740.378	-2.28572	0.151566	-15.0807	2.16909e-51	6.65234e-50	Down
LOC_Os02g15640	658.875	-1.92035	0.127354	-15.0789	2.22871e-51	6.82428e-50	Down
LOC_Os08g32690	231.319	-2.7365	0.181518	-15.0756	2.34431e-51	7.1668e-50	Down
LOC_Os07g08300	654.48	-1.77304	0.117717	-15.0619	2.88474e-51	8.80488e-50	Down
LOC_Os05g40260	385.949	-2.14238	0.142261	-15.0595	2.99089e-51	9.11436e-50	Down
LOC_Os10g28240	202.896	3.27879	0.217956	15.0434	3.81708e-51	1.16136e-49	Up
LOC_Os09g10750	2066.5	-2.42053	0.16106	-15.0287	4.76154e-51	1.44642e-49	Down
LOC_Os03g08460	298.572	6.78882	0.451792	15.0264	4.92887e-51	1.49488e-49	Up
LOC_Os10g36530	641.89	-1.86495	0.12413	-15.0242	5.09912e-51	1.54407e-49	Down
LOC_Os02g51820	446.066	-2.19569	0.146318	-15.0062	6.68444e-51	2.02094e-49	Down
LOC_Os03g51610	2811.05	-1.3288	0.0885765	-15.0018	7.14901e-51	2.15799e-49	Down
LOC_Os05g01530	364.18	-2.19518	0.146509	-14.9833	9.44176e-51	2.84559e-49	Down
LOC_Os03g27120	8011.73	-2.16735	0.144718	-14.9764	1.04763e-50	3.15244e-49	Down
LOC_Os09g26190	437.465	-1.97277	0.131953	-14.9505	1.54532e-50	4.64276e-49	Down
LOC_Os01g21144	219.492	2.68579	0.179781	14.9393	1.83003e-50	5.48952e-49	Up
LOC_Os05g05830	1303.14	-1.8816	0.126143	-14.9164	2.57869e-50	7.72319e-49	Down
LOC_Os04g45990	361.428	-2.21237	0.148377	-14.9105	2.81783e-50	8.42624e-49	Down
LOC_Os03g60560	411.469	2.97067	0.199256	14.9088	2.88903e-50	8.6257e-49	Up
LOC_Os04g05010	823.601	3.09445	0.207565	14.9083	2.90855e-50	8.67045e-49	Up
LOC_Os03g02020	1833.97	-1.59436	0.107005	-14.8999	3.30295e-50	9.8309e-49	Down
LOC_Os06g04030	5578	1.25581	0.0843035	14.8963	3.48361e-50	1.03525e-48	Up
LOC_Os02g54140	472.924	5.10027	0.342503	14.8912	3.76204e-50	1.11627e-48	Up
LOC_Os01g13200	986.802	1.61082	0.108213	14.8856	4.0885e-50	1.21126e-48	Up
LOC_Os03g01018	679.015	-2.20201	0.148011	-14.8773	4.62737e-50	1.36879e-48	Down
LOC_Os02g09940	140.459	-4.04827	0.272179	-14.8736	4.89422e-50	1.44549e-48	Down
LOC_Os02g08544	1742.75	-1.32183	0.0889485	-14.8606	5.93914e-50	1.75141e-48	Down
LOC_Os05g31160	222.327	-2.83331	0.190723	-14.8557	6.39088e-50	1.88173e-48	Down
LOC_Os02g46610	1135.14	-1.6398	0.110459	-14.8454	7.45417e-50	2.19143e-48	Down
LOC_Os02g39040	1036.54	-1.82467	0.122978	-14.8373	8.40498e-50	2.46718e-48	Down
LOC_Os07g42380	444.619	2.37362	0.15999	14.8361	8.5616e-50	2.50931e-48	Up
LOC_Os05g34830	3406.8	1.88808	0.1274	14.8201	1.08592e-49	3.17785e-48	Up
LOC_Os03g02030	459.071	-1.80984	0.122122	-14.8199	1.08922e-49	3.18264e-48	Down
LOC_Os05g40020	521.65	-2.72219	0.183789	-14.8115	1.23512e-49	3.60347e-48	Down
LOC_Os07g08150	231.871	5.44701	0.367831	14.8085	1.29114e-49	3.76117e-48	Up
LOC_Os01g07120	1039.29	1.89302	0.12803	14.7858	1.80941e-49	5.26294e-48	Up
LOC_Os03g06520	3382.94	3.1329	0.211908	14.7842	1.85168e-49	5.37774e-48	Up
LOC_Os03g60740	1967.18	1.4077	0.0952274	14.7825	1.90007e-49	5.50992e-48	Up
LOC_Os02g57020	559.313	-1.91266	0.129507	-14.7689	2.32633e-49	6.73582e-48	Down
LOC_Os07g46780	219.188	-2.76971	0.187583	-14.7653	2.4531e-49	7.09215e-48	Down
LOC_Os07g28440	2915.22	-1.52007	0.103057	-14.7498	3.08495e-49	8.90546e-48	Down
LOC_Os06g02620	2164.31	1.3477	0.0914439	14.738	3.67765e-49	1.06005e-47	Up
LOC_Os09g23540	1596.79	-3.49597	0.237274	-14.7339	3.90672e-49	1.12438e-47	Down
LOC_Os05g14270	298.619	-3.86873	0.262764	-14.7232	4.57335e-49	1.31427e-47	Down
LOC_Os12g20150	1443.37	-1.6932	0.115202	-14.6976	6.68146e-49	1.91722e-47	Down
LOC_Os07g28614	893.741	-2.32907	0.158518	-14.6927	7.1762e-49	2.05611e-47	Down
LOC_Os03g15920	6942.65	-1.15789	0.0788171	-14.6909	7.3776e-49	2.11066e-47	Down
LOC_Os03g08580	1812.27	3.20439	0.218126	14.6905	7.41399e-49	2.1179e-47	Up
LOC_Os08g41880	166.292	-3.45662	0.235544	-14.675	9.31729e-49	2.65764e-47	Down
LOC_Os06g43860	3484.47	-1.86724	0.127263	-14.6723	9.70665e-49	2.76459e-47	Down
LOC_Os03g50070	765.153	-1.67044	0.113966	-14.6573	1.20957e-48	3.43993e-47	Down
LOC_Os03g20340	1877.48	1.28176	0.0874564	14.656	1.23392e-48	3.50396e-47	Up
LOC_Os01g61044	1362.49	-1.55517	0.106125	-14.6541	1.26804e-48	3.59553e-47	Down
LOC_Os06g02180	787.55	1.94362	0.132783	14.6375	1.618e-48	4.58105e-47	Up
LOC_Os03g14050	326.188	2.8623	0.195551	14.6371	1.62877e-48	4.60476e-47	Up
LOC_Os01g32780	2020.78	2.43125	0.166164	14.6317	1.76337e-48	4.97794e-47	Up
LOC_Os05g02530	6711.25	1.59615	0.109135	14.6254	1.9339e-48	5.45133e-47	Up
LOC_Os01g12890	377.86	2.46157	0.168341	14.6225	2.01778e-48	5.67942e-47	Up
LOC_Os07g06644	948.788	-1.6261	0.111226	-14.6197	2.10283e-48	5.91013e-47	Down
LOC_Os02g52470	427.843	-2.42645	0.166001	-14.617	2.18719e-48	6.13823e-47	Down
LOC_Os08g01940	849.668	-3.08281	0.210939	-14.6147	2.26328e-48	6.34248e-47	Down
LOC_Os03g52840	36652.5	-1.72763	0.118253	-14.6096	2.43941e-48	6.82608e-47	Down
LOC_Os11g34210	839.744	-1.77928	0.121901	-14.5961	2.97339e-48	8.30815e-47	Down
LOC_Os03g48080	4356.73	1.38062	0.0946068	14.5932	3.10301e-48	8.65772e-47	Up
LOC_Os02g13150	374.842	-2.01563	0.138127	-14.5925	3.13405e-48	8.73162e-47	Down
LOC_Os02g46750	456.349	-1.82154	0.12494	-14.5792	3.80731e-48	1.0592e-46	Down
LOC_Os07g27810	175.184	3.5885	0.246199	14.5756	4.01748e-48	1.11604e-46	Up
LOC_Os02g51890	296.702	2.39314	0.164307	14.565	4.68957e-48	1.30086e-46	Up
LOC_Os06g01760	517.123	3.29354	0.226233	14.5582	5.18142e-48	1.43522e-46	Up
LOC_Os08g03610	406.291	-3.64235	0.250204	-14.5575	5.23484e-48	1.44793e-46	Down
LOC_Os01g07370	1951.69	1.50913	0.10369	14.5543	5.48242e-48	1.51422e-46	Up
LOC_Os09g23660	1911.95	1.70876	0.117506	14.542	6.56804e-48	1.81146e-46	Up
LOC_Os08g43320	756.799	-3.00087	0.206397	-14.5393	6.83279e-48	1.88177e-46	Down
LOC_Os07g26610	1124.56	-1.42384	0.0980041	-14.5284	8.00458e-48	2.20132e-46	Down
LOC_Os10g10750	1204.14	-1.78126	0.122761	-14.51	1.04722e-47	2.8758e-46	Down
LOC_Os10g41820	1170.1	-1.50056	0.103418	-14.5097	1.05216e-47	2.88523e-46	Down
LOC_Os07g40580	2496.66	-1.56134	0.107642	-14.505	1.12614e-47	3.08369e-46	Down
LOC_Os06g10520	1089.33	1.77201	0.122199	14.501	1.19348e-47	3.25989e-46	Up
LOC_Os05g28740	37270.9	-2.03784	0.140531	-14.501	1.19389e-47	3.25989e-46	Down
LOC_Os09g23740	2346.01	1.54866	0.10689	14.4884	1.43502e-47	3.91273e-46	Up
LOC_Os11g34130	129.724	-4.48537	0.309651	-14.4852	1.50216e-47	4.08998e-46	Down
LOC_Os01g65420	149.13	-3.51649	0.24278	-14.4842	1.52405e-47	4.1437e-46	Down
LOC_Os10g26520	663.873	-1.97942	0.136703	-14.4797	1.6278e-47	4.41951e-46	Down
LOC_Os03g16440	1836.38	1.36448	0.0943258	14.4656	1.99967e-47	5.42147e-46	Up
LOC_Os04g55800	950.33	-1.79861	0.124343	-14.4649	2.02009e-47	5.46908e-46	Down
LOC_Os02g13100	2268.63	-2.13957	0.147966	-14.4599	2.17185e-47	5.87166e-46	Down
LOC_Os06g01210	28551.1	-3.34807	0.231561	-14.4587	2.20899e-47	5.96365e-46	Down
LOC_Os10g09990	1371.49	-1.94492	0.134558	-14.4541	2.36042e-47	6.3635e-46	Down
LOC_Os07g05480	6410.84	-1.596	0.110458	-14.449	2.5431e-47	6.84638e-46	Down
LOC_Os01g06010	1704.67	1.96214	0.135892	14.439	2.93943e-47	7.90224e-46	Up
LOC_Os12g40550	3701.49	1.34241	0.0929735	14.4386	2.95747e-47	7.93962e-46	Up
LOC_Os03g08624	2148.08	2.13908	0.148238	14.4301	3.34755e-47	8.97425e-46	Up
LOC_Os03g51390	649.156	2.47388	0.171482	14.4265	3.52561e-47	9.4384e-46	Up
LOC_Os07g36080	11808.7	-2.5776	0.178742	-14.4208	3.83072e-47	1.02409e-45	Down
LOC_Os03g26044	928.326	-1.71055	0.118671	-14.4143	4.20976e-47	1.12385e-45	Down
LOC_Os07g34006	1185.83	4.08959	0.283992	14.4004	5.14675e-47	1.37209e-45	Up
LOC_Os11g42510	1241.35	2.6452	0.183707	14.399	5.24852e-47	1.39727e-45	Up
LOC_Os09g03680	153.52	-3.24543	0.22541	-14.3979	5.33535e-47	1.41842e-45	Down
LOC_Os03g19240	246.044	-2.29935	0.159823	-14.3869	6.25498e-47	1.6606e-45	Down
LOC_Os03g34040	2246.22	-1.73227	0.120431	-14.3839	6.52919e-47	1.731e-45	Down
LOC_Os03g61090	575.673	-2.80285	0.194953	-14.377	7.21143e-47	1.90924e-45	Down
LOC_Os12g41950	655.772	1.82948	0.127317	14.3695	8.04673e-47	2.12744e-45	Up
LOC_Os03g17000	1099.82	2.68636	0.187028	14.3634	8.77927e-47	2.31792e-45	Up
LOC_Os07g31270	684.422	-1.63038	0.113703	-14.339	1.24924e-46	3.29374e-45	Down
LOC_Os02g11700	373.848	-3.00636	0.209699	-14.3365	1.29342e-46	3.40552e-45	Down
LOC_Os02g10350	5437.33	-1.92453	0.134287	-14.3315	1.39127e-46	3.65814e-45	Down
LOC_Os03g22810	2740.83	-1.36396	0.0952182	-14.3246	1.53712e-46	4.03609e-45	Down
LOC_Os07g43420	496.051	1.86905	0.130527	14.3193	1.65889e-46	4.34989e-45	Up
LOC_Os03g55090	639.044	-1.61444	0.112764	-14.317	1.71321e-46	4.48618e-45	Down
LOC_Os12g06670	1262.56	-1.36614	0.095462	-14.3108	1.87237e-46	4.89626e-45	Down
LOC_Os07g48290	1295.79	1.78545	0.124835	14.3025	2.11218e-46	5.51585e-45	Up
LOC_Os06g40060	1773.35	1.9261	0.134722	14.2969	2.28849e-46	5.96813e-45	Up
LOC_Os03g02690	143.823	-3.64898	0.255392	-14.2878	2.60819e-46	6.79264e-45	Down
LOC_Os04g53490	354.763	-2.17055	0.152047	-14.2755	3.10933e-46	8.08679e-45	Down
LOC_Os04g57550	4286.54	2.14597	0.150339	14.2742	3.16705e-46	8.22575e-45	Up
LOC_Os07g46990	3285.69	2.256	0.158164	14.2636	3.68687e-46	9.56291e-45	Up
LOC_Os01g57710	254.476	-2.33237	0.163569	-14.2592	3.92722e-46	1.01725e-44	Down
LOC_Os12g42220	191.376	-2.78136	0.195529	-14.2248	6.42573e-46	1.66219e-44	Down
LOC_Os03g02860	570.45	-2.44768	0.17212	-14.2207	6.81284e-46	1.75995e-44	Down
LOC_Os03g06220	1248.84	1.61242	0.113491	14.2075	8.23379e-46	2.12416e-44	Up
LOC_Os10g39220	499.177	1.92339	0.135423	14.2028	8.79817e-46	2.26671e-44	Up
LOC_Os02g52270	232.746	-2.70349	0.190665	-14.1793	1.23037e-45	3.16559e-44	Down
LOC_Os02g44520	2876.82	-1.31021	0.0925954	-14.1498	1.87282e-45	4.8121e-44	Down
LOC_Os03g04920	1748.43	1.9122	0.135207	14.1427	2.07251e-45	5.31805e-44	Up
LOC_Os01g65080	18672.9	-1.13574	0.0803892	-14.128	2.55333e-45	6.54308e-44	Down
LOC_Os12g08130	2093.71	1.73873	0.123238	14.1087	3.35625e-45	8.58186e-44	Up
LOC_Os07g49400	8835.66	-2.28758	0.16214	-14.1087	3.35789e-45	8.58186e-44	Down
LOC_Os08g05280	125.079	-4.0948	0.290439	-14.0987	3.86989e-45	9.87725e-44	Down
LOC_Os10g36250	483.87	-1.81131	0.128543	-14.0911	4.3053e-45	1.09739e-43	Down
LOC_Os12g41430	1310.77	-1.50642	0.10692	-14.0892	4.4255e-45	1.12653e-43	Down
LOC_Os04g56230	1080.9	-1.798	0.127665	-14.0838	4.77917e-45	1.21495e-43	Down
LOC_Os08g38880	3853.1	-1.36498	0.0969693	-14.0764	5.30674e-45	1.34728e-43	Down
LOC_Os08g01170	250.949	-3.61108	0.256631	-14.0711	5.71701e-45	1.44952e-43	Down
LOC_Os04g31924	3637.05	-1.69678	0.120608	-14.0685	5.92763e-45	1.50093e-43	Down
LOC_Os02g44010	2015.21	-1.34462	0.0956683	-14.055	7.17976e-45	1.81559e-43	Down
LOC_Os12g32580	232.451	-2.61276	0.186026	-14.0451	8.25579e-45	2.08494e-43	Down
LOC_Os12g22145	674.589	-1.67756	0.11945	-14.0441	8.37839e-45	2.11312e-43	Down
LOC_Os04g40874	1242.1	-1.79744	0.128011	-14.0413	8.70844e-45	2.19347e-43	Down
LOC_Os03g63560	335.93	-2.37466	0.169184	-14.036	9.38969e-45	2.36196e-43	Down
LOC_Os07g01480	970.717	-2.06363	0.147041	-14.0344	9.60632e-45	2.41329e-43	Down
LOC_Os04g54430	1056.08	-1.502	0.107113	-14.0226	1.13392e-44	2.8449e-43	Down
LOC_Os08g02180	146.654	-3.10759	0.221636	-14.0211	1.15742e-44	2.90007e-43	Down
LOC_Os10g15300	646.271	-1.86913	0.133477	-14.0033	1.4874e-44	3.72199e-43	Down
LOC_Os04g08350	5278.86	-1.38758	0.0991138	-13.9999	1.56088e-44	3.90078e-43	Down
LOC_Os08g40919	278.201	-2.84832	0.203654	-13.9861	1.89599e-44	4.73209e-43	Down
LOC_Os06g05740	1410.3	1.34809	0.0964762	13.9733	2.26832e-44	5.65398e-43	Up
LOC_Os01g08680	459.924	1.76983	0.126809	13.9567	2.86434e-44	7.13036e-43	Up
LOC_Os02g43500	6650.74	-1.38527	0.0992667	-13.9551	2.92977e-44	7.28376e-43	Down
LOC_Os04g52540	939.477	1.63143	0.116991	13.9449	3.38156e-44	8.39609e-43	Up
LOC_Os12g16690	589.022	-2.21999	0.159229	-13.9421	3.51421e-44	8.71414e-43	Down
LOC_Os07g07310	1531.07	-1.7524	0.125859	-13.9235	4.55976e-44	1.12922e-42	Down
LOC_Os09g33480	3387.04	1.18794	0.0853601	13.9168	5.01044e-44	1.23923e-42	Up
LOC_Os01g45250	599.033	-2.39123	0.171862	-13.9136	5.23506e-44	1.29311e-42	Down
LOC_Os08g40510	1367.97	-2.63104	0.189169	-13.9084	5.6316e-44	1.38927e-42	Down
LOC_Os12g19381	20539.1	-4.20168	0.302269	-13.9005	6.29386e-44	1.55065e-42	Down
LOC_Os05g28090	390.145	-2.32483	0.167286	-13.8974	6.57155e-44	1.61699e-42	Down
LOC_Os09g32640	411.855	-2.02836	0.146075	-13.8858	7.72568e-44	1.89854e-42	Down
LOC_Os02g14980	2907.81	1.43749	0.103548	13.8823	8.10545e-44	1.98931e-42	Up
LOC_Os11g06020	4682.32	-1.22119	0.0879828	-13.8799	8.38641e-44	2.05564e-42	Down
LOC_Os10g31810	920.024	1.69986	0.122473	13.8795	8.43596e-44	2.06514e-42	Up
LOC_Os12g05050	1763.07	2.22836	0.160798	13.8581	1.136e-43	2.77739e-42	Up
LOC_Os08g37370	2161.7	3.58109	0.258421	13.8576	1.14464e-43	2.79497e-42	Up
LOC_Os02g55120	1072.53	-1.48045	0.106834	-13.8575	1.14631e-43	2.79549e-42	Down
LOC_Os07g08340	961.886	-2.0137	0.145545	-13.8355	1.55585e-43	3.7894e-42	Down
LOC_Os10g39500	146.798	3.26865	0.236293	13.833	1.61096e-43	3.91863e-42	Up
LOC_Os02g37060	664.898	-3.55123	0.256752	-13.8313	1.64944e-43	4.00715e-42	Down
LOC_Os02g38240	461.206	-3.13573	0.226876	-13.8213	1.89552e-43	4.59915e-42	Down
LOC_Os07g05820	18890.4	-1.38423	0.100218	-13.8122	2.15238e-43	5.21577e-42	Down
LOC_Os11g26150	267.907	-2.45533	0.177782	-13.8109	2.19114e-43	5.30301e-42	Down
LOC_Os08g33830	2425.51	-1.75445	0.127037	-13.8106	2.20132e-43	5.32091e-42	Down
LOC_Os01g71330	433.971	-2.53654	0.18371	-13.8073	2.3039e-43	5.56185e-42	Down
LOC_Os12g44150	4458.55	-1.62593	0.117767	-13.8063	2.33429e-43	5.62814e-42	Down
LOC_Os08g39830	331.98	-1.99751	0.144982	-13.7776	3.47512e-43	8.36823e-42	Down
LOC_Os06g50910	300.369	2.50823	0.18206	13.7769	3.50813e-43	8.43712e-42	Up
LOC_Os03g42464	757.66	2.48045	0.180081	13.7741	3.64935e-43	8.76575e-42	Up
LOC_Os11g11210	136.39	-3.29375	0.239163	-13.772	3.75821e-43	9.01595e-42	Down
LOC_Os12g37880	611.491	-1.78747	0.129849	-13.7658	4.09141e-43	9.80301e-42	Down
LOC_Os02g36570	1626.95	-2.05866	0.149607	-13.7604	4.40943e-43	1.05518e-41	Down
LOC_Os04g41510	975.636	-1.38284	0.100574	-13.7495	5.13144e-43	1.22643e-41	Down
LOC_Os03g43684	301.706	2.93236	0.21338	13.7424	5.65471e-43	1.34981e-41	Up
LOC_Os02g36590	505.242	1.77988	0.129589	13.7348	6.27936e-43	1.49705e-41	Up
LOC_Os03g07910	363.876	-2.0109	0.146467	-13.7294	6.76862e-43	1.61169e-41	Down
LOC_Os03g03990	417.606	-3.08239	0.224536	-13.7278	6.91787e-43	1.64518e-41	Down
LOC_Os05g49410	611.767	1.53879	0.112111	13.7256	7.13152e-43	1.69389e-41	Up
LOC_Os12g36830	657.323	-2.85095	0.207968	-13.7086	9.01413e-43	2.1384e-41	Down
LOC_Os08g29170	2824.93	-2.0131	0.146936	-13.7005	1.00872e-42	2.39001e-41	Down
LOC_Os05g05300	688.597	-1.75111	0.127815	-13.7003	1.01165e-42	2.39398e-41	Down
LOC_Os07g47300	1970.52	-1.39007	0.101495	-13.6959	1.07422e-42	2.53892e-41	Down
LOC_Os02g15880	1889.99	-1.18266	0.086452	-13.68	1.33717e-42	3.15651e-41	Down
LOC_Os07g12640	492.351	-1.90405	0.139198	-13.6787	1.36144e-42	3.20985e-41	Down
LOC_Os09g15820	1568.28	-1.84735	0.135097	-13.6742	1.44693e-42	3.40721e-41	Down
LOC_Os01g48300	4126.11	-1.36243	0.0996796	-13.6681	1.5751e-42	3.70448e-41	Down
LOC_Os01g22630	525.923	2.1619	0.15818	13.6674	1.59039e-42	3.73586e-41	Up
LOC_Os01g56460	381.446	2.05074	0.150047	13.6673	1.59268e-42	3.73665e-41	Up
LOC_Os03g56280	13055.6	-2.73057	0.199877	-13.6612	1.72996e-42	4.05377e-41	Down
LOC_Os09g26780	519.455	4.01128	0.293683	13.6586	1.79509e-42	4.20125e-41	Up
LOC_Os02g55060	1164.64	-1.8735	0.137244	-13.6508	1.99605e-42	4.66588e-41	Down
LOC_Os12g32940	1508.37	-1.35872	0.0995368	-13.6505	2.00576e-42	4.68287e-41	Down
LOC_Os03g50870	7615.94	1.55427	0.114076	13.6249	2.84791e-42	6.64096e-41	Up
LOC_Os01g07530	967.457	2.5105	0.184327	13.6199	3.05192e-42	7.10805e-41	Up
LOC_Os07g47100	1089.04	2.36392	0.173578	13.6188	3.09667e-42	7.20351e-41	Up
LOC_Os04g38920	828.128	-1.88548	0.138462	-13.6173	3.16246e-42	7.34763e-41	Down
LOC_Os01g32770	1105.82	1.64225	0.120676	13.6087	3.55337e-42	8.24589e-41	Up
LOC_Os03g51600	5539.87	1.65025	0.121318	13.6028	3.85614e-42	8.93767e-41	Up
LOC_Os10g42430	2342.06	1.45247	0.106845	13.5941	4.33931e-42	1.00454e-40	Up
LOC_Os01g12760	805.995	-1.68015	0.123652	-13.5877	4.73473e-42	1.09476e-40	Down
LOC_Os02g40840	663.626	-3.57092	0.262831	-13.5864	4.82372e-42	1.11399e-40	Down
LOC_Os03g03920	895.625	-1.42726	0.105054	-13.5859	4.85255e-42	1.1193e-40	Down
LOC_Os02g49720	332.273	3.22966	0.237796	13.5816	5.1462e-42	1.18561e-40	Up
LOC_Os12g39370	587.581	-1.8036	0.132815	-13.5798	5.27856e-42	1.21464e-40	Down
LOC_Os05g24684	1453.63	-1.22376	0.0901264	-13.5783	5.38507e-42	1.23766e-40	Down
LOC_Os05g35740	2569.32	1.10576	0.0814386	13.5779	5.41675e-42	1.24345e-40	Up
LOC_Os02g25060	438.796	-2.49283	0.183609	-13.5768	5.4977e-42	1.26052e-40	Down
LOC_Os07g06450	1447.23	-1.90097	0.140068	-13.5718	5.88617e-42	1.34798e-40	Down
LOC_Os02g02860	863.516	-1.71286	0.126237	-13.5686	6.14689e-42	1.40601e-40	Down
LOC_Os08g41990	1777.47	-1.6146	0.119031	-13.5645	6.50099e-42	1.48523e-40	Down
LOC_Os11g05170	280.678	7.43942	0.548513	13.5629	6.64835e-42	1.51709e-40	Up
LOC_Os08g06110	502.758	-1.84683	0.136326	-13.5472	8.23269e-42	1.87639e-40	Down
LOC_Os03g61260	1452.03	-1.52505	0.112602	-13.5438	8.62659e-42	1.96383e-40	Down
LOC_Os01g13100	818.947	-1.54424	0.114052	-13.5398	9.10017e-42	2.06918e-40	Down
LOC_Os10g26540	938.61	-1.39119	0.102769	-13.5371	9.44193e-42	2.14435e-40	Down
LOC_Os12g10730	1801.9	-1.48838	0.110071	-13.522	1.16015e-41	2.63169e-40	Down
LOC_Os05g07300	772.545	-2.04001	0.150883	-13.5204	1.18454e-41	2.68384e-40	Down
LOC_Os03g53150	828.895	-1.5261	0.112929	-13.5138	1.29565e-41	2.93212e-40	Down
LOC_Os01g48690	2099.97	-1.49772	0.110975	-13.4959	1.65258e-41	3.73545e-40	Down
LOC_Os02g32590	2859.34	2.56853	0.190347	13.4939	1.6989e-41	3.83563e-40	Up
LOC_Os01g32730	838.751	-1.56966	0.116346	-13.4912	1.76101e-41	3.97119e-40	Down
LOC_Os01g13740	2919.77	-1.18205	0.0876201	-13.4907	1.77462e-41	3.99717e-40	Down
LOC_Os05g50750	156.382	3.10248	0.230206	13.477	2.13674e-41	4.80717e-40	Up
LOC_Os04g36760	2456.47	-1.50692	0.111854	-13.4722	2.27912e-41	5.12146e-40	Down
LOC_Os07g42714	1091.89	-1.47934	0.109813	-13.4714	2.30515e-41	5.1739e-40	Down
LOC_Os09g37330	223.27	-3.61235	0.268161	-13.4708	2.32298e-41	5.20782e-40	Down
LOC_Os05g33520	977.271	-2.1883	0.162502	-13.4663	2.4708e-41	5.53274e-40	Down
LOC_Os04g59450	1269.68	-1.65769	0.123172	-13.4583	2.75204e-41	6.15533e-40	Down
LOC_Os04g47770	264.471	-2.16954	0.161231	-13.4561	2.83625e-41	6.33628e-40	Down
LOC_Os11g43900	23872.4	1.78603	0.132844	13.4445	3.31511e-41	7.39744e-40	Up
LOC_Os02g02730	184.411	3.24534	0.241598	13.4328	3.88431e-41	8.6575e-40	Up
LOC_Os07g05400	1136.49	2.16492	0.161181	13.4316	3.94863e-41	8.79063e-40	Up
LOC_Os03g27019	5920.19	1.07713	0.0802039	13.4298	4.04232e-41	8.98878e-40	Up
LOC_Os05g09500	480.279	2.05872	0.153318	13.4277	4.16012e-41	9.24e-40	Up
LOC_Os03g31150	981.348	-1.96825	0.146619	-13.4242	4.35982e-41	9.67234e-40	Down
LOC_Os01g69060	325.317	-2.03812	0.151829	-13.4238	4.38571e-41	9.71853e-40	Down
LOC_Os02g38160	2380.43	-1.27895	0.0954166	-13.4039	5.73753e-41	1.26994e-39	Down
LOC_Os02g47940	933.141	-2.0758	0.155118	-13.382	7.7016e-41	1.7027e-39	Down
LOC_Os08g35190	5491.86	-1.55707	0.11643	-13.3734	8.64757e-41	1.90964e-39	Down
LOC_Os01g04380	239.363	5.96825	0.446361	13.3709	8.94641e-41	1.97336e-39	Up
LOC_Os05g06710	556.107	1.63181	0.122176	13.3562	1.09029e-40	2.40214e-39	Up
LOC_Os12g02660	7000.61	-1.03719	0.0777391	-13.342	1.31919e-40	2.90313e-39	Down
LOC_Os01g73540	242.741	-2.10127	0.157676	-13.3266	1.62183e-40	3.56504e-39	Down
LOC_Os05g25640	1896.03	1.78404	0.133922	13.3215	1.73584e-40	3.81129e-39	Up
LOC_Os07g27790	1104.56	-1.36734	0.102665	-13.3185	1.80781e-40	3.96477e-39	Down
LOC_Os03g52640	1396.44	-1.53142	0.114986	-13.3183	1.81236e-40	3.97021e-39	Down
LOC_Os05g32220	2646.74	-1.32744	0.0997793	-13.3038	2.20017e-40	4.81425e-39	Down
LOC_Os02g32520	7736.37	2.3271	0.174968	13.3002	2.30973e-40	5.04822e-39	Up
LOC_Os03g38740	1394.28	2.522	0.189647	13.2984	2.36482e-40	5.16274e-39	Up
LOC_Os01g08320	855.691	-1.45467	0.109422	-13.2941	2.50467e-40	5.46184e-39	Down
LOC_Os08g27840	8544.94	-1.56555	0.117775	-13.2928	2.54893e-40	5.55203e-39	Down
LOC_Os03g49510	1609.79	-1.39651	0.105069	-13.2913	2.59944e-40	5.65562e-39	Down
LOC_Os06g44450	4252.73	-1.80418	0.135825	-13.2831	2.89937e-40	6.30104e-39	Down
LOC_Os02g11110	2948.91	-1.51857	0.114425	-13.2713	3.39527e-40	7.3704e-39	Down
LOC_Os11g02240	11435.2	2.07445	0.156512	13.2543	4.26317e-40	9.24394e-39	Up
LOC_Os11g08210	635.374	1.56031	0.117784	13.2471	4.68709e-40	1.01517e-38	Up
LOC_Os03g21620	1017.49	1.44269	0.108946	13.2422	5.00536e-40	1.08288e-38	Up
LOC_Os01g63930	800.19	2.0908	0.157969	13.2355	5.47572e-40	1.1833e-38	Up
LOC_Os06g02400	183.122	-2.91926	0.220694	-13.2276	6.07665e-40	1.31168e-38	Down
LOC_Os09g16280	111.428	-3.36577	0.254533	-13.2233	6.43696e-40	1.38789e-38	Down
LOC_Os09g34150	115.597	-4.53795	0.343212	-13.222	6.55001e-40	1.41068e-38	Down
LOC_Os02g13810	175.79	2.70993	0.205101	13.2127	7.4159e-40	1.59538e-38	Up
LOC_Os12g01590	1166.57	-1.84134	0.13948	-13.2014	8.60643e-40	1.84942e-38	Down
LOC_Os05g50950	753.925	-1.66178	0.12588	-13.2013	8.62062e-40	1.85039e-38	Down
LOC_Os09g24670	390.9	-1.98785	0.150601	-13.1995	8.83536e-40	1.89436e-38	Down
LOC_Os02g02830	946.095	-1.6154	0.122397	-13.198	9.00854e-40	1.92934e-38	Down
LOC_Os06g17880	251.272	-2.03224	0.154029	-13.1939	9.51528e-40	2.03559e-38	Down
LOC_Os07g25430	6688.86	-2.4546	0.186147	-13.1864	1.05093e-39	2.24574e-38	Down
LOC_Os04g35700	4706.56	-1.15012	0.0872277	-13.1853	1.06642e-39	2.27629e-38	Down
LOC_Os10g25130	2484.33	1.13657	0.0863268	13.1658	1.37985e-39	2.94205e-38	Up
LOC_Os09g29840	18541.5	1.42585	0.108399	13.1538	1.61909e-39	3.44831e-38	Up
LOC_Os03g45400	2221.81	-1.88486	0.143335	-13.15	1.70081e-39	3.61833e-38	Down
LOC_Os03g06680	442.947	-1.99821	0.152267	-13.123	2.43098e-39	5.16596e-38	Down
LOC_Os11g34870	463.476	3.30598	0.252063	13.1157	2.67686e-39	5.67588e-38	Up
LOC_Os07g07680	1593.31	-1.57293	0.119926	-13.1158	2.67449e-39	5.67588e-38	Down
LOC_Os11g41910	674.908	-1.54426	0.117771	-13.1124	2.79746e-39	5.92505e-38	Down
LOC_Os05g01090	2615.04	-1.44824	0.110475	-13.1093	2.91252e-39	6.16194e-38	Down
LOC_Os07g06880	315.883	-2.09712	0.160054	-13.1026	3.18158e-39	6.72376e-38	Down
LOC_Os09g30490	327.411	3.53323	0.270049	13.0836	4.08375e-39	8.62085e-38	Up
LOC_Os07g36800	342.139	-1.8377	0.140486	-13.0811	4.22435e-39	8.90784e-38	Down
LOC_Os07g10540	832.931	-1.47359	0.112682	-13.0775	4.42959e-39	9.33038e-38	Down
LOC_Os01g56150	262.523	-2.49183	0.190548	-13.0772	4.44504e-39	9.35263e-38	Down
LOC_Os04g37820	1753.78	-1.73241	0.132804	-13.0448	6.8022e-39	1.42965e-37	Down
LOC_Os01g03510	761.522	1.79757	0.137866	13.0386	7.38116e-39	1.54964e-37	Up
LOC_Os03g46550	1330	-1.6027	0.122926	-13.0379	7.44343e-39	1.561e-37	Down
LOC_Os07g41420	121.943	-3.95315	0.303416	-13.0288	8.38766e-39	1.7571e-37	Down
LOC_Os03g49600	1126.22	1.33952	0.102893	13.0185	9.6065e-39	2.01023e-37	Up
LOC_Os03g53930	355.022	2.11058	0.162183	13.0136	1.02375e-38	2.13993e-37	Up
LOC_Os01g45640	1394.34	3.8196	0.293764	13.0023	1.18779e-38	2.48012e-37	Up
LOC_Os07g42730	1069.76	-1.89373	0.145734	-12.9944	1.31575e-38	2.74432e-37	Down
LOC_Os04g46750	1226.41	-1.53844	0.118425	-12.9908	1.38029e-38	2.8758e-37	Down
LOC_Os04g35520	1086.49	-1.76542	0.135923	-12.9884	1.42404e-38	2.96374e-37	Down
LOC_Os06g27560	576.629	-1.5109	0.116394	-12.9809	1.57003e-38	3.26402e-37	Down
LOC_Os03g17634	1540.38	-1.22272	0.0942022	-12.9797	1.59468e-38	3.31168e-37	Down
LOC_Os01g72950	1080.27	-2.10887	0.162649	-12.9657	1.91368e-38	3.96986e-37	Down
LOC_Os02g39930	4940.22	1.81102	0.139813	12.9532	2.25427e-38	4.67133e-37	Up
LOC_Os01g38990	145.547	2.91719	0.225283	12.949	2.37984e-38	4.92621e-37	Up
LOC_Os02g37600	106.312	-3.70919	0.286521	-12.9456	2.48823e-38	5.14503e-37	Down
LOC_Os02g03070	1983.99	-1.24084	0.0959423	-12.9332	2.92543e-38	6.04254e-37	Down
LOC_Os02g26370	377.193	2.12664	0.164598	12.9202	3.46161e-38	7.14231e-37	Up
LOC_Os11g47809	3595.44	1.48036	0.114584	12.9195	3.49611e-38	7.20574e-37	Up
LOC_Os01g49310	510.981	1.65268	0.128025	12.9091	3.99946e-38	8.23433e-37	Up
LOC_Os05g33100	424.853	-1.67179	0.129536	-12.9059	4.16736e-38	8.57082e-37	Down
LOC_Os05g29020	203.07	-2.6181	0.202869	-12.9053	4.20013e-38	8.62895e-37	Down
LOC_Os03g57320	1250.45	1.29339	0.100257	12.9008	4.45635e-38	9.14554e-37	Up
LOC_Os11g09684	165.528	-2.54663	0.197524	-12.8927	4.94544e-38	1.01384e-36	Down
LOC_Os05g15160	377.849	-2.27057	0.176184	-12.8875	5.29298e-38	1.08393e-36	Down
LOC_Os04g17700	305.829	-2.47486	0.192089	-12.8839	5.54765e-38	1.13487e-36	Down
LOC_Os01g66100	164.43	4.27477	0.331883	12.8803	5.80828e-38	1.18692e-36	Up
LOC_Os04g56110	728.635	-1.53243	0.119041	-12.8731	6.37549e-38	1.30144e-36	Down
LOC_Os02g35900	1139.47	-1.49435	0.11611	-12.8701	6.63046e-38	1.35205e-36	Down
LOC_Os02g48860	214.325	2.88304	0.224149	12.8621	7.35048e-38	1.49728e-36	Up
LOC_Os06g48770	2872.32	-1.10454	0.0858827	-12.861	7.46217e-38	1.51842e-36	Down
LOC_Os12g16220	207.253	-2.63954	0.205277	-12.8584	7.71169e-38	1.56753e-36	Down
LOC_Os05g15880	141.92	5.60257	0.435761	12.857	7.85906e-38	1.59579e-36	Up
LOC_Os01g37870	455.762	-2.27644	0.177136	-12.8514	8.45069e-38	1.7141e-36	Down
LOC_Os11g31060	256.485	4.92313	0.383302	12.844	9.29514e-38	1.88339e-36	Up
LOC_Os01g10280	713.252	-1.4028	0.109404	-12.8222	1.23131e-37	2.49226e-36	Down
LOC_Os02g33450	1915.24	-2.61094	0.203668	-12.8196	1.27417e-37	2.5763e-36	Down
LOC_Os03g16170	300.88	2.23026	0.174288	12.7964	1.71728e-37	3.46859e-36	Up
LOC_Os02g35090	824.346	-1.97061	0.154071	-12.7903	1.85751e-37	3.74787e-36	Down
LOC_Os07g28090	216.667	-2.15012	0.168117	-12.7894	1.87826e-37	3.78574e-36	Down
LOC_Os01g04340	668.84	7.85682	0.615604	12.7628	2.64606e-37	5.32769e-36	Up
LOC_Os05g33290	856.816	-2.04323	0.16033	-12.7439	3.36984e-37	6.77787e-36	Down
LOC_Os02g40030	1677.38	-1.27281	0.0999178	-12.7386	3.61022e-37	7.25375e-36	Down
LOC_Os02g07350	1111.36	-1.6484	0.129494	-12.7295	4.05389e-37	8.13664e-36	Down
LOC_Os08g32160	101.138	4.62514	0.363345	12.7293	4.06268e-37	8.14576e-36	Up
LOC_Os01g05970	953.935	2.03206	0.159684	12.7255	4.26927e-37	8.55104e-36	Up
LOC_Os05g02040	314.873	1.97651	0.155418	12.7173	4.73838e-37	9.48071e-36	Up
LOC_Os01g63190	1284.98	2.60739	0.205126	12.7111	5.12935e-37	1.02523e-35	Up
LOC_Os05g49860	219.605	2.3882	0.187922	12.7084	5.30845e-37	1.05992e-35	Up
LOC_Os01g07110	118.706	4.20585	0.33114	12.7011	5.82836e-37	1.16252e-35	Up
LOC_Os05g35140	773.74	-2.0937	0.164862	-12.6998	5.93149e-37	1.18186e-35	Down
LOC_Os09g15170	119.826	-3.69369	0.290919	-12.6966	6.17231e-37	1.22857e-35	Down
LOC_Os06g47000	798.868	-1.52627	0.12022	-12.6957	6.24879e-37	1.2425e-35	Down
LOC_Os11g04210	258.197	2.17725	0.171552	12.6915	6.59335e-37	1.30965e-35	Up
LOC_Os10g41400	2556.31	1.44347	0.113743	12.6907	6.66286e-37	1.32209e-35	Up
LOC_Os10g32770	1307.48	-1.39464	0.109924	-12.6873	6.95582e-37	1.37879e-35	Down
LOC_Os03g21490	2182.59	1.31286	0.103588	12.6739	8.25391e-37	1.63441e-35	Up
LOC_Os02g19650	855.579	-1.67086	0.131838	-12.6736	8.27988e-37	1.63786e-35	Down
LOC_Os01g73250	4756.44	-3.39875	0.268288	-12.6683	8.85909e-37	1.75063e-35	Down
LOC_Os03g15840	1353.72	-1.22849	0.0969794	-12.6675	8.95104e-37	1.76698e-35	Down
LOC_Os11g47760	34048.7	1.18998	0.0939935	12.6602	9.82466e-37	1.93744e-35	Up
LOC_Os05g50550	638.466	-3.64259	0.28773	-12.6598	9.87926e-37	1.9462e-35	Down
LOC_Os01g43150	3737.35	-1.11675	0.0882418	-12.6556	1.04183e-36	2.05029e-35	Down
LOC_Os06g43900	568.427	-1.9381	0.153176	-12.6528	1.07997e-36	2.12317e-35	Down
LOC_Os03g11900	992.288	2.39237	0.189127	12.6495	1.12523e-36	2.20987e-35	Up
LOC_Os01g37050	606.256	-2.78841	0.220502	-12.6457	1.1815e-36	2.31802e-35	Down
LOC_Os01g70170	5336.48	1.65879	0.131179	12.6452	1.18863e-36	2.32962e-35	Up
LOC_Os03g20640	3163.75	-1.62985	0.129041	-12.6304	1.43464e-36	2.80891e-35	Down
LOC_Os02g13304	355.188	-1.98623	0.157313	-12.626	1.51853e-36	2.97012e-35	Down
LOC_Os07g28480	2827.94	-2.09968	0.166542	-12.6075	1.91974e-36	3.75103e-35	Down
LOC_Os01g65100	3932.58	-2.16024	0.171439	-12.6006	2.09422e-36	4.08778e-35	Down
LOC_Os06g21110	817.12	-3.38464	0.268699	-12.5964	2.21045e-36	4.31026e-35	Down
LOC_Os05g44340	969.262	3.71525	0.295069	12.5911	2.36266e-36	4.60239e-35	Up
LOC_Os03g56590	151.559	4.18883	0.332762	12.5881	2.4557e-36	4.77877e-35	Up
LOC_Os05g35650	921.082	-2.86214	0.227437	-12.5843	2.57564e-36	5.00708e-35	Down
LOC_Os02g02410	11835.7	1.03604	0.0823477	12.5813	2.67699e-36	5.19884e-35	Up
LOC_Os07g38230	2113.6	-1.94574	0.154773	-12.5716	3.02694e-36	5.87251e-35	Down
LOC_Os01g64360	571.032	2.49349	0.19874	12.5465	4.1553e-36	8.05346e-35	Up
LOC_Os06g51360	331.678	2.03976	0.162738	12.534	4.86275e-36	9.41506e-35	Up
LOC_Os06g51460	791.383	-1.57594	0.125802	-12.5272	5.30053e-36	1.02523e-34	Down
LOC_Os04g35280	1425.93	-1.21272	0.0968131	-12.5264	5.35109e-36	1.03397e-34	Down
LOC_Os09g34000	418.913	-1.73007	0.138124	-12.5255	5.41613e-36	1.04548e-34	Down
LOC_Os02g07740	266.092	-1.95709	0.156323	-12.5195	5.837e-36	1.12559e-34	Down
LOC_Os01g51530	202.198	-2.23873	0.178842	-12.5179	5.95633e-36	1.14745e-34	Down
LOC_Os09g02770	282.833	2.49619	0.199646	12.5031	7.18331e-36	1.38243e-34	Up
LOC_Os04g55040	1792.01	1.10202	0.0881479	12.502	7.28339e-36	1.40028e-34	Up
LOC_Os05g42350	4810.84	-1.2037	0.0963555	-12.4922	8.23003e-36	1.58069e-34	Down
LOC_Os12g37710	598.539	-1.64949	0.132086	-12.488	8.68349e-36	1.66612e-34	Down
LOC_Os09g33670	420.225	-1.7419	0.139494	-12.4873	8.75972e-36	1.67906e-34	Down
LOC_Os03g07300	12737.7	-2.44884	0.196141	-12.4851	9.00167e-36	1.72372e-34	Down
LOC_Os07g42440	442.477	-2.07764	0.166544	-12.4751	1.02125e-35	1.95363e-34	Down
LOC_Os10g30850	1808.43	-1.5939	0.127846	-12.4674	1.12441e-35	2.14883e-34	Down
LOC_Os10g12354	897.762	-1.44364	0.115799	-12.4668	1.13344e-35	2.16393e-34	Down
LOC_Os07g12780	727.772	1.41086	0.113181	12.4656	1.15042e-35	2.19416e-34	Up
LOC_Os10g42190	1621.95	-1.36402	0.109427	-12.4652	1.15623e-35	2.20305e-34	Down
LOC_Os11g29900	8509.55	3.16799	0.254191	12.4631	1.18722e-35	2.25984e-34	Up
LOC_Os01g02700	501.429	-1.6166	0.129815	-12.4531	1.34496e-35	2.55756e-34	Down
LOC_Os01g05080	578.542	-1.74951	0.140513	-12.4509	1.38357e-35	2.62837e-34	Down
LOC_Os09g39390	4803.81	-2.03421	0.163396	-12.4496	1.40576e-35	2.66788e-34	Down
LOC_Os04g45970	932.511	1.52031	0.122123	12.449	1.41596e-35	2.68262e-34	Up
LOC_Os09g35940	379.83	-4.07891	0.32765	-12.449	1.41632e-35	2.68262e-34	Down
LOC_Os08g41440	118.297	4.16537	0.334748	12.4433	1.52132e-35	2.87864e-34	Up
LOC_Os06g22690	879.286	-1.3126	0.105539	-12.4371	1.64355e-35	3.10686e-34	Down
LOC_Os01g72910	119.764	3.34187	0.268709	12.4368	1.65023e-35	3.11642e-34	Up
LOC_Os09g06770	129.408	-3.35152	0.269552	-12.4337	1.71565e-35	3.23677e-34	Down
LOC_Os03g52130	248.642	-2.33136	0.187679	-12.4221	1.983e-35	3.73748e-34	Down
LOC_Os03g64010	189.88	-2.25896	0.181987	-12.4128	2.22846e-35	4.19599e-34	Down
LOC_Os04g11400	418.454	-1.56697	0.126261	-12.4105	2.29096e-35	4.30943e-34	Down
LOC_Os12g19530	813.086	-1.51168	0.121819	-12.4093	2.3278e-35	4.37444e-34	Down
LOC_Os07g02800	1204.07	-1.4786	0.11917	-12.4075	2.38022e-35	4.46856e-34	Down
LOC_Os03g48780	674.55	3.33328	0.268709	12.4048	2.46249e-35	4.61849e-34	Up
LOC_Os11g05556	1273.99	-1.6737	0.13504	-12.3941	2.81423e-35	5.27305e-34	Down
LOC_Os04g53990	143.924	3.5493	0.286374	12.3939	2.81894e-35	5.27671e-34	Up
LOC_Os09g36520	3265.7	-1.44518	0.116679	-12.3859	3.1155e-35	5.82047e-34	Down
LOC_Os03g15460	128.93	-3.94764	0.318719	-12.3859	3.11409e-35	5.82047e-34	Down
LOC_Os08g40570	1363.16	-1.43067	0.115552	-12.3812	3.30257e-35	6.16393e-34	Down
LOC_Os01g15000	5738.71	1.32979	0.107451	12.3758	3.53533e-35	6.59195e-34	Up
LOC_Os01g65400	1176.1	-1.73687	0.140427	-12.3685	3.87011e-35	7.20917e-34	Down
LOC_Os04g25400	1547.28	-1.8608	0.150503	-12.3639	4.0978e-35	7.62588e-34	Down
LOC_Os07g06850	1034	-1.51715	0.122742	-12.3605	4.2749e-35	7.94776e-34	Down
LOC_Os12g36670	1632.26	1.4732	0.11923	12.3559	4.52455e-35	8.40374e-34	Up
LOC_Os03g50440	503.252	-1.50014	0.121452	-12.3518	4.76394e-35	8.83981e-34	Down
LOC_Os11g12810	5076.38	-1.15641	0.0937329	-12.3373	5.70457e-35	1.0575e-33	Down
LOC_Os10g30450	475.049	1.91216	0.155053	12.3323	6.06955e-35	1.12407e-33	Up
LOC_Os03g08700	526.338	1.68637	0.136894	12.3188	7.17346e-35	1.32723e-33	Up
LOC_Os07g30100	1418.85	-1.10908	0.0900702	-12.3135	7.65841e-35	1.41559e-33	Down
LOC_Os04g21350	348.858	-9.14387	0.742959	-12.3074	8.26732e-35	1.52667e-33	Down
LOC_Os03g62170	1136.44	-2.668	0.216814	-12.3054	8.46785e-35	1.56219e-33	Down
LOC_Os07g05940	180.713	3.73228	0.303518	12.2967	9.43357e-35	1.73868e-33	Up
LOC_Os03g54900	2280.96	-1.01529	0.0825789	-12.2948	9.66223e-35	1.77911e-33	Down
LOC_Os01g64520	1269.95	1.26292	0.102864	12.2776	1.1954e-34	2.19898e-33	Up
LOC_Os08g12780	622.499	-2.05257	0.167185	-12.2773	1.19984e-34	2.20504e-33	Down
LOC_Os09g36710	908.602	1.29241	0.105297	12.2739	1.25057e-34	2.29606e-33	Up
LOC_Os02g52290	1118.8	-1.51715	0.123768	-12.258	1.52185e-34	2.79147e-33	Down
LOC_Os08g19590	170.76	-2.35232	0.191922	-12.2566	1.54807e-34	2.83685e-33	Down
LOC_Os05g07130	6224.85	-2.97335	0.242915	-12.2403	1.89291e-34	3.46546e-33	Down
LOC_Os01g55290	1030.62	-1.24052	0.101398	-12.2342	2.04079e-34	3.73261e-33	Down
LOC_Os07g14850	267.091	1.94312	0.158878	12.2303	2.14256e-34	3.91502e-33	Up
LOC_Os01g62440	790.41	-1.52041	0.124408	-12.2212	2.3966e-34	4.37504e-33	Down
LOC_Os08g43540	1256.24	1.1984	0.0981143	12.2143	2.60742e-34	4.75537e-33	Up
LOC_Os12g29950	394.47	-2.14156	0.175362	-12.2123	2.67382e-34	4.87185e-33	Down
LOC_Os02g40430	302.771	-1.73357	0.142095	-12.2001	3.10548e-34	5.65297e-33	Down
LOC_Os06g47200	534.479	2.30029	0.188552	12.1997	3.11799e-34	5.67036e-33	Up
LOC_Os10g35060	2539.77	-1.5493	0.127031	-12.1962	3.25563e-34	5.91506e-33	Down
LOC_Os02g35470	5148.59	-1.01754	0.0834527	-12.193	3.38871e-34	6.15101e-33	Down
LOC_Os07g47400	237.352	-2.85351	0.234124	-12.188	3.60014e-34	6.52861e-33	Down
LOC_Os07g18720	454.972	-3.07033	0.251968	-12.1854	3.71715e-34	6.73444e-33	Down
LOC_Os01g74190	794.888	-1.49757	0.122956	-12.1797	3.98613e-34	7.21494e-33	Down
LOC_Os07g02090	1276.7	1.30635	0.107275	12.1776	4.0918e-34	7.3992e-33	Up
LOC_Os01g63060	1276.64	1.43746	0.118072	12.1744	4.25637e-34	7.68954e-33	Up
LOC_Os06g02000	184.132	-2.35502	0.193579	-12.1657	4.7355e-34	8.54708e-33	Down
LOC_Os12g07210	356.127	-3.35478	0.275828	-12.1626	4.91894e-34	8.86982e-33	Down
LOC_Os07g44850	113.528	5.82196	0.478683	12.1625	4.92518e-34	8.87273e-33	Up
LOC_Os03g27190	109.097	-2.93509	0.241335	-12.1619	4.95904e-34	8.92534e-33	Down
LOC_Os05g45140	283.19	8.3002	0.683073	12.1513	5.64877e-34	1.01572e-32	Up
LOC_Os04g53190	3665.3	1.30636	0.107543	12.1474	5.9255e-34	1.06448e-32	Up
LOC_Os08g41270	1296.53	-1.38622	0.114131	-12.1458	6.03661e-34	1.08342e-32	Down
LOC_Os01g70550	1072.84	-2.32365	0.191478	-12.1353	6.86378e-34	1.23073e-32	Down
LOC_Os02g28074	186.979	-2.74543	0.226259	-12.134	6.97361e-34	1.24925e-32	Down
LOC_Os08g02460	474.448	1.79762	0.148193	12.1302	7.30288e-34	1.30702e-32	Up
LOC_Os01g71630	7275.56	-1.08664	0.0895852	-12.1296	7.35857e-34	1.31576e-32	Down
LOC_Os03g43860	109.389	5.31078	0.438053	12.1236	7.9199e-34	1.41481e-32	Up
LOC_Os10g35140	708.852	-1.5566	0.128402	-12.1228	7.99366e-34	1.42665e-32	Down
LOC_Os01g51754	841.513	1.79803	0.148398	12.1163	8.65779e-34	1.54375e-32	Up
LOC_Os01g03390	421.703	2.5146	0.207577	12.114	8.89924e-34	1.58532e-32	Up
LOC_Os05g46290	415.59	1.79791	0.148501	12.1071	9.69145e-34	1.72484e-32	Up
LOC_Os06g16410	811.105	1.23391	0.101982	12.0993	1.06514e-33	1.89394e-32	Up
LOC_Os01g59060	651.757	-1.48263	0.122635	-12.0898	1.19611e-33	2.12484e-32	Down
LOC_Os03g14180	62981.8	11.8951	0.984382	12.0838	1.28561e-33	2.28172e-32	Up
LOC_Os11g23880	351.733	-1.75332	0.145115	-12.0823	1.31032e-33	2.32342e-32	Down
LOC_Os07g39680	3256.64	1.18416	0.0980153	12.0814	1.32442e-33	2.34625e-32	Up
LOC_Os01g67054	10336.6	1.05254	0.0872149	12.0684	1.55209e-33	2.74704e-32	Up
LOC_Os07g39720	85.7213	-4.03482	0.334609	-12.0583	1.75297e-33	3.09971e-32	Down
LOC_Os03g28940	5940.15	2.11171	0.175135	12.0576	1.76799e-33	3.1234e-32	Up
LOC_Os01g43380	379.545	-1.76802	0.146739	-12.0487	1.96984e-33	3.47678e-32	Down
LOC_Os04g35030	94.3582	-5.04588	0.418988	-12.043	2.11059e-33	3.72179e-32	Down
LOC_Os09g25150	393.126	-1.58132	0.131365	-12.0376	2.25423e-33	3.97142e-32	Down
LOC_Os09g24530	255.037	-2.35091	0.195416	-12.0303	2.46268e-33	4.33467e-32	Down
LOC_Os06g47800	1454.89	-1.95758	0.162794	-12.0249	2.62945e-33	4.62397e-32	Down
LOC_Os03g03020	702.117	-1.38192	0.114959	-12.021	2.75654e-33	4.84303e-32	Down
LOC_Os01g04450	438.469	-1.65048	0.137338	-12.0177	2.86918e-33	5.03631e-32	Down
LOC_Os01g12160	547.972	-1.46704	0.122085	-12.0165	2.91056e-33	5.10426e-32	Down
LOC_Os01g11570	1040.91	1.77112	0.147403	12.0155	2.94562e-33	5.16103e-32	Up
LOC_Os10g40490	260.735	2.12223	0.176757	12.0064	3.2867e-33	5.75337e-32	Up
LOC_Os02g07680	1571.08	-1.24355	0.103577	-12.006	3.30284e-33	5.77635e-32	Down
LOC_Os01g16430	1537.63	1.3459	0.112142	12.0017	3.47892e-33	6.07876e-32	Up
LOC_Os12g41680	453.778	2.83333	0.236097	12.0007	3.52182e-33	6.14811e-32	Up
LOC_Os09g21802	172.255	2.47425	0.206353	11.9903	3.99247e-33	6.9634e-32	Up
LOC_Os02g47840	618.058	1.94972	0.162715	11.9825	4.39123e-33	7.65193e-32	Up
LOC_Os01g70740	1164.55	-1.23837	0.103365	-11.9805	4.49533e-33	7.82621e-32	Down
LOC_Os02g52650	401.672	-1.58475	0.132368	-11.9723	4.96607e-33	8.6379e-32	Down
LOC_Os04g02910	7325.23	-1.15296	0.0963609	-11.965	5.41684e-33	9.41341e-32	Down
LOC_Os12g31830	270.952	-1.95479	0.163442	-11.9602	5.74392e-33	9.97277e-32	Down
LOC_Os04g24140	4728.4	-0.996859	0.0833876	-11.9545	6.14856e-33	1.06657e-31	None
LOC_Os03g13730	1317.43	-1.12894	0.0944472	-11.9532	6.24963e-33	1.08312e-31	Down
LOC_Os12g40300	579.063	1.51768	0.126984	11.9517	6.35846e-33	1.10098e-31	Up
LOC_Os11g32240	331.969	2.11056	0.176849	11.9343	7.84399e-33	1.35698e-31	Up
LOC_Os01g10250	460.051	1.67914	0.140722	11.9324	8.02489e-33	1.38703e-31	Up
LOC_Os06g50330	1700.57	1.3485	0.11307	11.9262	8.64156e-33	1.49227e-31	Up
LOC_Os06g37450	1278.41	1.3326	0.111747	11.9252	8.75054e-33	1.50972e-31	Up
LOC_Os12g24170	1327.79	-1.61771	0.135696	-11.9216	9.13514e-33	1.57466e-31	Down
LOC_Os01g48420	2875.91	-1.31712	0.110502	-11.9194	9.38291e-33	1.61592e-31	Down
LOC_Os01g31110	1470.62	-1.51016	0.12677	-11.9126	1.01729e-32	1.7504e-31	Down
LOC_Os12g32230	2552.07	-1.40734	0.118143	-11.9122	1.02226e-32	1.75737e-31	Down
LOC_Os12g13570	125.919	3.24613	0.272509	11.912	1.0249e-32	1.76033e-31	Up
LOC_Os01g03340	4634.39	2.11926	0.17795	11.9093	1.0583e-32	1.81607e-31	Up
LOC_Os03g13300	166.926	2.83224	0.237873	11.9065	1.09453e-32	1.87656e-31	Up
LOC_Os03g11120	644.689	-1.52404	0.128011	-11.9056	1.1066e-32	1.89387e-31	Down
LOC_Os02g26700	3616.13	-2.03547	0.170968	-11.9056	1.10652e-32	1.89387e-31	Down
LOC_Os02g09750	579.684	-1.59447	0.133955	-11.903	1.14181e-32	1.95239e-31	Down
LOC_Os07g43560	136.497	-2.71781	0.228336	-11.9027	1.14612e-32	1.95801e-31	Down
LOC_Os10g39140	3683.3	2.65765	0.223317	11.9008	1.17246e-32	2.00123e-31	Up
LOC_Os07g39520	632.596	2.24431	0.188711	11.8929	1.28924e-32	2.19859e-31	Up
LOC_Os04g31010	1386.42	-1.14971	0.0967074	-11.8885	1.35809e-32	2.31394e-31	Down
LOC_Os03g38540	4145.5	-1.70795	0.143715	-11.8843	1.42879e-32	2.43225e-31	Down
LOC_Os05g51450	3176.6	-1.28797	0.108463	-11.8747	1.60198e-32	2.72465e-31	Down
LOC_Os12g07370	291.22	-2.15351	0.181404	-11.8713	1.66761e-32	2.83375e-31	Down
LOC_Os10g39520	173.019	2.27223	0.19149	11.8661	1.77561e-32	3.0146e-31	Up
LOC_Os05g36040	91.1335	-3.5393	0.298417	-11.8603	1.90405e-32	3.22981e-31	Down
LOC_Os10g38030	1278.44	-1.19251	0.100561	-11.8585	1.94313e-32	3.29319e-31	Down
LOC_Os02g03050	328.149	-2.01309	0.169903	-11.8484	2.1928e-32	3.71304e-31	Down
LOC_Os05g38530	808.399	2.28908	0.193201	11.8481	2.20011e-32	3.72213e-31	Up
LOC_Os12g01140	1393.62	-2.05668	0.173671	-11.8424	2.35604e-32	3.98242e-31	Down
LOC_Os07g24190	569.58	1.49149	0.125998	11.8374	2.5023e-32	4.22591e-31	Up
LOC_Os03g05390	14396.4	0.953811	0.0807075	11.8181	3.14637e-32	5.30895e-31	None
LOC_Os08g31410	1724.99	-1.70682	0.144432	-11.8175	3.1716e-32	5.34681e-31	Down
LOC_Os02g23823	604.899	-1.59957	0.135364	-11.8168	3.1976e-32	5.38591e-31	Down
LOC_Os06g45340	578.609	-1.63178	0.1381	-11.816	3.22693e-32	5.43054e-31	Down
LOC_Os11g05494	271.579	-1.91237	0.161878	-11.8137	3.31805e-32	5.57897e-31	Down
LOC_Os04g36062	572.742	-2.06359	0.174756	-11.8084	3.53222e-32	5.93388e-31	Down
LOC_Os02g55110	343.83	1.71912	0.145758	11.7943	4.17607e-32	7.00936e-31	Up
LOC_Os08g44290	3225.04	-1.49927	0.12732	-11.7756	5.2129e-32	8.74199e-31	Down
[truncated: 22,930 more rows]

## Sheet: osarf3lalb-5_CK vs 3lalb-5_heat
gene id	baseMean	log2FoldChange	lfcSE	stat	pvalue	padj	significant
[truncated: 24,073 more rows]

[truncated: 3 more sheets: arf3lalb#9_CK vs 3lalb#9_heat, osarf3ab#2-CK vs arf3ab#2_heat, osarf3ab#5-CK vs arf3ab#5_heat]
