# Supplementary material for: The OsSGS3-tasiRNA-OsARF3 module orchestrates abiotic-biotic stress response trade-off in rice
Source: Nat Commun. 2023 Jul 24;14:4441. doi: 10.1038/s41467-023-40176-2 (PMC10366173; doi:10.1038/s41467-023-40176-2)
Supplement: Supplementary file 8 — Supplementary Data 5 [file 41467_2023_40176_MOESM8_ESM.xlsx]

## Sheet: NIP_CK vs NIP_TH12
Supplemental Data 5. Immunity-related DGEs in NIP and OsSGS3 RNAi transgenic plants after inoculation with TH12 for 24 h.
gene id	baseMean	log2FoldChange	lfcSE	stat	pvalue	padj	significant
LOC_Os03g61160	24757.6	8.41308	0.253959	33.1278	1.18389e-240	2.32528e-236	Up
LOC_Os10g26940	94899.9	13.3478	0.485484	27.4938	2.08062e-166	2.04327e-162	Up
LOC_Os01g62290	44965.6	-7.30373	0.278742	-26.2025	2.48918e-151	1.62966e-147	Down
LOC_Os07g04990	11755.2	-7.03782	0.278617	-25.2598	8.84121e-141	4.34125e-137	Down
LOC_Os03g18130	49659.2	9.89888	0.399306	24.7902	1.14297e-135	4.48983e-132	Up
LOC_Os04g28420	7000.04	-10.0297	0.417012	-24.0512	8.10376e-128	2.65277e-124	Down
LOC_Os01g06876	4701.4	-8.47678	0.354886	-23.8859	4.29155e-126	1.20415e-122	Down
LOC_Os09g12290	7744.9	-5.7183	0.245368	-23.305	3.94287e-120	9.68024e-117	Down
LOC_Os01g74450	17030	-9.80148	0.425178	-23.0527	1.38286e-117	3.01785e-114	Down
LOC_Os01g08860	5211.99	-6.99039	0.312272	-22.3855	5.4437e-111	1.0692e-107	Down
LOC_Os06g22919	12912.2	5.62827	0.254142	22.1462	1.13617e-108	2.02869e-105	Up
LOC_Os12g36430	15159.8	9.94325	0.454007	21.9011	2.53628e-106	4.15125e-103	Up
LOC_Os07g48040	4536.91	-6.3849	0.30253	-21.105	7.14884e-99	1.08008e-95	Down
LOC_Os05g47540	4817.16	-8.74848	0.420335	-20.8131	3.29329e-96	4.62025e-93	Down
LOC_Os08g33710	1665.19	-7.57534	0.365621	-20.7191	2.32937e-95	3.05008e-92	Down
LOC_Os04g51820	1897.29	-8.14216	0.407111	-19.9999	5.52184e-89	6.77841e-86	Down
LOC_Os08g29170	2809.77	-7.73241	0.388776	-19.8891	5.05813e-88	5.84393e-85	Down
LOC_Os03g51920	11920	-6.89721	0.349671	-19.7249	1.31889e-86	1.43913e-83	Down
LOC_Os04g03796	8243.69	5.05955	0.257001	19.6869	2.7933e-86	2.88754e-83	Up
LOC_Os07g22930	4945.97	-5.788	0.295784	-19.5683	2.87944e-85	2.82775e-82	Down
LOC_Os07g05360	28473.3	8.58842	0.442094	19.4267	4.59024e-84	4.29318e-81	Up
LOC_Os06g36560	6218.41	7.93791	0.410369	19.3433	2.3202e-83	2.07141e-80	Up
LOC_Os04g45480	1730.62	-6.24236	0.327447	-19.0637	5.05474e-81	4.31653e-78	Down
LOC_Os01g40094	1524.89	-5.88979	0.31002	-18.9981	1.76766e-80	1.44661e-77	Down
LOC_Os04g21350	2337.17	-7.76681	0.412678	-18.8205	5.12747e-79	4.02834e-76	Down
LOC_Os02g10120	3865.72	-6.55333	0.350544	-18.6947	5.46519e-78	4.12853e-75	Down
LOC_Os02g14430	2452.85	8.80737	0.472949	18.6222	2.1214e-77	1.5432e-74	Up
LOC_Os08g36320	11726.2	-5.22839	0.281543	-18.5705	5.57116e-77	3.90797e-74	Down
LOC_Os02g08490	6122.28	-5.21874	0.283881	-18.3836	1.77906e-75	1.20492e-72	Down
LOC_Os04g32030	2467.38	7.55134	0.410861	18.3793	1.9242e-75	1.25978e-72	Up
LOC_Os04g37619	5693.4	-5.03248	0.273997	-18.367	2.41595e-75	1.5307e-72	Down
LOC_Os01g52170	1106.87	-6.10239	0.336299	-18.1457	1.38767e-73	8.51723e-71	Down
LOC_Os07g43560	11444.7	-10.2127	0.568583	-17.9616	3.89114e-72	2.31594e-69	Down
LOC_Os07g49110	5063.9	-4.50381	0.253159	-17.7904	8.38065e-71	4.84131e-68	Down
LOC_Os01g04550	12272.6	6.35874	0.359779	17.674	6.64934e-70	3.73142e-67	Up
LOC_Os04g55710	1391.23	-6.57915	0.376569	-17.4713	2.37101e-68	1.29359e-65	Down
LOC_Os07g05365	1983.45	7.54912	0.433451	17.4163	6.20562e-68	3.29418e-65	Up
LOC_Os04g03180	4036.55	4.34399	0.254547	17.0656	2.67757e-65	1.38395e-62	Up
LOC_Os01g04540	3274.92	6.1872	0.36287	17.0507	3.45236e-65	1.69519e-62	Up
LOC_Os05g38530	12164.9	-6.68215	0.39188	-17.0515	3.40493e-65	1.69519e-62	Down
LOC_Os08g09060	1830	8.39378	0.501537	16.7361	7.15189e-63	3.4261e-60	Up
LOC_Os07g38840	1970.68	6.00081	0.35892	16.7191	9.51565e-63	4.44993e-60	Up
LOC_Os04g24510	1019.52	-5.77063	0.350677	-16.4557	7.6367e-61	3.4882e-58	Down
LOC_Os04g17100	10099.4	-6.3058	0.383346	-16.4494	8.47511e-61	3.78318e-58	Down
LOC_Os12g38850	958.274	-5.80133	0.353533	-16.4096	1.63243e-60	6.97013e-58	Down
LOC_Os09g31502	871.901	-7.24768	0.441661	-16.4101	1.6206e-60	6.97013e-58	Down
LOC_Os08g43334	1484.95	-7.44933	0.456553	-16.3165	7.53769e-60	3.14995e-57	Down
LOC_Os04g02900	18913.4	4.24958	0.260812	16.2937	1.09471e-59	4.47943e-57	Up
LOC_Os03g08624	1905.97	4.76658	0.294104	16.2071	4.49166e-59	1.80042e-56	Up
LOC_Os10g40600	1135.94	-7.98589	0.495504	-16.1167	1.94654e-58	7.64641e-56	Down
LOC_Os04g34610	3116.38	-3.98733	0.24806	-16.074	3.88022e-58	1.49434e-55	Down
LOC_Os06g39330	728.011	-6.75173	0.420206	-16.0676	4.3014e-58	1.62469e-55	Down
LOC_Os08g10310	5690.53	7.69327	0.480841	15.9996	1.28551e-57	4.7639e-55	Up
LOC_Os08g23780	2600.33	-4.06447	0.254191	-15.9899	1.50348e-57	5.4685e-55	Down
LOC_Os11g15040	33438.8	4.76751	0.298228	15.9861	1.59636e-57	5.70074e-55	Up
LOC_Os06g39240	3147.8	-9.62865	0.60402	-15.941	3.29287e-57	1.15491e-54	Down
LOC_Os07g05000	1543.78	-4.72392	0.298108	-15.8463	1.48991e-56	5.13393e-54	Down
LOC_Os08g02210	3178.81	-4.72336	0.299297	-15.7815	4.17189e-56	1.41276e-53	Down
LOC_Os07g05570	9241.45	-4.84971	0.3084	-15.7254	1.01323e-55	3.37303e-53	Down
LOC_Os01g56930	5711.33	4.57722	0.291537	15.7003	1.50474e-55	4.92578e-53	Up
LOC_Os05g24650	1083.95	-4.92773	0.314473	-15.6698	2.43384e-55	7.83655e-53	Down
LOC_Os11g07980	672.872	-5.30258	0.340035	-15.5942	7.96902e-55	2.52451e-52	Down
LOC_Os01g51890	1833.37	-5.80175	0.372092	-15.5922	8.22271e-55	2.56353e-52	Down
LOC_Os09g30130	830.848	-5.22835	0.337368	-15.4975	3.60874e-54	1.10749e-51	Down
LOC_Os09g36040	5195.79	-6.19705	0.401895	-15.4196	1.20896e-53	3.65311e-51	Down
LOC_Os07g46852	32558.2	3.99518	0.259601	15.3897	1.91998e-53	5.7137e-51	Up
LOC_Os04g52260	29970.2	-7.6316	0.496056	-15.3846	2.07816e-53	6.09212e-51	Down
LOC_Os10g29470	660.702	-5.76647	0.376467	-15.3173	5.85929e-53	1.69239e-50	Down
LOC_Os01g31360	4322.11	-3.74711	0.247495	-15.1401	8.80521e-52	2.50642e-49	Down
LOC_Os01g29804	899.659	7.04384	0.467283	15.074	2.40017e-51	6.73455e-49	Up
LOC_Os10g40740	7486.56	-5.48106	0.364347	-15.0435	3.8069e-51	1.05312e-48	Down
LOC_Os01g41710	86076.2	-7.3662	0.489745	-15.0409	3.96164e-51	1.0807e-48	Down
LOC_Os02g18450	2924.12	-4.17825	0.278053	-15.0268	4.90087e-51	1.3186e-48	Down
LOC_Os08g09080	3208.1	10.0799	0.675419	14.9239	2.30545e-50	6.11909e-48	Up
LOC_Os02g49860	2251.76	3.92427	0.263026	14.9197	2.45348e-50	6.42518e-48	Up
LOC_Os07g46950	1751.5	8.16254	0.547165	14.9179	2.52135e-50	6.51603e-48	Up
LOC_Os05g31140	50385.3	5.47682	0.367813	14.8902	3.81499e-50	9.73119e-48	Up
LOC_Os04g48270	4341	4.24297	0.287041	14.7818	1.92108e-49	4.83742e-47	Up
LOC_Os10g39930	611.805	-6.34165	0.430956	-14.7153	5.14076e-49	1.2781e-46	Down
LOC_Os11g16550	1530.62	-6.01208	0.408904	-14.7029	6.17343e-49	1.51565e-46	Down
LOC_Os06g37610	1224.09	-5.03536	0.343373	-14.6644	1.09004e-48	2.64313e-46	Down
LOC_Os01g10890	735.245	-5.45727	0.372193	-14.6624	1.1216e-48	2.66618e-46	Down
LOC_Os03g50960	847.813	-8.73443	0.595713	-14.6621	1.12669e-48	2.66618e-46	Down
LOC_Os07g36390	775.163	-6.06341	0.413621	-14.6593	1.17394e-48	2.74492e-46	Down
LOC_Os02g55910	1226.09	-4.18824	0.286118	-14.6382	1.60266e-48	3.70328e-46	Down
LOC_Os11g03390	1492.57	-6.73035	0.460354	-14.6199	2.09599e-48	4.7869e-46	Down
LOC_Os06g40940	31703.6	-3.65053	0.249916	-14.607	2.53345e-48	5.71948e-46	Down
LOC_Os02g17920	804.555	-6.18317	0.423933	-14.5853	3.48637e-48	7.78135e-46	Down
LOC_Os05g17604	2942.36	6.52266	0.447534	14.5747	4.07073e-48	8.9835e-46	Up
LOC_Os04g01874	1058.15	5.68152	0.390391	14.5534	5.55705e-48	1.21273e-45	Up
LOC_Os01g21990	879.386	-4.70318	0.323277	-14.5485	5.97405e-48	1.28941e-45	Down
LOC_Os05g03480	18254.1	4.64112	0.320054	14.5011	1.19303e-47	2.54698e-45	Up
LOC_Os06g07600	8236.52	4.32642	0.298421	14.4977	1.25237e-47	2.61679e-45	Up
LOC_Os08g04440	4996.03	3.61837	0.249579	14.4979	1.24893e-47	2.61679e-45	Up
LOC_Os03g43720	5160.03	4.23631	0.292782	14.4692	1.89776e-47	3.92358e-45	Up
LOC_Os09g15050	1172.35	9.20481	0.636904	14.4524	2.42041e-47	4.952e-45	Up
LOC_Os01g62950	491.932	-5.24346	0.363453	-14.4268	3.5115e-47	7.11025e-45	Down
LOC_Os08g10080	3511.91	4.39131	0.304447	14.4239	3.66316e-47	7.34164e-45	Up
LOC_Os01g55270	3045.72	-4.55864	0.316659	-14.3961	5.47774e-47	1.07588e-44	Down
LOC_Os08g35160	1056.58	-5.0356	0.349782	-14.3964	5.45039e-47	1.07588e-44	Down
LOC_Os12g26290	1315.08	5.29381	0.368655	14.3598	9.24983e-47	1.79877e-44	Up
LOC_Os07g42280	733	-6.65573	0.466611	-14.264	3.67e-46	7.06692e-44	Down
LOC_Os08g39140	66940.7	-4.28558	0.302082	-14.1868	1.10558e-45	2.08795e-43	Down
LOC_Os04g53810	1057.44	-5.00389	0.352707	-14.1871	1.10131e-45	2.08795e-43	Down
LOC_Os07g07540	3778.12	-4.65207	0.329832	-14.1044	3.56923e-45	6.6765e-43	Down
LOC_Os03g45280	54903.4	-5.36934	0.382217	-14.0479	7.93622e-45	1.47052e-42	Down
LOC_Os01g09540	1608.86	-6.32686	0.451317	-14.0187	1.1984e-44	2.1998e-42	Down
LOC_Os06g46930	1034.79	-4.47981	0.319679	-14.0135	1.28915e-44	2.34446e-42	Down
LOC_Os01g70520	1765.5	-6.13662	0.440321	-13.9367	3.79049e-44	6.83019e-42	Down
LOC_Os03g15020	8061.31	3.86216	0.277225	13.9315	4.0775e-44	7.28056e-42	Up
LOC_Os11g36150	865.214	4.89761	0.351796	13.9217	4.67509e-44	8.27239e-42	Up
LOC_Os02g03670	1223.94	-5.88857	0.423734	-13.8968	6.61963e-44	1.16086e-41	Down
LOC_Os04g31120	26445	3.25873	0.234543	13.8939	6.89406e-44	1.19829e-41	Up
LOC_Os04g41340	9389.79	-5.95191	0.429917	-13.8443	1.37638e-43	2.37136e-41	Down
LOC_Os03g61150	18324.7	4.64214	0.335957	13.8177	1.99425e-43	3.40601e-41	Up
LOC_Os01g17214	887.663	-7.09706	0.514516	-13.7937	2.78268e-43	4.71161e-41	Down
LOC_Os01g62460	13046.2	-3.5955	0.261776	-13.735	6.26316e-43	1.05141e-40	Down
LOC_Os01g64960	2243.07	-7.2714	0.530303	-13.7118	8.63002e-43	1.43646e-40	Down
LOC_Os04g54790	2398.82	-3.43555	0.250859	-13.6952	1.08529e-42	1.79127e-40	Down
LOC_Os05g06920	1583.53	-10.6382	0.780732	-13.6259	2.80736e-42	4.59494e-40	Down
LOC_Os03g58540	459.807	-5.05854	0.37294	-13.5639	6.55167e-42	1.06348e-39	Down
LOC_Os06g50930	1733.74	6.94152	0.514503	13.4917	1.75003e-41	2.81741e-39	Up
LOC_Os09g24590	3349.85	3.35917	0.249006	13.4903	1.78411e-41	2.84891e-39	Up
LOC_Os12g24020	24590.6	4.88531	0.366989	13.3119	1.97479e-40	3.12797e-38	Up
LOC_Os03g59340	1642.24	-4.74594	0.356824	-13.3005	2.29884e-40	3.61211e-38	Down
LOC_Os03g62670	569.547	-7.6996	0.579263	-13.2921	2.574e-40	4.01238e-38	Down
LOC_Os01g73200	4021.94	4.28607	0.322658	13.2836	2.8811e-40	4.45573e-38	Up
LOC_Os12g03640	809.293	7.51449	0.566357	13.2681	3.54439e-40	5.43871e-38	Up
LOC_Os07g14160	2059.29	4.33294	0.326649	13.2648	3.70303e-40	5.63808e-38	Up
LOC_Os03g14690	1327.62	-3.929	0.296249	-13.2625	3.8192e-40	5.77023e-38	Down
LOC_Os05g51240	394.36	-5.96631	0.450195	-13.2527	4.35124e-40	6.52387e-38	Down
LOC_Os05g39800	1036.09	-4.82646	0.364868	-13.2279	6.052e-40	9.00511e-38	Down
LOC_Os03g12890	12301.2	6.34418	0.480065	13.2153	7.16405e-40	1.05796e-37	Up
LOC_Os02g11640	386.754	-6.68602	0.506884	-13.1904	9.96034e-40	1.45993e-37	Down
LOC_Os04g37660	3166.64	-3.31897	0.252267	-13.1566	1.55961e-39	2.26906e-37	Down
LOC_Os03g10090	394.45	-5.47341	0.416117	-13.1535	1.62448e-39	2.34606e-37	Down
LOC_Os07g42250	812.588	-3.80278	0.289571	-13.1325	2.14544e-39	3.07581e-37	Down
LOC_Os07g36800	2056.94	3.53281	0.26989	13.0898	3.76495e-39	5.35851e-37	Up
LOC_Os08g43440	931.899	-3.89281	0.297715	-13.0756	4.53792e-39	6.41218e-37	Down
LOC_Os08g36480	1073.09	-6.60672	0.506233	-13.0508	6.29181e-39	8.82697e-37	Down
LOC_Os11g28530	431.389	5.327	0.408391	13.0439	6.88801e-39	9.59485e-37	Up
LOC_Os01g01302	1211.24	-3.56239	0.273303	-13.0346	7.77828e-39	1.07587e-36	Down
LOC_Os09g36240	1495.38	-3.84085	0.294825	-13.0276	8.52848e-39	1.17138e-36	Down
LOC_Os02g56200	1419.23	-3.5048	0.270192	-12.9715	1.77546e-38	2.42165e-36	Down
LOC_Os03g02020	1223.22	-4.86416	0.375827	-12.9425	2.58915e-38	3.50713e-36	Down
LOC_Os02g52260	892.341	-5.08245	0.39284	-12.9377	2.75739e-38	3.70944e-36	Down
LOC_Os01g50080	500.79	-5.66646	0.438219	-12.9307	3.02137e-38	4.03693e-36	Down
LOC_Os06g14240	2466.12	-6.54642	0.507572	-12.8975	4.64798e-38	6.1683e-36	Down
LOC_Os10g38470	1843.66	4.5585	0.353888	12.8812	5.74389e-38	7.57152e-36	Up
LOC_Os12g35630	3262.74	-3.69198	0.286872	-12.8698	6.66123e-38	8.72221e-36	Down
LOC_Os12g31860	1474.6	4.93984	0.383893	12.8677	6.83752e-38	8.89375e-36	Up
LOC_Os01g11160	1133.42	-4.37644	0.340926	-12.8369	1.0185e-37	1.31608e-35	Down
LOC_Os01g66000	1813.3	-6.75239	0.527077	-12.811	1.42254e-37	1.82615e-35	Down
LOC_Os01g68700	1795.24	-3.60534	0.282637	-12.7561	2.88318e-37	3.67717e-35	Down
LOC_Os04g51610	3815.22	-4.35879	0.34237	-12.7312	3.96543e-37	5.02484e-35	Down
LOC_Os05g35540	1275.32	-4.40132	0.345897	-12.7244	4.32959e-37	5.45112e-35	Down
LOC_Os06g28050	1041.91	4.88794	0.384709	12.7056	5.50791e-37	6.8905e-35	Up
LOC_Os06g05130	3813.82	-4.819	0.379642	-12.6935	6.42174e-37	7.98288e-35	Down
LOC_Os02g02910	1783.99	-3.4376	0.270986	-12.6855	7.11412e-37	8.78795e-35	Down
LOC_Os11g03820	765.9	8.00263	0.631774	12.6669	9.01783e-37	1.107e-34	Up
LOC_Os07g49460	3569.69	-4.57929	0.363173	-12.6091	1.88106e-36	2.29478e-34	Down
LOC_Os06g41360	2884.87	3.26265	0.25898	12.5981	2.16269e-36	2.62206e-34	Up
LOC_Os03g31150	640.512	-4.56206	0.362216	-12.5949	2.2535e-36	2.71539e-34	Down
LOC_Os01g74300	3584.2	-5.92758	0.471251	-12.5784	2.77586e-36	3.32444e-34	Down
LOC_Os01g13570	1493.43	-4.19195	0.333338	-12.5757	2.8728e-36	3.41968e-34	Down
LOC_Os08g27010	1571.65	-4.35332	0.346215	-12.5741	2.93271e-36	3.46996e-34	Down
LOC_Os04g41560	20407.4	-3.3508	0.267193	-12.5407	4.46771e-36	5.22323e-34	Down
LOC_Os10g28340	8273.63	-4.01105	0.31984	-12.5408	4.46391e-36	5.22323e-34	Down
LOC_Os02g32610	5004.84	3.39777	0.271815	12.5003	7.43784e-36	8.64418e-34	Up
LOC_Os12g03899	533.654	-5.42114	0.434163	-12.4864	8.85754e-36	1.02336e-33	Down
LOC_Os05g34854	807.822	3.88755	0.311462	12.4816	9.40915e-36	1.08073e-33	Up
LOC_Os05g51630	8391.98	-3.74005	0.29977	-12.4764	1.00465e-35	1.14722e-33	Down
LOC_Os08g39840	4736.69	3.63774	0.291701	12.4708	1.07767e-35	1.2235e-33	Up
LOC_Os02g09810	3027.45	4.10473	0.329234	12.4675	1.12286e-35	1.26748e-33	Up
LOC_Os05g01970	559.68	-4.20412	0.337584	-12.4536	1.33743e-35	1.50106e-33	Down
LOC_Os10g32680	5593.02	4.95414	0.397855	12.4521	1.36148e-35	1.51937e-33	Up
LOC_Os02g54140	1602.04	-11.0719	0.890371	-12.4352	1.68322e-35	1.86781e-33	Down
LOC_Os02g45460	1264.61	-3.60416	0.289986	-12.4288	1.82416e-35	2.01283e-33	Down
LOC_Os04g47190	2393.03	3.20349	0.258045	12.4145	2.18126e-35	2.39341e-33	Up
LOC_Os02g02000	302.664	-6.06218	0.48857	-12.408	2.3647e-35	2.58028e-33	Down
LOC_Os06g05910	970.012	5.03291	0.406634	12.377	3.48097e-35	3.77733e-33	Up
LOC_Os06g06490	3168.79	-4.56968	0.369636	-12.3627	4.16169e-35	4.49119e-33	Down
LOC_Os07g14150	11280.1	5.39708	0.436884	12.3536	4.65954e-35	5.00099e-33	Up
LOC_Os03g08900	552.303	-5.12301	0.414761	-12.3517	4.76915e-35	5.09081e-33	Down
LOC_Os02g44870	6643.27	-4.13583	0.335086	-12.3426	5.34061e-35	5.66999e-33	Down
LOC_Os01g06882	1452.88	-10.9307	0.886104	-12.3357	5.81806e-35	6.14368e-33	Down
LOC_Os04g27190	449.424	7.81754	0.634978	12.3115	7.85363e-35	8.24883e-33	Up
LOC_Os04g41570	3108.62	-3.27291	0.26607	-12.3009	8.95355e-35	9.35408e-33	Down
LOC_Os01g67870	577.749	-5.03077	0.409499	-12.2852	1.08818e-34	1.13084e-32	Down
LOC_Os04g33060	705.997	-3.96663	0.323567	-12.2591	1.50179e-34	1.55245e-32	Down
LOC_Os11g36160	1018.68	3.78571	0.309453	12.2335	2.05781e-34	2.1161e-32	Up
LOC_Os07g42510	6553.52	3.21633	0.26335	12.2131	2.64613e-34	2.70691e-32	Up
LOC_Os10g38710	1098.19	-8.94044	0.732779	-12.2007	3.08074e-34	3.13517e-32	Down
LOC_Os02g51890	1051.64	3.43897	0.282135	12.1891	3.55471e-34	3.59887e-32	Up
LOC_Os03g19680	3795.29	3.07526	0.252529	12.1779	4.07741e-34	4.10689e-32	Up
LOC_Os01g43090	1235.91	-3.66565	0.301785	-12.1466	5.98351e-34	5.99603e-32	Down
LOC_Os08g05830	1932.92	5.14952	0.424245	12.1381	6.63742e-34	6.61754e-32	Up
LOC_Os01g46169	2119.02	3.1799	0.262044	12.135	6.89293e-34	6.83758e-32	Up
LOC_Os10g40030	1473.75	-3.85537	0.317754	-12.1332	7.04557e-34	6.95387e-32	Down
LOC_Os01g64310	2755.29	-5.20141	0.429551	-12.1089	9.47204e-34	9.30202e-32	Down
LOC_Os01g22249	2263.41	7.93631	0.655872	12.1004	1.05102e-33	1.02702e-31	Up
LOC_Os03g19760	4796.37	-3.32905	0.275691	-12.0753	1.42658e-33	1.38711e-31	Down
LOC_Os03g37830	1631.29	-4.90411	0.406241	-12.0719	1.48621e-33	1.43797e-31	Down
LOC_Os03g44620	27573.9	2.99429	0.248518	12.0486	1.97293e-33	1.89953e-31	Up
LOC_Os02g51070	1383.68	-3.82419	0.317959	-12.0273	2.55397e-33	2.44695e-31	Down
LOC_Os03g16950	6917.84	5.74491	0.477855	12.0223	2.71354e-33	2.58722e-31	Up
LOC_Os04g58870	426.783	4.15444	0.345733	12.0163	2.91636e-33	2.76716e-31	Up
LOC_Os04g37580	2080.71	-4.5507	0.378741	-12.0153	2.95134e-33	2.78689e-31	Down
LOC_Os01g50050	1047.04	-4.87814	0.406069	-12.0131	3.03275e-33	2.85006e-31	Down
LOC_Os04g56430	919.798	8.5058	0.709083	11.9955	3.75217e-33	3.50935e-31	Up
LOC_Os01g12770	285.598	-6.45122	0.538332	-11.9837	4.32495e-33	4.02589e-31	Down
LOC_Os09g28630	1255.62	-3.58469	0.299344	-11.9752	4.79538e-33	4.44273e-31	Down
LOC_Os01g62760	1164.81	-4.44456	0.371801	-11.9541	6.17725e-33	5.69612e-31	Down
LOC_Os03g20420	4488.31	4.9591	0.414895	11.9527	6.28698e-33	5.77021e-31	Up
LOC_Os03g55990	1551.11	3.34627	0.279996	11.9511	6.40508e-33	5.85126e-31	Up
LOC_Os03g08840	471.293	-4.31258	0.361036	-11.945	6.89422e-33	6.26895e-31	Down
LOC_Os02g41860	3249.44	-4.99444	0.420232	-11.885	1.41681e-32	1.28237e-30	Down
LOC_Os10g35460	3470.42	-5.32935	0.448511	-11.8823	1.46258e-32	1.31773e-30	Down
LOC_Os02g56880	761.506	-4.74672	0.399613	-11.8783	1.5348e-32	1.37648e-30	Down
LOC_Os04g55230	6388.77	-4.94755	0.417206	-11.8588	1.9383e-32	1.73046e-30	Down
LOC_Os02g27490	355.001	-4.34688	0.366685	-11.8545	2.03891e-32	1.81205e-30	Down
LOC_Os05g16930	1094.55	5.95466	0.502751	11.8442	2.30742e-32	2.04144e-30	Up
LOC_Os03g20380	4735.45	-4.759	0.402119	-11.8348	2.57909e-32	2.27156e-30	Down
LOC_Os03g04100	4646.12	4.11392	0.347858	11.8264	2.84989e-32	2.49887e-30	Up
LOC_Os08g35860	555.907	3.72269	0.314829	11.8245	2.9167e-32	2.54608e-30	Up
LOC_Os03g17570	20056.5	-3.17168	0.268428	-11.8158	3.23596e-32	2.81228e-30	Down
LOC_Os02g14840	1347.09	-7.40405	0.626796	-11.8125	3.36285e-32	2.90968e-30	Down
LOC_Os03g48030	397.153	-4.73234	0.400793	-11.8074	3.5726e-32	3.07761e-30	Down
LOC_Os02g52780	825.303	-4.04607	0.342891	-11.7999	3.90963e-32	3.35323e-30	Down
LOC_Os11g21804	594.677	-4.66476	0.396143	-11.7754	5.22484e-32	4.46178e-30	Down
LOC_Os04g59200	11591	5.45217	0.463182	11.7711	5.49855e-32	4.67519e-30	Up
LOC_Os03g53300	1328.49	-4.21557	0.358746	-11.7509	6.99096e-32	5.91851e-30	Down
LOC_Os05g49880	5026.33	-2.80812	0.239089	-11.7451	7.48522e-32	6.30975e-30	Down
LOC_Os02g52150	10824	-4.81773	0.410656	-11.7318	8.75937e-32	7.35226e-30	Down
LOC_Os03g36540	1561.79	-4.03215	0.345125	-11.6832	1.55416e-31	1.29894e-29	Down
LOC_Os11g31060	721.146	-9.18191	0.786123	-11.68	1.61308e-31	1.34248e-29	Down
LOC_Os01g48640	403.46	-4.16226	0.356575	-11.6729	1.75382e-31	1.45345e-29	Down
LOC_Os02g57720	460.571	-5.00445	0.429136	-11.6617	2.00018e-31	1.65065e-29	Down
LOC_Os10g39030	1220.08	-3.16649	0.272187	-11.6335	2.78292e-31	2.287e-29	Down
LOC_Os07g35390	1628.38	3.54136	0.305055	11.6089	3.71213e-31	3.03791e-29	Up
LOC_Os01g64470	1488.64	3.64378	0.314043	11.6028	3.98834e-31	3.25041e-29	Up
LOC_Os06g35520	2402.07	4.4928	0.38775	11.5868	4.80501e-31	3.8998e-29	Up
LOC_Os04g28780	278.498	5.12648	0.442802	11.5774	5.367e-31	4.338e-29	Up
LOC_Os01g32364	362.869	-6.24598	0.540066	-11.5652	6.18376e-31	4.97767e-29	Down
LOC_Os09g25150	1478.06	-5.35174	0.462833	-11.563	6.34555e-31	5.08706e-29	Down
LOC_Os10g37330	552.295	-4.13466	0.357685	-11.5595	6.60888e-31	5.27663e-29	Down
LOC_Os04g59520	1036.8	-3.50128	0.302902	-11.5591	6.63877e-31	5.27904e-29	Down
LOC_Os04g38640	485.189	-4.21526	0.365102	-11.5454	7.78462e-31	6.16523e-29	Down
LOC_Os04g58850	5490.51	3.73516	0.323879	11.5326	9.03874e-31	7.12972e-29	Up
LOC_Os03g62170	937.407	-4.41375	0.383449	-11.5107	1.16585e-30	9.15941e-29	Down
LOC_Os01g55570	1885.59	-5.37874	0.46792	-11.495	1.39792e-30	1.09388e-28	Down
LOC_Os03g58040	1179.89	3.06012	0.266514	11.482	1.624e-30	1.26576e-28	Up
LOC_Os08g38990	2823.67	3.84882	0.335319	11.4781	1.70012e-30	1.31985e-28	Up
LOC_Os05g23140	438.896	-5.96216	0.519739	-11.4715	1.83517e-30	1.41908e-28	Down
LOC_Os09g06770	502.762	5.72498	0.499183	11.4687	1.89491e-30	1.45953e-28	Up
LOC_Os09g38130	1591.21	3.29203	0.287199	11.4626	2.0342e-30	1.56069e-28	Up
LOC_Os12g41680	2175.35	3.9366	0.343694	11.4538	2.25089e-30	1.72022e-28	Up
LOC_Os07g35750	443.96	6.62941	0.578874	11.4522	2.2916e-30	1.7386e-28	Up
LOC_Os02g27220	1370.1	3.04958	0.266288	11.4522	2.29264e-30	1.7386e-28	Up
LOC_Os01g49740	891.163	-3.26797	0.285786	-11.435	2.79477e-30	2.11123e-28	Down
LOC_Os01g01120	1113	-4.84323	0.423726	-11.4301	2.95796e-30	2.22595e-28	Down
LOC_Os08g04340	361.881	4.97376	0.435623	11.4176	3.41568e-30	2.56059e-28	Up
LOC_Os12g04260	315.48	-4.43923	0.389428	-11.3994	4.21206e-30	3.14559e-28	Down
LOC_Os12g04440	3761.93	3.42967	0.30097	11.3954	4.40734e-30	3.27896e-28	Up
LOC_Os05g48810	4744.45	-4.87154	0.427537	-11.3944	4.45798e-30	3.30412e-28	Down
LOC_Os11g03660	262.834	-6.22428	0.546987	-11.3792	5.30723e-30	3.91877e-28	Down
LOC_Os08g16050	482.883	3.81474	0.335323	11.3763	5.4862e-30	4.03574e-28	Up
LOC_Os01g56180	632.529	-4.31417	0.379282	-11.3746	5.59727e-30	4.10209e-28	Down
LOC_Os09g36930	4014.61	-6.88629	0.606132	-11.361	6.53657e-30	4.77267e-28	Down
LOC_Os04g46280	3688.34	-3.7076	0.326563	-11.3534	7.13472e-30	5.19011e-28	Down
LOC_Os02g57010	340.037	-7.60525	0.670652	-11.3401	8.30674e-30	6.0204e-28	Down
LOC_Os02g21340	376.38	-7.97754	0.704319	-11.3266	9.69045e-30	6.99743e-28	Down
LOC_Os04g58734	828.408	6.35749	0.562355	11.3051	1.2377e-29	8.90467e-28	Up
LOC_Os04g53490	414.656	-6.99305	0.618675	-11.3033	1.26427e-29	9.06262e-28	Down
LOC_Os07g48450	6172.55	4.21002	0.372876	11.2907	1.45888e-29	1.04196e-27	Up
LOC_Os03g53340	2531.68	-12.3159	1.09176	-11.2807	1.63447e-29	1.16314e-27	Down
LOC_Os02g51570	781.106	-5.35346	0.474611	-11.2797	1.65332e-29	1.1723e-27	Down
LOC_Os07g37620	818.796	-5.22319	0.463393	-11.2716	1.81224e-29	1.28037e-27	Down
LOC_Os07g37230	439.633	-8.46398	0.751406	-11.2642	1.97145e-29	1.38786e-27	Down
LOC_Os02g09480	1419.89	-3.73258	0.331551	-11.2579	2.1167e-29	1.48479e-27	Down
LOC_Os10g22520	5723.53	5.43803	0.483143	11.2555	2.17512e-29	1.52034e-27	Up
LOC_Os10g35370	6058.45	-3.85956	0.343137	-11.2479	2.37234e-29	1.65231e-27	Down
LOC_Os03g40930	255.497	-5.271	0.469353	-11.2303	2.89379e-29	2.00837e-27	Down
LOC_Os04g02754	3862.57	2.86302	0.254944	11.23	2.90511e-29	2.00913e-27	Up
LOC_Os03g07360	8784.63	-3.90828	0.34827	-11.222	3.18095e-29	2.19217e-27	Down
LOC_Os04g52090	3635.92	3.95738	0.352697	11.2203	3.24028e-29	2.22526e-27	Up
LOC_Os11g05260	2067.12	-3.59858	0.320949	-11.2123	3.54716e-29	2.42752e-27	Down
LOC_Os02g49440	3074.7	-3.4768	0.310122	-11.2111	3.59837e-29	2.44552e-27	Down
LOC_Os07g37550	21542.8	-6.82197	0.608501	-11.2111	3.5967e-29	2.44552e-27	Down
LOC_Os01g21160	5349.91	3.13056	0.279812	11.1881	4.66455e-29	3.15919e-27	Up
LOC_Os12g17090	365.391	-3.94226	0.352415	-11.1864	4.7531e-29	3.2081e-27	Down
LOC_Os02g50560	2327.06	-3.00706	0.268903	-11.1827	4.95693e-29	3.33421e-27	Down
LOC_Os09g28210	913.202	-9.84413	0.880377	-11.1817	5.01111e-29	3.35915e-27	Down
LOC_Os04g59330	509.798	-3.9844	0.356402	-11.1795	5.13726e-29	3.43201e-27	Down
LOC_Os04g53230	4656.1	-5.36512	0.480843	-11.1577	6.56383e-29	4.37018e-27	Down
LOC_Os01g65650	284.097	-4.30907	0.386582	-11.1466	7.43959e-29	4.93652e-27	Down
LOC_Os06g30750	3274.95	-2.92228	0.263027	-11.1102	1.11892e-28	7.39953e-27	Down
LOC_Os10g41980	1802.08	-3.31918	0.299108	-11.097	1.29796e-28	8.5548e-27	Down
LOC_Os02g58790	509.242	-4.4801	0.403995	-11.0895	1.41101e-28	9.26876e-27	Down
LOC_Os07g06450	518.613	-3.73518	0.336889	-11.0873	1.44621e-28	9.46831e-27	Down
LOC_Os12g25180	2461.29	-2.81621	0.254213	-11.0782	1.60118e-28	1.04481e-26	Down
LOC_Os05g14270	722.486	-4.58849	0.414686	-11.065	1.85523e-28	1.20658e-26	Down
LOC_Os01g03980	1423.45	-4.15693	0.375759	-11.0628	1.90153e-28	1.2326e-26	Down
LOC_Os03g50510	3377.7	2.89252	0.261544	11.0594	1.97454e-28	1.27572e-26	Up
LOC_Os05g51690	1290.73	-4.35772	0.394411	-11.0487	2.22473e-28	1.43265e-26	Down
LOC_Os04g25650	626.885	4.2303	0.382942	11.0469	2.27005e-28	1.45706e-26	Up
LOC_Os03g12910	3852.49	-3.78262	0.343185	-11.0221	2.98986e-28	1.91283e-26	Down
LOC_Os11g23790	1569.76	-2.91362	0.265081	-10.9914	4.20148e-28	2.67926e-26	Down
LOC_Os04g53850	1790.05	3.06253	0.278715	10.9881	4.36207e-28	2.77267e-26	Up
LOC_Os07g15959	718.286	4.568	0.415985	10.9812	4.70747e-28	2.98256e-26	Up
LOC_Os09g38020	6267.92	3.0461	0.277403	10.9808	4.72895e-28	2.98653e-26	Up
LOC_Os08g09010	705.515	4.3052	0.392655	10.9643	5.6729e-28	3.5712e-26	Up
LOC_Os05g48160	362.909	-4.0934	0.373721	-10.9531	6.42251e-28	4.03017e-26	Down
LOC_Os03g58300	597.41	-4.31546	0.394225	-10.9467	6.89102e-28	4.3104e-26	Down
LOC_Os06g32990	424.357	7.27012	0.664979	10.9329	8.02746e-28	5.00532e-26	Up
LOC_Os01g14050	2620.72	-2.83078	0.259764	-10.8975	1.18502e-27	7.36552e-26	Down
LOC_Os05g06460	642.359	4.46859	0.410286	10.8914	1.26645e-27	7.84679e-26	Up
LOC_Os02g37590	1450.13	-5.47589	0.503849	-10.8681	1.63565e-27	1.01025e-25	Down
LOC_Os05g30250	288.176	-4.63131	0.426294	-10.8641	1.70859e-27	1.05199e-25	Down
LOC_Os05g40010	1116.1	-3.66157	0.337135	-10.8608	1.7714e-27	1.08725e-25	Down
LOC_Os01g01710	3009.13	-2.88853	0.266243	-10.8492	2.01137e-27	1.2307e-25	Down
LOC_Os12g03070	2323	-4.05362	0.374138	-10.8345	2.36154e-27	1.44047e-25	Down
LOC_Os03g62090	413.59	-4.53118	0.419408	-10.8038	3.30388e-27	2.00903e-25	Down
LOC_Os09g33820	3618.93	3.13828	0.291176	10.7779	4.37677e-27	2.65322e-25	Up
LOC_Os01g53020	5072.94	-3.53683	0.328463	-10.7678	4.8848e-27	2.95207e-25	Down
LOC_Os08g44000	501.917	-4.6572	0.432864	-10.759	5.37375e-27	3.2376e-25	Down
LOC_Os08g15230	2640.68	-2.7192	0.252793	-10.7566	5.5142e-27	3.31206e-25	Down
LOC_Os03g29190	6947.95	3.9543	0.367741	10.7529	5.74056e-27	3.43751e-25	Up
LOC_Os03g16050	4654.82	-5.09103	0.473488	-10.7522	5.7877e-27	3.4552e-25	Down
LOC_Os04g29680	292.476	5.21299	0.485203	10.7439	6.32843e-27	3.76657e-25	Up
LOC_Os12g04480	614.137	-4.646	0.432545	-10.7411	6.5271e-27	3.87307e-25	Down
LOC_Os01g08510	437.263	-4.77666	0.444863	-10.7374	6.79462e-27	4.01967e-25	Down
LOC_Os03g18850	518.059	4.50343	0.419902	10.725	7.77186e-27	4.58399e-25	Up
LOC_Os10g40570	1655.07	-3.03457	0.2832	-10.7153	8.62673e-27	5.07298e-25	Down
LOC_Os02g52650	766.809	-4.91397	0.458893	-10.7083	9.30415e-27	5.45501e-25	Down
LOC_Os04g53830	334.102	4.86677	0.454731	10.7025	9.90468e-27	5.78982e-25	Up
LOC_Os05g33940	411.786	-4.34182	0.405847	-10.6982	1.0381e-26	6.05022e-25	Down
LOC_Os05g50550	976.354	-3.01171	0.28181	-10.687	1.1708e-26	6.80347e-25	Down
LOC_Os12g17910	2889.08	-2.72042	0.254571	-10.6863	1.17966e-26	6.83473e-25	Down
LOC_Os09g35030	3820.68	-5.0598	0.474264	-10.6687	1.42544e-26	8.23443e-25	Down
LOC_Os12g44230	901.918	3.5223	0.330224	10.6664	1.46142e-26	8.41751e-25	Up
LOC_Os04g25060	657.989	4.00891	0.376182	10.6568	1.62027e-26	9.30516e-25	Up
LOC_Os01g16146	521.855	-3.63042	0.340763	-10.6538	1.67372e-26	9.58412e-25	Down
LOC_Os08g10290	1258.58	3.45781	0.324896	10.6428	1.88367e-26	1.0755e-24	Up
LOC_Os01g42860	1654.06	5.21809	0.490471	10.6389	1.96375e-26	1.11797e-24	Up
LOC_Os03g34040	2047.32	-3.47147	0.327035	-10.615	2.53788e-26	1.44065e-24	Down
LOC_Os03g56260	629.663	-6.00005	0.565389	-10.6122	2.61412e-26	1.47965e-24	Down
LOC_Os05g27100	393.301	-5.23686	0.494291	-10.5947	3.15376e-26	1.77997e-24	Down
LOC_Os03g25500	690.236	-7.04261	0.664846	-10.5929	3.21631e-26	1.81007e-24	Down
LOC_Os01g48930	27151.2	3.23084	0.305045	10.5914	3.26739e-26	1.83357e-24	Up
LOC_Os04g59190	3705.56	4.92891	0.465663	10.5847	3.50873e-26	1.96339e-24	Up
LOC_Os03g05900	383.961	4.75469	0.450591	10.5521	4.96719e-26	2.77161e-24	Up
LOC_Os08g42550	1111.38	2.97152	0.282008	10.537	5.83066e-26	3.24419e-24	Up
LOC_Os01g53880	10490.4	2.64521	0.251105	10.5343	6.00538e-26	3.33197e-24	Up
LOC_Os05g44210	1130.07	-3.82319	0.363511	-10.5174	7.1832e-26	3.97423e-24	Down
LOC_Os05g39580	458.778	8.84012	0.841928	10.4998	8.65229e-26	4.77358e-24	Up
LOC_Os04g56240	2327.72	-3.09538	0.295063	-10.4906	9.54463e-26	5.25115e-24	Down
LOC_Os06g13660	2957.42	-2.95763	0.282326	-10.4759	1.1144e-25	6.11393e-24	Down
LOC_Os01g67540	287.623	-5.98581	0.571833	-10.4678	1.2147e-25	6.64566e-24	Down
LOC_Os01g02020	3119.15	2.79799	0.267316	10.467	1.22478e-25	6.68218e-24	Up
LOC_Os03g52239	1733.6	-2.76812	0.264504	-10.4653	1.24676e-25	6.76454e-24	Down
LOC_Os02g40900	1931.94	-3.45504	0.330138	-10.4655	1.24464e-25	6.76454e-24	Down
LOC_Os04g40990	8822.48	6.46936	0.618501	10.4597	1.32205e-25	7.15328e-24	Up
LOC_Os03g61220	2621.49	-3.0318	0.28999	-10.4548	1.39228e-25	7.51258e-24	Down
LOC_Os04g38530	429.313	4.03312	0.386224	10.4424	1.58678e-25	8.53864e-24	Up
LOC_Os01g45550	242.536	-6.00106	0.575465	-10.4282	1.84369e-25	9.89396e-24	Down
LOC_Os06g33330	361.639	-4.39885	0.422295	-10.4165	2.08412e-25	1.11537e-23	Down
LOC_Os08g31750	240.923	-4.65855	0.44778	-10.4037	2.38585e-25	1.27338e-23	Down
LOC_Os07g05480	18084.7	-3.58777	0.3451	-10.3963	2.57721e-25	1.37179e-23	Down
LOC_Os06g47940	922.774	-3.459	0.333175	-10.3819	2.99682e-25	1.59082e-23	Down
LOC_Os02g47600	1066.81	-3.95295	0.380979	-10.3758	3.19551e-25	1.69173e-23	Down
LOC_Os01g71340	3256.14	4.13769	0.398925	10.3721	3.32141e-25	1.74895e-23	Up
LOC_Os07g13969	1039.8	-5.39504	0.52014	-10.3723	3.31523e-25	1.74895e-23	Down
LOC_Os07g43700	273.703	-5.21327	0.50322	-10.3598	3.77701e-25	1.98353e-23	Down
LOC_Os12g41710	13975.6	3.08901	0.298186	10.3593	3.79596e-25	1.98817e-23	Up
LOC_Os01g63480	205.527	-5.75927	0.556317	-10.3525	4.07717e-25	2.12978e-23	Down
LOC_Os11g40009	673.55	4.52135	0.437098	10.344	4.45459e-25	2.32076e-23	Up
LOC_Os01g03330	2686.2	3.95013	0.381906	10.3432	4.49254e-25	2.33434e-23	Up
LOC_Os03g24830	378.372	3.99329	0.386145	10.3414	4.5775e-25	2.37221e-23	Up
LOC_Os01g71320	257.516	-4.46516	0.431798	-10.3408	4.60503e-25	2.3802e-23	Down
LOC_Os06g01790	210.744	-6.91129	0.669131	-10.3287	5.22369e-25	2.69287e-23	Down
LOC_Os01g05800	3735.08	-2.77802	0.269295	-10.3159	5.9721e-25	3.07063e-23	Down
LOC_Os06g43140	2167.77	-2.57612	0.24974	-10.3152	6.01556e-25	3.0849e-23	Down
LOC_Os12g02210	794.763	4.128	0.40088	10.2973	7.24398e-25	3.70518e-23	Up
LOC_Os03g08470	1830.22	4.30395	0.418572	10.2824	8.45562e-25	4.31368e-23	Up
LOC_Os02g21009	322.163	-8.01704	0.779844	-10.2803	8.64395e-25	4.39834e-23	Down
LOC_Os05g23880	2391.98	-3.70105	0.360279	-10.2727	9.35082e-25	4.74572e-23	Down
LOC_Os08g10300	427.032	3.80878	0.371012	10.2659	1.00343e-24	5.07947e-23	Up
LOC_Os11g12810	1198.71	-2.99294	0.291957	-10.2513	1.16768e-24	5.89573e-23	Down
LOC_Os08g45190	1529.87	-4.34902	0.424783	-10.2382	1.3369e-24	6.73282e-23	Down
LOC_Os04g33640	491.973	-3.60085	0.351834	-10.2345	1.38877e-24	6.97616e-23	Down
LOC_Os02g33070	11206.6	2.61376	0.255418	10.2333	1.40702e-24	7.0498e-23	Up
LOC_Os01g40860	337.093	-4.05526	0.396549	-10.2264	1.51043e-24	7.5487e-23	Down
LOC_Os06g11290	339.45	-5.81067	0.568982	-10.2124	1.7453e-24	8.70036e-23	Down
LOC_Os12g08220	437.612	-3.50213	0.343047	-10.2089	1.80922e-24	8.99616e-23	Down
LOC_Os11g06720	37592.7	-3.22255	0.31587	-10.2022	1.93899e-24	9.61711e-23	Down
LOC_Os08g29530	1692.77	-2.78607	0.273158	-10.1995	1.9932e-24	9.86109e-23	Down
LOC_Os12g01010	594.874	3.08425	0.302448	10.1976	2.03164e-24	1.0026e-22	Up
LOC_Os07g35370	2106.19	2.98519	0.292948	10.1902	2.1935e-24	1.07976e-22	Up
LOC_Os10g11140	1548.01	-3.62057	0.35536	-10.1885	2.23272e-24	1.09632e-22	Down
LOC_Os05g34040	220.556	-4.33445	0.425531	-10.186	2.29001e-24	1.12165e-22	Down
LOC_Os08g36860	200.291	-6.47165	0.635651	-10.1811	2.40752e-24	1.17627e-22	Down
LOC_Os01g43700	259.895	-7.44003	0.731492	-10.171	2.67071e-24	1.30162e-22	Down
LOC_Os11g47560	234.67	4.96344	0.488019	10.1706	2.68271e-24	1.30423e-22	Up
LOC_Os02g39140	1394.92	3.42371	0.336675	10.1692	2.72169e-24	1.31992e-22	Up
LOC_Os05g46510	276.977	5.00205	0.491992	10.1669	2.78533e-24	1.34745e-22	Up
LOC_Os06g46900	1370.69	-2.63715	0.259409	-10.166	2.81274e-24	1.35737e-22	Down
LOC_Os10g01470	2048.49	-3.40339	0.335639	-10.1401	3.66902e-24	1.76626e-22	Down
LOC_Os03g48480	1291.03	2.68867	0.265242	10.1366	3.79936e-24	1.82453e-22	Up
LOC_Os02g56840	534.251	-3.06431	0.302334	-10.1355	3.84425e-24	1.84158e-22	Down
LOC_Os01g60850	330.939	4.67088	0.461106	10.1297	4.07725e-24	1.94845e-22	Up
LOC_Os03g03670	807.192	-4.80548	0.474877	-10.1194	4.53032e-24	2.15971e-22	Down
LOC_Os08g10320	6409.59	2.49523	0.24669	10.1148	4.74767e-24	2.25784e-22	Up
LOC_Os03g01020	6329.06	-3.63491	0.359451	-10.1124	4.86784e-24	2.3094e-22	Down
LOC_Os02g51020	1244.7	-4.35782	0.431339	-10.103	5.358e-24	2.53582e-22	Down
LOC_Os01g74160	404.107	-8.66774	0.858394	-10.0976	5.65959e-24	2.67211e-22	Down
LOC_Os07g03279	3668.17	15.2899	1.51526	10.0906	6.08011e-24	2.86377e-22	Up
LOC_Os03g53660	405.008	-4.46194	0.442441	-10.0848	6.44838e-24	3.02997e-22	Down
LOC_Os12g44150	1591.81	-2.79649	0.277324	-10.0839	6.51197e-24	3.05254e-22	Down
LOC_Os03g03720	16004.8	-4.37588	0.433972	-10.0833	6.5463e-24	3.06133e-22	Down
LOC_Os09g38030	4049.06	-2.81404	0.279341	-10.0738	7.21153e-24	3.36441e-22	Down
LOC_Os08g35620	2666.99	-2.65146	0.263379	-10.0671	7.72212e-24	3.59408e-22	Down
LOC_Os01g53294	340.69	-6.01348	0.597672	-10.0615	8.17374e-24	3.79528e-22	Down
LOC_Os03g15870	984.051	-3.40889	0.338869	-10.0596	8.33177e-24	3.85953e-22	Down
LOC_Os04g40700	538.791	-3.2002	0.318148	-10.0588	8.39845e-24	3.88127e-22	Down
LOC_Os03g53540	221.318	-4.89326	0.486684	-10.0543	8.79589e-24	4.0554e-22	Down
LOC_Os09g24620	238.708	-6.57647	0.654254	-10.0519	9.01545e-24	4.1469e-22	Down
LOC_Os11g34110	290.633	-6.47524	0.644248	-10.0508	9.10812e-24	4.17973e-22	Down
LOC_Os05g28090	1556.21	-3.68563	0.367299	-10.0344	1.07597e-23	4.92613e-22	Down
LOC_Os03g22680	250.923	6.51704	0.650253	10.0223	1.21623e-23	5.55535e-22	Up
LOC_Os05g45920	275.248	-6.40046	0.638693	-10.0212	1.23015e-23	5.6059e-22	Down
LOC_Os04g33460	950.998	-6.30469	0.629191	-10.0203	1.24105e-23	5.64245e-22	Down
LOC_Os06g48800	345.171	-4.47393	0.447056	-10.0075	1.41215e-23	6.40553e-22	Down
LOC_Os01g53090	900.287	5.00871	0.500629	10.0048	1.45142e-23	6.56853e-22	Up
LOC_Os09g10750	2115.62	-2.83935	0.28428	-9.98786	1.72263e-23	7.77798e-22	Down
LOC_Os08g44810	2580.23	-2.72836	0.27336	-9.98081	1.8496e-23	8.32195e-22	Down
LOC_Os12g25200	766.072	-3.28844	0.32948	-9.9807	1.85158e-23	8.32195e-22	Down
LOC_Os11g16924	165.694	5.44165	0.545882	9.96855	2.09255e-23	9.36213e-22	Up
LOC_Os06g28194	2499.27	-2.96096	0.297025	-9.96874	2.08866e-23	9.36213e-22	Down
LOC_Os12g41250	7258.44	2.77087	0.27799	9.96753	2.11424e-23	9.4377e-22	Up
LOC_Os06g37560	1050.94	3.91995	0.393416	9.96386	2.19381e-23	9.77068e-22	Up
LOC_Os12g31460	653.92	-6.48419	0.651228	-9.95688	2.35343e-23	1.04579e-21	Down
LOC_Os08g12830	1004.68	-3.08847	0.3104	-9.94995	2.52301e-23	1.11861e-21	Down
LOC_Os06g49780	228.567	-4.09216	0.411649	-9.9409	2.76328e-23	1.22238e-21	Down
LOC_Os11g13850	1182.45	-3.88771	0.391182	-9.93837	2.83434e-23	1.251e-21	Down
LOC_Os06g39690	2843.25	-2.63015	0.264953	-9.92684	3.18182e-23	1.40121e-21	Down
LOC_Os01g66860	432.951	-3.78419	0.381347	-9.92323	3.29906e-23	1.4496e-21	Down
LOC_Os01g42030	314.954	-4.05379	0.408626	-9.92056	3.38866e-23	1.48564e-21	Down
LOC_Os09g17360	1079.09	4.05374	0.408804	9.9161	3.54346e-23	1.55005e-21	Up
LOC_Os07g48510	2936.88	2.64987	0.267481	9.90675	3.89116e-23	1.69836e-21	Up
LOC_Os04g38540	549.965	4.48931	0.453191	9.90598	3.92093e-23	1.70756e-21	Up
LOC_Os03g31300	7913.11	-2.74611	0.27737	-9.90053	4.14056e-23	1.79922e-21	Down
LOC_Os08g06550	1967.45	-2.8787	0.291345	-9.88073	5.04622e-23	2.18792e-21	Down
LOC_Os01g07260	259.628	-4.47375	0.452939	-9.87717	5.22902e-23	2.26218e-21	Down
LOC_Os08g27150	1154.52	-2.76816	0.280405	-9.872	5.50563e-23	2.37662e-21	Down
LOC_Os02g43280	469.31	-4.46047	0.45219	-9.86416	5.9532e-23	2.56418e-21	Down
LOC_Os04g52100	677.77	-3.30085	0.334662	-9.86324	6.00768e-23	2.58199e-21	Down
LOC_Os08g24390	562.966	-3.27153	0.332014	-9.85358	6.61471e-23	2.83667e-21	Down
LOC_Os02g17330	1583.3	3.24362	0.329726	9.83733	7.77459e-23	3.32681e-21	Up
LOC_Os03g60780	6660.47	-4.05857	0.412653	-9.8353	7.93336e-23	3.38737e-21	Down
LOC_Os04g57310	330.733	-4.59125	0.46751	-9.82064	9.17606e-23	3.90948e-21	Down
LOC_Os05g33280	1188.34	-4.92664	0.501861	-9.81674	9.53761e-23	4.05472e-21	Down
LOC_Os03g45400	842.343	-2.80421	0.286358	-9.79269	1.21037e-22	5.13455e-21	Down
LOC_Os05g32820	718.4	-3.20799	0.327981	-9.781	1.35859e-22	5.75087e-21	Down
LOC_Os01g67480	6139.04	-3.23196	0.330839	-9.769	1.52956e-22	6.46065e-21	Down
LOC_Os02g04230	1266.52	2.78692	0.28531	9.76806	1.54386e-22	6.50707e-21	Up
LOC_Os02g10350	6699.56	-2.38019	0.243828	-9.76175	1.64293e-22	6.90981e-21	Down
LOC_Os08g37115	3433.96	2.71324	0.277952	9.76152	1.64669e-22	6.91084e-21	Up
LOC_Os09g17329	28612.4	2.52552	0.259233	9.74229	1.99023e-22	8.33477e-21	Up
LOC_Os07g46460	54116.1	-3.13532	0.321939	-9.73888	2.05811e-22	8.6007e-21	Down
LOC_Os02g34860	159.185	-5.38511	0.553335	-9.7321	2.20009e-22	9.1745e-21	Down
LOC_Os01g43710	2995.05	-3.14733	0.323435	-9.73095	2.22514e-22	9.25931e-21	Down
LOC_Os06g14510	658.212	-2.93909	0.302217	-9.72512	2.35633e-22	9.78451e-21	Down
LOC_Os03g03410	5695.27	-3.15383	0.32444	-9.72082	2.45788e-22	1.01846e-20	Down
LOC_Os11g10310	2647.83	-3.33458	0.343122	-9.71835	2.51832e-22	1.04131e-20	Down
LOC_Os03g12500	236.602	7.57963	0.780147	9.71564	2.58607e-22	1.06708e-20	Up
LOC_Os01g37590	998.446	-3.67371	0.378148	-9.71499	2.60267e-22	1.07168e-20	Down
LOC_Os11g05552	747.986	-2.81626	0.289939	-9.71328	2.64681e-22	1.08757e-20	Down
LOC_Os01g16310	1195.1	3.7886	0.390114	9.71152	2.69293e-22	1.10421e-20	Up
LOC_Os06g09560	775.064	-3.51332	0.36208	-9.70317	2.92277e-22	1.19596e-20	Down
LOC_Os10g40934	10342.9	4.09606	0.422452	9.69592	3.13792e-22	1.28133e-20	Up
LOC_Os03g52460	2375.81	-3.20927	0.331098	-9.69281	3.23498e-22	1.31549e-20	Down
LOC_Os04g51660	211.208	-4.98696	0.514498	-9.69287	3.23323e-22	1.31549e-20	Down
LOC_Os05g47670	2696.97	3.01368	0.311018	9.68976	3.33315e-22	1.35261e-20	Up
LOC_Os02g13970	2760.35	-2.75431	0.284506	-9.68101	3.63098e-22	1.47043e-20	Down
LOC_Os05g49060	677.361	-3.83532	0.396372	-9.67607	3.81102e-22	1.54017e-20	Down
LOC_Os05g36930	1396.78	3.16786	0.327533	9.67186	3.97107e-22	1.60155e-20	Up
LOC_Os12g43130	546.208	-5.39274	0.558081	-9.663	4.32987e-22	1.74268e-20	Down
LOC_Os01g63270	2159	-3.02751	0.313513	-9.65674	4.60289e-22	1.84878e-20	Down
LOC_Os01g18320	315.072	-6.70808	0.694767	-9.65514	4.67517e-22	1.87398e-20	Down
LOC_Os01g63210	322.752	-5.1756	0.536443	-9.64799	5.01282e-22	2.00523e-20	Down
LOC_Os03g36630	595.003	2.86193	0.296653	9.6474	5.04192e-22	2.01277e-20	Up
LOC_Os11g14544	64491.3	2.43015	0.251972	9.64452	5.18529e-22	2.06581e-20	Up
LOC_Os08g41489	581.868	2.87913	0.298735	9.63775	5.53891e-22	2.20222e-20	Up
LOC_Os01g01840	174.363	-5.97334	0.619898	-9.636	5.63413e-22	2.23556e-20	Down
LOC_Os07g11110	1262.96	-4.60907	0.478673	-9.62886	6.03944e-22	2.39155e-20	Down
LOC_Os03g06240	53934.1	2.44909	0.254369	9.62812	6.08323e-22	2.40404e-20	Up
LOC_Os03g52130	627.131	-4.62931	0.481004	-9.62427	6.31534e-22	2.49075e-20	Down
LOC_Os03g46200	341.425	3.42438	0.356161	9.61468	6.93219e-22	2.72856e-20	Up
LOC_Os03g02690	215.796	-5.64598	0.587895	-9.60372	7.71078e-22	3.02895e-20	Down
LOC_Os08g14450	9775.51	-2.39946	0.249974	-9.59883	8.08591e-22	3.16997e-20	Down
LOC_Os09g37710	279.256	-5.19204	0.540964	-9.59775	8.17111e-22	3.19699e-20	Down
LOC_Os04g55800	1245.61	-2.65135	0.276645	-9.58394	9.34145e-22	3.64762e-20	Down
LOC_Os03g48780	475.537	-5.13322	0.535755	-9.5813	9.58349e-22	3.73471e-20	Down
LOC_Os03g24930	1813.24	2.60712	0.272209	9.57766	9.92647e-22	3.86071e-20	Up
LOC_Os05g35500	269.348	4.15558	0.433901	9.57724	9.96757e-22	3.86903e-20	Up
LOC_Os12g17320	648.477	-3.96813	0.414454	-9.57437	1.02477e-21	3.96993e-20	Down
LOC_Os02g47390	4451.96	4.21275	0.440729	9.5586	1.19362e-21	4.61495e-20	Up
LOC_Os04g56530	5516.27	-2.99112	0.313087	-9.55366	1.25195e-21	4.83094e-20	Down
LOC_Os10g20480	14261.5	2.68179	0.280976	9.54457	1.3668e-21	5.26379e-20	Up
LOC_Os07g31720	802.606	-2.86568	0.300609	-9.53289	1.52962e-21	5.8793e-20	Down
LOC_Os01g11414	1984.62	-3.82544	0.401337	-9.53173	1.54683e-21	5.93386e-20	Down
LOC_Os09g28640	183.213	-4.77538	0.501051	-9.53072	1.56191e-21	5.98001e-20	Down
LOC_Os08g33440	419.655	4.46352	0.468424	9.5288	1.59111e-21	6.07997e-20	Up
LOC_Os05g39250	154.934	-5.67234	0.596338	-9.51196	1.87104e-21	7.13576e-20	Down
LOC_Os01g49830	2199.97	-3.73276	0.392609	-9.50755	1.95201e-21	7.43011e-20	Down
LOC_Os09g28230	396.168	-3.36733	0.354449	-9.50017	2.09541e-21	7.96055e-20	Down
LOC_Os03g50480	3005.92	-2.63313	0.277185	-9.49954	2.10824e-21	7.99381e-20	Down
LOC_Os01g67120	4968.42	-3.79982	0.400159	-9.49578	2.18573e-21	8.27167e-20	Down
LOC_Os03g11910	968.099	-4.43486	0.467845	-9.47933	2.55933e-21	9.66688e-20	Down
LOC_Os07g28090	254.846	-3.54629	0.374315	-9.47409	2.69107e-21	1.0145e-19	Down
LOC_Os12g38770	554.805	10.123	1.06865	9.47262	2.72901e-21	1.02683e-19	Up
LOC_Os03g16350	1130.28	2.51977	0.26631	9.46181	3.02671e-21	1.13667e-19	Up
LOC_Os01g54540	1748.5	-4.25876	0.450245	-9.45876	3.11613e-21	1.16801e-19	Down
LOC_Os04g30240	3469.52	2.53768	0.26852	9.4506	3.36881e-21	1.26032e-19	Up
LOC_Os08g44640	5348.8	2.29382	0.24284	9.44582	3.52648e-21	1.3168e-19	Up
LOC_Os02g49720	1492.06	5.42416	0.574448	9.44239	3.64381e-21	1.35803e-19	Up
LOC_Os01g21820	2732.99	-2.33283	0.247362	-9.43085	4.06767e-21	1.51313e-19	Down
LOC_Os01g14090	214.602	-3.87968	0.411638	-9.42498	4.30193e-21	1.59724e-19	Down
LOC_Os03g55530	172.733	5.00031	0.530771	9.42083	4.47555e-21	1.65857e-19	Up
LOC_Os01g43330	643.745	-4.34559	0.461847	-9.40915	5.00181e-21	1.85011e-19	Down
LOC_Os07g48020	3014.58	2.63274	0.279883	9.40656	5.12664e-21	1.89271e-19	Up
LOC_Os08g06530	2440.2	-5.73859	0.610119	-9.4057	5.16871e-21	1.90467e-19	Down
LOC_Os02g22160	354.699	3.61316	0.384576	9.39518	5.71179e-21	2.10085e-19	Up
LOC_Os07g47990	688.247	-3.51053	0.37381	-9.39122	5.93093e-21	2.17737e-19	Down
LOC_Os04g16680	9520.65	-3.74179	0.398713	-9.38466	6.31188e-21	2.3129e-19	Down
LOC_Os09g09930	337.062	-4.15984	0.443486	-9.37985	6.60643e-21	2.41633e-19	Down
LOC_Os12g44110	1071.98	-3.17829	0.338903	-9.37817	6.71282e-21	2.45068e-19	Down
LOC_Os09g29460	1168.68	3.74409	0.399275	9.37721	6.7741e-21	2.46846e-19	Up
LOC_Os01g63060	1451.27	-2.72556	0.290776	-9.37341	7.02265e-21	2.55429e-19	Down
LOC_Os03g57149	2066.4	-3.92849	0.419441	-9.366	7.53301e-21	2.73486e-19	Down
LOC_Os03g03260	474.729	-3.04295	0.325935	-9.33606	9.9987e-21	3.62333e-19	Down
LOC_Os03g48626	1387.57	-3.14318	0.337049	-9.32559	1.1037e-20	3.99223e-19	Down
LOC_Os05g04490	173.262	6.63751	0.711807	9.32488	1.11113e-20	4.0117e-19	Up
LOC_Os09g28650	408.868	-3.38675	0.363949	-9.30554	1.33311e-20	4.80434e-19	Down
LOC_Os04g47290	424.638	-3.15401	0.338973	-9.30458	1.34519e-20	4.83898e-19	Down
LOC_Os08g06280	420.75	-3.47422	0.373554	-9.30044	1.39866e-20	5.02214e-19	Down
LOC_Os03g55010	719.467	3.29268	0.35425	9.29478	1.47516e-20	5.28715e-19	Up
LOC_Os12g31540	232.098	5.90485	0.635466	9.29217	1.51174e-20	5.40839e-19	Up
LOC_Os04g55180	1738.47	-3.3817	0.364014	-9.29002	1.54254e-20	5.50855e-19	Down
LOC_Os01g69870	959.147	3.42198	0.368423	9.2882	1.56914e-20	5.59339e-19	Up
LOC_Os05g08370	564.414	-3.61808	0.389688	-9.28454	1.62401e-20	5.77847e-19	Down
LOC_Os03g57340	37756.6	-3.44366	0.370942	-9.28356	1.63906e-20	5.82149e-19	Down
LOC_Os11g37700	305.13	5.5056	0.593171	9.28165	1.66875e-20	5.91623e-19	Up
LOC_Os12g43340	193.082	-7.27493	0.784238	-9.27642	1.75262e-20	6.20238e-19	Down
LOC_Os08g39694	3705.81	3.15446	0.340564	9.26244	1.99808e-20	7.05671e-19	Up
LOC_Os07g29240	167.75	-5.27679	0.569707	-9.26228	2.00121e-20	7.05671e-19	Down
LOC_Os02g03720	359.936	-4.43475	0.47911	-9.25622	2.11794e-20	7.45493e-19	Down
LOC_Os07g07410	2429.93	3.01776	0.326034	9.25598	2.12275e-20	7.4585e-19	Up
LOC_Os06g48180	4277.6	-3.39845	0.367224	-9.25443	2.15378e-20	7.54863e-19	Down
LOC_Os04g33990	148.352	-5.49345	0.59361	-9.25431	2.15609e-20	7.54863e-19	Down
LOC_Os03g48040	530.174	-4.45516	0.481963	-9.24378	2.37937e-20	8.3155e-19	Down
LOC_Os02g51110	400.976	-4.87929	0.527896	-9.2429	2.39906e-20	8.36943e-19	Down
LOC_Os04g50970	12910.6	2.71002	0.293289	9.24011	2.4625e-20	8.57551e-19	Up
LOC_Os04g50216	8020.51	-2.88831	0.312596	-9.23973	2.47113e-20	8.59034e-19	Down
LOC_Os12g16200	484.654	-3.19595	0.345996	-9.23697	2.53571e-20	8.79926e-19	Down
LOC_Os09g07660	1553.26	-3.70512	0.401171	-9.23578	2.56419e-20	8.88241e-19	Down
LOC_Os01g31940	205.618	-3.78646	0.41013	-9.23236	2.6473e-20	9.15417e-19	Down
LOC_Os07g35680	167.25	-4.70037	0.509297	-9.22915	2.72796e-20	9.41649e-19	Down
LOC_Os06g04030	15678.7	2.70749	0.293788	9.21579	3.08989e-20	1.06471e-18	Up
LOC_Os07g38230	1819.1	-2.7748	0.301258	-9.21072	3.23957e-20	1.11433e-18	Down
LOC_Os05g40180	767.135	-4.35206	0.473383	-9.19354	3.80138e-20	1.30529e-18	Down
LOC_Os09g28910	5848.23	2.19443	0.23874	9.19172	3.86621e-20	1.32524e-18	Up
LOC_Os01g74410	24327.2	4.00193	0.435423	9.19091	3.89549e-20	1.33295e-18	Up
LOC_Os08g27720	670.703	-3.88823	0.423312	-9.18526	4.10524e-20	1.39985e-18	Down
LOC_Os07g43740	715.98	-5.30769	0.577838	-9.18543	4.09888e-20	1.39985e-18	Down
LOC_Os10g25030	2530.11	3.97134	0.432547	9.1813	4.25902e-20	1.44976e-18	Up
LOC_Os04g53190	4644.55	-2.38227	0.259639	-9.17531	4.50277e-20	1.53009e-18	Down
LOC_Os01g63990	5908.96	2.41988	0.263936	9.16844	4.79906e-20	1.62795e-18	Up
LOC_Os03g39760	485.133	-3.38561	0.369431	-9.16439	4.98276e-20	1.68735e-18	Down
LOC_Os01g42190	760.067	-3.6102	0.394052	-9.16172	5.10747e-20	1.7266e-18	Down
LOC_Os02g39330	1949.78	-3.15658	0.345022	-9.14894	5.74961e-20	1.94035e-18	Down
LOC_Os11g07922	186.072	-4.58265	0.501432	-9.13911	6.29685e-20	2.12138e-18	Down
LOC_Os12g41660	189.821	-4.33924	0.475234	-9.13074	6.80354e-20	2.28816e-18	Down
LOC_Os06g22820	3224.32	2.21434	0.242679	9.12459	7.20058e-20	2.41755e-18	Up
LOC_Os01g29280	171.945	6.42902	0.705059	9.11841	7.62353e-20	2.55518e-18	Up
LOC_Os12g33610	3255.89	-2.73618	0.30009	-9.11785	7.66274e-20	2.56395e-18	Down
LOC_Os06g03580	3980.58	-2.31968	0.254781	-9.10462	8.65689e-20	2.89166e-18	Down
LOC_Os07g01480	633.174	-4.82064	0.529892	-9.09739	9.25322e-20	3.08561e-18	Down
LOC_Os04g48460	1203.97	2.50835	0.275773	9.09571	9.39688e-20	3.12821e-18	Up
LOC_Os06g41010	19103.7	2.17395	0.239104	9.09206	9.71793e-20	3.22961e-18	Up
LOC_Os03g14850	378.301	3.08629	0.339566	9.08894	1.00007e-19	3.31796e-18	Up
LOC_Os06g36840	393.591	-3.09813	0.340895	-9.08824	1.0066e-19	3.33399e-18	Down
LOC_Os03g05530	287.457	-6.57328	0.723745	-9.08232	1.06287e-19	3.51444e-18	Down
LOC_Os05g29974	3256.72	2.34419	0.258142	9.08098	1.07598e-19	3.5518e-18	Up
LOC_Os05g08910	972.968	3.52349	0.388032	9.0804	1.08173e-19	3.56481e-18	Up
LOC_Os10g05230	564.107	2.73622	0.301392	9.07863	1.09953e-19	3.6174e-18	Up
LOC_Os08g41390	13485.5	-2.23383	0.246269	-9.07069	1.18267e-19	3.8844e-18	Down
LOC_Os08g34360	270.453	4.54353	0.50136	9.0624	1.27607e-19	4.1772e-18	Up
LOC_Os07g42650	207.222	4.30246	0.474753	9.06252	1.27475e-19	4.1772e-18	Up
LOC_Os09g34230	343.384	-8.84806	0.976897	-9.05732	1.337e-19	4.36939e-18	Down
LOC_Os05g45810	243.202	-4.2459	0.469131	-9.05055	1.42246e-19	4.64096e-18	Down
LOC_Os01g38610	731.88	5.04776	0.557802	9.04938	1.43781e-19	4.68324e-18	Up
LOC_Os04g36760	2729.13	-2.34527	0.259216	-9.04754	1.46219e-19	4.75479e-18	Down
LOC_Os06g48950	2284.24	-3.45386	0.382227	-9.03614	1.62295e-19	5.26883e-18	Down
LOC_Os12g03420	191.258	-3.8803	0.429617	-9.03199	1.68583e-19	5.46391e-18	Down
LOC_Os08g33720	316.864	-3.63917	0.402954	-9.03122	1.69763e-19	5.49309e-18	Down
LOC_Os02g57030	2767.72	-3.39717	0.376206	-9.03007	1.71558e-19	5.54205e-18	Down
LOC_Os01g09620	1627.77	3.16824	0.350898	9.02896	1.73309e-19	5.58943e-18	Up
LOC_Os03g49710	1092.74	-2.98626	0.331094	-9.01937	1.89176e-19	6.09117e-18	Down
LOC_Os06g46460	221.946	-4.23947	0.47014	-9.01748	1.92468e-19	6.18701e-18	Down
LOC_Os08g43230	167.708	-4.8926	0.542688	-9.0155	1.9598e-19	6.28961e-18	Down
LOC_Os04g53310	4527.08	-3.43625	0.381327	-9.0113	2.03635e-19	6.52462e-18	Down
LOC_Os02g54600	3520.99	-2.90529	0.322416	-9.011	2.04187e-19	6.53164e-18	Down
LOC_Os03g51930	901.653	-2.50227	0.277968	-9.00198	2.21682e-19	7.07976e-18	Down
LOC_Os03g63480	2464.89	-2.78976	0.309933	-9.00118	2.23314e-19	7.12032e-18	Down
LOC_Os04g44530	590.391	-2.64966	0.295095	-8.97899	2.73268e-19	8.68489e-18	Down
LOC_Os07g02460	137.315	-5.37904	0.599059	-8.97916	2.72835e-19	8.68489e-18	Down
LOC_Os06g50080	444.529	3.53434	0.393919	8.97225	2.90506e-19	9.20296e-18	Up
LOC_Os10g38090	512.584	2.72845	0.304095	8.97234	2.90281e-19	9.20296e-18	Up
LOC_Os03g39110	222.862	-4.27648	0.476671	-8.97155	2.92373e-19	9.24717e-18	Down
LOC_Os01g07700	350.233	-3.12588	0.348778	-8.96239	3.17715e-19	1.00326e-17	Down
LOC_Os10g37210	3259.63	2.38142	0.265877	8.95684	3.34119e-19	1.05336e-17	Up
LOC_Os03g41350	2925.07	3.10466	0.347622	8.93112	4.21701e-19	1.32734e-17	Up
LOC_Os03g07200	193.673	6.12751	0.686826	8.92148	4.60102e-19	1.4459e-17	Up
LOC_Os07g35410	578.167	3.82924	0.430042	8.90433	5.37104e-19	1.68518e-17	Up
LOC_Os04g47140	143.68	-5.56069	0.625163	-8.89478	5.85366e-19	1.83368e-17	Down
LOC_Os10g41930	179.624	-4.02275	0.452698	-8.88617	6.32532e-19	1.97827e-17	Down
LOC_Os03g12990	739.706	-4.09219	0.460656	-8.8834	6.4848e-19	2.02493e-17	Down
LOC_Os06g06080	1019.19	2.37652	0.267985	8.8681	7.4404e-19	2.31963e-17	Up
LOC_Os11g41710	397.853	-4.1273	0.46553	-8.8658	7.59537e-19	2.36419e-17	Down
LOC_Os12g10880	197.982	7.0646	0.79901	8.84168	9.42868e-19	2.9302e-17	Up
LOC_Os08g19140	896.638	-2.91828	0.330272	-8.83599	9.92182e-19	3.07859e-17	Down
LOC_Os12g44380	2073.96	-2.58589	0.292681	-8.83519	9.99276e-19	3.09571e-17	Down
LOC_Os11g05400	305.649	-3.79263	0.429393	-8.83252	1.02342e-18	3.16552e-17	Down
LOC_Os10g39810	386.737	-4.28215	0.485027	-8.82869	1.05906e-18	3.2706e-17	Down
LOC_Os04g47020	250.394	-3.88284	0.43987	-8.82725	1.0728e-18	3.30783e-17	Down
LOC_Os08g37960	6085.16	2.12961	0.241273	8.82655	1.07955e-18	3.32342e-17	Up
LOC_Os03g08550	284.387	-4.82324	0.546507	-8.82557	1.08899e-18	3.34725e-17	Down
LOC_Os07g42440	321.726	-3.40499	0.3859	-8.82351	1.1093e-18	3.40434e-17	Down
LOC_Os12g42850	13226.4	2.42185	0.274636	8.81839	1.16114e-18	3.55786e-17	Up
LOC_Os05g01380	156.883	5.46033	0.61935	8.81622	1.18391e-18	3.62199e-17	Up
LOC_Os06g07760	1063.53	2.47771	0.281309	8.80779	1.2764e-18	3.89888e-17	Up
LOC_Os07g26110	225.146	3.9943	0.45353	8.80714	1.28384e-18	3.9155e-17	Up
LOC_Os01g55650	1767.43	2.27788	0.258673	8.80602	1.29669e-18	3.94859e-17	Up
LOC_Os02g54254	10063.7	4.52516	0.514409	8.79682	1.40742e-18	4.27912e-17	Up
LOC_Os01g19740	25287.5	-2.65231	0.301803	-8.78822	1.51943e-18	4.61254e-17	Down
LOC_Os01g57560	266.842	-5.12021	0.582821	-8.78522	1.56057e-18	4.73012e-17	Down
LOC_Os06g04230	678.918	3.35336	0.381836	8.78222	1.60286e-18	4.85082e-17	Up
LOC_Os10g41534	1127.05	2.56022	0.291688	8.77726	1.67502e-18	5.06141e-17	Up
LOC_Os12g37910	941.074	-2.3721	0.27051	-8.76899	1.80281e-18	5.43917e-17	Down
LOC_Os01g73500	592.249	-3.33092	0.380129	-8.7626	1.908e-18	5.7477e-17	Down
LOC_Os04g03980	213.783	-4.79498	0.547318	-8.76087	1.93755e-18	5.8278e-17	Down
LOC_Os07g46280	2348.03	2.93786	0.335371	8.76004	1.95182e-18	5.86171e-17	Up
LOC_Os09g02650	1649.43	-2.47169	0.282185	-8.75911	1.96796e-18	5.90119e-17	Down
LOC_Os07g48420	1271.11	2.66848	0.304724	8.75706	2.00417e-18	6.00059e-17	Up
LOC_Os03g55030	440.368	-9.7907	1.11831	-8.75488	2.04313e-18	6.10793e-17	Down
LOC_Os02g48210	409.604	4.28738	0.48985	8.75244	2.08783e-18	6.23208e-17	Up
LOC_Os03g39830	696.994	-4.20698	0.481103	-8.74445	2.2411e-18	6.67942e-17	Down
LOC_Os01g58130	197.864	3.67065	0.419927	8.74115	2.30748e-18	6.86685e-17	Up
LOC_Os03g02260	2843.41	-2.18753	0.250393	-8.73636	2.40732e-18	7.15313e-17	Down
LOC_Os01g08560	9164.85	-2.04482	0.234077	-8.73567	2.42211e-18	7.18619e-17	Down
LOC_Os05g51130	194.624	-3.90704	0.447529	-8.73024	2.54124e-18	7.52828e-17	Down
LOC_Os05g39770	1595.79	3.07563	0.352382	8.72811	2.58958e-18	7.65994e-17	Up
LOC_Os06g01460	1188.43	-2.36973	0.271569	-8.72608	2.63657e-18	7.78721e-17	Down
LOC_Os09g36990	1453.65	2.4555	0.281661	8.71792	2.83359e-18	8.35654e-17	Up
LOC_Os08g40160	2720.94	-3.10959	0.356868	-8.71356	2.94488e-18	8.67173e-17	Down
LOC_Os08g26840	387.948	-3.61194	0.414612	-8.7116	2.99607e-18	8.80926e-17	Down
LOC_Os07g46410	1100.14	-2.94085	0.338085	-8.69855	3.36148e-18	9.86888e-17	Down
LOC_Os07g32880	9223.09	-3.36922	0.387484	-8.69513	3.46438e-18	1.01558e-16	Down
LOC_Os06g22380	1140.79	-2.59751	0.298737	-8.69495	3.46981e-18	1.01565e-16	Down
LOC_Os04g45970	2592.8	2.78191	0.320298	8.68538	3.77472e-18	1.10326e-16	Up
LOC_Os01g02290	632.863	3.78382	0.43598	8.67887	3.99711e-18	1.16653e-16	Up
LOC_Os12g30824	187.58	6.23079	0.718158	8.67608	4.09647e-18	1.19022e-16	Up
LOC_Os04g59150	10920.9	4.45881	0.513919	8.6761	4.09578e-18	1.19022e-16	Up
LOC_Os03g56950	7865.99	-3.03215	0.349482	-8.67613	4.09454e-18	1.19022e-16	Down
LOC_Os06g01360	5081.57	2.43082	0.280352	8.67062	4.2979e-18	1.2469e-16	Up
LOC_Os02g06300	3093.29	-2.18439	0.252132	-8.66366	4.56841e-18	1.32342e-16	Down
LOC_Os06g38450	2816.03	-2.97661	0.343697	-8.66056	4.69473e-18	1.35801e-16	Down
LOC_Os03g57900	766.75	2.74001	0.31639	8.66024	4.70776e-18	1.35978e-16	Up
LOC_Os03g57220	33643.1	-2.27955	0.263321	-8.65692	4.847e-18	1.39794e-16	Down
LOC_Os05g07090	4533.72	2.64882	0.306299	8.64782	5.24937e-18	1.51177e-16	Up
LOC_Os02g54980	4046.47	2.10354	0.243423	8.6415	5.54792e-18	1.59541e-16	Up
LOC_Os03g48170	1369.15	2.64222	0.306052	8.63325	5.9631e-18	1.7123e-16	Up
LOC_Os04g36750	629.273	-12.7513	1.47735	-8.63121	6.0706e-18	1.74062e-16	Down
LOC_Os06g44160	11207.6	3.08894	0.357941	8.62976	6.14784e-18	1.7602e-16	Up
LOC_Os02g35900	830.468	-3.36451	0.389918	-8.62877	6.20157e-18	1.773e-16	Down
LOC_Os01g67220	596.735	-2.7042	0.313487	-8.6262	6.34248e-18	1.81065e-16	Down
LOC_Os04g40630	568.819	5.05321	0.585816	8.62595	6.35654e-18	1.81203e-16	Up
LOC_Os01g37690	2224.45	-3.17995	0.368772	-8.62308	6.51754e-18	1.85523e-16	Down
LOC_Os06g11520	342.757	4.1955	0.487915	8.59883	8.05311e-18	2.28902e-16	Up
LOC_Os04g42520	1465.02	2.63288	0.306212	8.59823	8.09569e-18	2.2978e-16	Up
LOC_Os02g04510	429.803	-2.75128	0.320237	-8.59138	8.59329e-18	2.43551e-16	Down
LOC_Os11g04954	462.471	-3.83803	0.446867	-8.58877	8.7903e-18	2.48776e-16	Down
LOC_Os04g56400	27196	-3.88225	0.452054	-8.58802	8.84773e-18	2.50041e-16	Down
LOC_Os01g05840	552.508	-3.57643	0.416466	-8.58757	8.88307e-18	2.50679e-16	Down
LOC_Os05g03920	1614.26	2.32747	0.271085	8.58573	9.02576e-18	2.5434e-16	Up
LOC_Os02g48870	559.356	3.75525	0.437443	8.58455	9.11953e-18	2.56614e-16	Up
LOC_Os04g18090	13279.7	2.38714	0.278086	8.58417	9.14929e-18	2.57083e-16	Up
LOC_Os06g04510	2199.41	-3.70257	0.431377	-8.58314	9.23176e-18	2.5903e-16	Down
LOC_Os12g12090	1721.98	3.57014	0.416029	8.58147	9.36705e-18	2.62451e-16	Up
LOC_Os04g23890	4932.84	-2.63927	0.307571	-8.58101	9.40429e-18	2.63119e-16	Down
LOC_Os05g28200	477.727	-2.81795	0.328404	-8.58075	9.42595e-18	2.6335e-16	Down
LOC_Os12g40550	3605.19	2.64539	0.308344	8.57936	9.5399e-18	2.66155e-16	Up
LOC_Os10g28360	5591.42	-2.72345	0.317548	-8.5765	9.78052e-18	2.72481e-16	Down
LOC_Os08g23410	937.403	-3.71905	0.4337	-8.57517	9.89437e-18	2.75263e-16	Down
LOC_Os01g34850	175.442	-4.60119	0.536582	-8.57499	9.90913e-18	2.75283e-16	Down
LOC_Os02g51080	9931.85	-5.00655	0.584448	-8.5663	1.06864e-17	2.96458e-16	Down
LOC_Os02g51790	1025.62	-3.28991	0.384281	-8.56123	1.11673e-17	3.09361e-16	Down
LOC_Os09g18360	346.829	4.08733	0.47784	8.55376	1.19138e-17	3.29576e-16	Up
LOC_Os12g41124	309.036	4.30027	0.5028	8.55265	1.20297e-17	3.32314e-16	Up
LOC_Os02g29510	537.905	-3.73957	0.437322	-8.55106	1.21963e-17	3.36442e-16	Down
LOC_Os05g50560	274.531	-3.38125	0.396333	-8.53135	1.44649e-17	3.98464e-16	Down
LOC_Os04g39060	815.406	-2.5839	0.302918	-8.53004	1.46301e-17	4.02452e-16	Down
LOC_Os03g64350	552.555	-3.34941	0.392752	-8.52804	1.48844e-17	4.08874e-16	Down
LOC_Os03g62370	1522.98	-2.23336	0.262002	-8.5242	1.53865e-17	4.22076e-16	Down
LOC_Os05g38270	1204.63	-2.84028	0.333774	-8.50958	1.7457e-17	4.78205e-16	Down
LOC_Os09g36580	414.4	-2.88584	0.339266	-8.50614	1.79813e-17	4.91882e-16	Down
LOC_Os11g04030	130.803	6.43731	0.759072	8.48049	2.24245e-17	6.12573e-16	Up
LOC_Os10g03850	652.337	3.01311	0.355435	8.47724	2.30598e-17	6.29053e-16	Up
LOC_Os07g49400	13210.2	-2.36347	0.278959	-8.47247	2.40237e-17	6.54437e-16	Down
LOC_Os03g52640	707.311	-2.48202	0.293134	-8.46722	2.51327e-17	6.83701e-16	Down
LOC_Os01g61630	299.197	-3.17625	0.375665	-8.455	2.79077e-17	7.5814e-16	Down
LOC_Os03g24020	660.682	-3.13385	0.370988	-8.44732	2.98067e-17	8.0861e-16	Down
LOC_Os09g27500	177.303	4.92857	0.583462	8.44712	2.98581e-17	8.08887e-16	Up
LOC_Os09g26780	184.884	-4.17768	0.495699	-8.42787	3.52009e-17	9.52316e-16	Down
LOC_Os05g19380	421.171	-3.18864	0.378652	-8.42101	3.7324e-17	1.00836e-15	Down
LOC_Os04g31040	1062.66	-2.44607	0.290746	-8.41308	3.99384e-17	1.07751e-15	Down
LOC_Os12g43630	3559.9	3.01007	0.357888	8.41065	4.07745e-17	1.09856e-15	Up
LOC_Os11g05540	316.903	-2.93097	0.348887	-8.40093	4.42951e-17	1.19178e-15	Down
LOC_Os02g52270	298.868	-3.69914	0.440343	-8.4006	4.44222e-17	1.19357e-15	Down
LOC_Os06g11380	1727.91	-2.3984	0.285512	-8.40036	4.45103e-17	1.1943e-15	Down
LOC_Os01g04200	589.393	-2.92989	0.348941	-8.39652	4.59892e-17	1.2323e-15	Down
LOC_Os03g59640	970.38	-2.31879	0.27619	-8.39565	4.63336e-17	1.23983e-15	Down
LOC_Os10g36924	167.942	-4.19751	0.500064	-8.39395	4.70084e-17	1.25618e-15	Down
LOC_Os03g16960	202.114	7.64993	0.91156	8.39214	4.77391e-17	1.27224e-15	Up
LOC_Os01g72800	433.351	-2.80985	0.334818	-8.39218	4.77198e-17	1.27224e-15	Down
LOC_Os12g37650	1032.26	-2.538	0.302907	-8.37881	5.34636e-17	1.42287e-15	Down
LOC_Os02g44300	423.005	3.02195	0.360682	8.37844	5.36342e-17	1.42548e-15	Up
LOC_Os03g20100	2121.27	-2.15733	0.257557	-8.37611	5.47076e-17	1.45204e-15	Down
LOC_Os11g05556	1232.92	-2.44014	0.291331	-8.37583	5.4838e-17	1.45354e-15	Down
LOC_Os03g31750	1050.26	3.74724	0.447601	8.37183	5.6732e-17	1.50172e-15	Up
LOC_Os02g22260	1773.17	-3.89543	0.465739	-8.36398	6.06369e-17	1.60292e-15	Down
LOC_Os01g14890	206.424	-4.23249	0.506575	-8.35512	6.53688e-17	1.72568e-15	Down
LOC_Os08g40690	209.513	3.71927	0.44544	8.34964	6.84697e-17	1.80512e-15	Up
LOC_Os10g38080	838.729	-5.43623	0.651199	-8.34803	6.94086e-17	1.82742e-15	Down
LOC_Os02g47510	3266.11	-4.47753	0.536866	-8.34012	7.42122e-17	1.95128e-15	Down
LOC_Os02g07044	505.732	-2.94862	0.353572	-8.33952	7.45898e-17	1.95858e-15	Down
LOC_Os01g07950	884.043	2.33096	0.279577	8.33745	7.59126e-17	1.99065e-15	Up
LOC_Os01g52550	1777.33	-2.20561	0.264588	-8.33603	7.68295e-17	2.01201e-15	Down
LOC_Os06g29790	592.772	-3.94802	0.473791	-8.33283	7.89308e-17	2.06429e-15	Down
LOC_Os03g04060	2675.72	-3.49056	0.418976	-8.33117	8.0049e-17	2.09075e-15	Down
LOC_Os01g16170	26768.3	2.71789	0.326248	8.33075	8.03338e-17	2.0954e-15	Up
LOC_Os03g56220	359.809	-3.17906	0.381637	-8.33006	8.08015e-17	2.1048e-15	Down
LOC_Os08g37432	726.325	-2.48273	0.298121	-8.32791	8.22824e-17	2.14054e-15	Down
LOC_Os01g66980	469.573	-2.94815	0.354067	-8.32654	8.32424e-17	2.16265e-15	Down
LOC_Os03g61920	1523.27	3.21567	0.386245	8.32549	8.39836e-17	2.17903e-15	Up
LOC_Os01g05650	6267.77	-2.40063	0.288557	-8.31945	8.83688e-17	2.28978e-15	Down
LOC_Os06g19070	400.881	3.78625	0.455133	8.31899	8.87124e-17	2.29565e-15	Up
LOC_Os03g01012	189.695	-4.51337	0.542808	-8.31485	9.18674e-17	2.37417e-15	Down
LOC_Os01g41240	199.5	-5.21626	0.62737	-8.31449	9.21478e-17	2.37829e-15	Down
LOC_Os01g26039	910.75	-3.08003	0.370771	-8.30709	9.80768e-17	2.52799e-15	Down
LOC_Os06g05630	932.548	-3.40834	0.410424	-8.30443	1.00301e-16	2.58194e-15	Down
LOC_Os07g35810	1619.85	2.92506	0.352336	8.30189	1.02464e-16	2.63417e-15	Up
LOC_Os03g10080	669.94	-2.70028	0.325386	-8.29869	1.05263e-16	2.70257e-15	Down
LOC_Os03g17600	1158.79	-2.33953	0.282274	-8.28817	1.15003e-16	2.94879e-15	Down
LOC_Os11g02730	451.501	-3.25822	0.393132	-8.28785	1.15309e-16	2.95279e-15	Down
LOC_Os06g12030	907.158	2.65055	0.320041	8.28192	1.21209e-16	3.09982e-15	Up
LOC_Os06g03830	1227.46	3.82734	0.46241	8.27695	1.26367e-16	3.22754e-15	Up
LOC_Os05g15770	15170.1	3.32817	0.402423	8.27032	1.336e-16	3.40783e-15	Up
LOC_Os07g30150	283.256	2.92747	0.354205	8.26492	1.39788e-16	3.56105e-15	Up
LOC_Os02g08140	583.788	-3.34096	0.404388	-8.26176	1.43546e-16	3.65206e-15	Down
LOC_Os10g42230	220.985	3.78517	0.458846	8.24933	1.59285e-16	4.04725e-15	Up
LOC_Os07g46520	563.233	-2.98068	0.361358	-8.24856	1.6032e-16	4.06828e-15	Down
LOC_Os08g43320	562.862	-3.67978	0.446178	-8.24732	1.61982e-16	4.10514e-15	Down
LOC_Os06g04270	5471.13	-1.9665	0.238518	-8.24465	1.65643e-16	4.19251e-15	Down
LOC_Os07g11300	1365.75	2.81583	0.341682	8.24106	1.70686e-16	4.3146e-15	Up
LOC_Os11g47240	914.393	-4.9888	0.605486	-8.23933	1.73176e-16	4.37192e-15	Down
LOC_Os03g40830	296.359	-3.33151	0.404579	-8.23453	1.8027e-16	4.54517e-15	Down
LOC_Os03g22620	813.78	-2.51918	0.305958	-8.23373	1.81471e-16	4.56958e-15	Down
LOC_Os10g37660	124.044	-5.61447	0.682195	-8.23001	1.87196e-16	4.70771e-15	Down
LOC_Os03g52660	563.93	-3.79837	0.461757	-8.22591	1.93721e-16	4.86558e-15	Down
LOC_Os02g17380	783.767	2.39366	0.291298	8.21723	2.08256e-16	5.22395e-15	Up
LOC_Os02g13370	491.772	3.81492	0.46446	8.21367	2.14529e-16	5.37445e-15	Up
LOC_Os03g22120	10737.4	2.94062	0.358043	8.21304	2.15655e-16	5.39576e-15	Up
LOC_Os11g40570	501.963	2.78494	0.339154	8.21142	2.18588e-16	5.46221e-15	Up
LOC_Os03g06139	2135.69	-2.4621	0.300155	-8.20275	2.34945e-16	5.86347e-15	Down
LOC_Os08g25734	2687.38	-2.77822	0.338773	-8.20084	2.38718e-16	5.95006e-15	Down
LOC_Os08g32160	301.987	4.79627	0.585079	8.19765	2.45133e-16	6.10222e-15	Up
LOC_Os05g35290	208.916	3.25377	0.396983	8.19624	2.48016e-16	6.16617e-15	Up
LOC_Os04g38390	1153.6	-2.73572	0.333834	-8.19485	2.50906e-16	6.23016e-15	Down
LOC_Os07g46060	401.355	3.80674	0.464616	8.19331	2.5414e-16	6.30248e-15	Up
LOC_Os01g12920	128.893	-5.53141	0.675276	-8.19134	2.5833e-16	6.39831e-15	Down
LOC_Os03g14669	8516.54	-3.34236	0.40814	-8.18925	2.62867e-16	6.50248e-15	Down
LOC_Os01g46570	1443.45	2.67039	0.326158	8.18739	2.66945e-16	6.5935e-15	Up
LOC_Os03g50280	277.582	-4.14148	0.505844	-8.18727	2.67218e-16	6.5935e-15	Down
LOC_Os02g56940	612.683	-3.25983	0.398346	-8.1834	2.75949e-16	6.80039e-15	Down
LOC_Os01g70170	3585.66	2.06596	0.252599	8.1788	2.86675e-16	7.05586e-15	Up
LOC_Os02g08150	1440.3	-2.51392	0.307402	-8.17797	2.88673e-16	7.08728e-15	Down
LOC_Os06g12370	430.449	-12.2036	1.49224	-8.17809	2.88373e-16	7.08728e-15	Down
LOC_Os03g04340	330.263	-2.9548	0.36133	-8.17757	2.89617e-16	7.10157e-15	Down
LOC_Os02g36570	3648.05	-2.60052	0.31816	-8.17364	2.99229e-16	7.32813e-15	Down
LOC_Os08g01320	1632.3	2.10476	0.257531	8.17284	3.01218e-16	7.36766e-15	Up
LOC_Os12g23180	12784.8	-3.76833	0.461455	-8.16619	3.1829e-16	7.77555e-15	Down
LOC_Os08g33200	3079.51	-2.18114	0.267341	-8.15865	3.38792e-16	8.2661e-15	Down
LOC_Os04g51280	866.547	-2.5992	0.318746	-8.15446	3.50751e-16	8.54727e-15	Down
LOC_Os11g43860	274.309	-2.93246	0.35999	-8.14596	3.76288e-16	9.1582e-15	Down
LOC_Os03g52840	34213.8	-1.94266	0.238551	-8.1436	3.83686e-16	9.3267e-15	Down
LOC_Os11g39450	111.523	5.06767	0.622716	8.138	4.01848e-16	9.75612e-15	Up
LOC_Os03g21900	1450.7	-2.23841	0.275156	-8.13506	4.11741e-16	9.98395e-15	Down
LOC_Os03g49260	130.322	7.0301	0.864563	8.1314	4.24371e-16	1.02775e-14	Up
LOC_Os06g12320	204.891	-7.6862	0.945274	-8.13119	4.25103e-16	1.02826e-14	Down
LOC_Os08g42850	498.766	-3.23412	0.397783	-8.13038	4.27953e-16	1.03296e-14	Down
LOC_Os02g46930	379.878	-3.79052	0.466221	-8.13031	4.28179e-16	1.03296e-14	Down
LOC_Os02g05470	135.974	-5.74642	0.7068	-8.13019	4.28624e-16	1.03296e-14	Down
LOC_Os11g17720	107.76	4.90356	0.603418	8.1263	4.4258e-16	1.06433e-14	Up
LOC_Os04g40670	334.221	-3.52016	0.433183	-8.12626	4.42726e-16	1.06433e-14	Down
LOC_Os01g27880	298.828	-3.1254	0.384765	-8.1229	4.55182e-16	1.09294e-14	Down
LOC_Os01g64660	2339.17	-3.56162	0.439071	-8.11171	4.99108e-16	1.19695e-14	Down
LOC_Os07g44830	203.253	5.80176	0.715561	8.10799	5.14639e-16	1.23269e-14	Up
LOC_Os01g12730	1422.7	-2.18561	0.269639	-8.10567	5.24568e-16	1.25494e-14	Down
LOC_Os03g26460	4325.07	-2.85391	0.352126	-8.10481	5.28259e-16	1.26223e-14	Down
LOC_Os06g22060	827.288	-2.21521	0.273645	-8.09517	5.71829e-16	1.36468e-14	Down
LOC_Os09g36750	256.271	3.14431	0.388792	8.08739	6.09564e-16	1.45297e-14	Up
LOC_Os04g33830	25869.2	-4.06759	0.503234	-8.08291	6.32403e-16	1.50558e-14	Down
LOC_Os01g65410	3055.07	-2.88424	0.357103	-8.07678	6.65017e-16	1.58131e-14	Down
LOC_Os08g12780	445.108	-2.6663	0.330137	-8.07635	6.6735e-16	1.58494e-14	Down
LOC_Os07g01310	527.181	-2.39205	0.296441	-8.06924	7.07391e-16	1.678e-14	Down
LOC_Os08g41040	529.096	-2.56566	0.318163	-8.06399	7.38424e-16	1.7495e-14	Down
LOC_Os06g45370	159.096	-5.11608	0.634576	-8.0622	7.49314e-16	1.77317e-14	Down
LOC_Os01g72100	1910.72	2.80555	0.348447	8.0516	8.17176e-16	1.93143e-14	Up
LOC_Os03g55784	844.367	2.3048	0.286337	8.04923	8.33164e-16	1.96685e-14	Up
LOC_Os09g29840	12358.3	-2.15134	0.267281	-8.04897	8.34943e-16	1.96868e-14	Down
LOC_Os01g63620	241.067	-4.20303	0.522368	-8.04611	8.54694e-16	2.01283e-14	Down
LOC_Os03g18590	479.227	2.58763	0.322127	8.03296	9.5148e-16	2.23809e-14	Up
LOC_Os02g35620	902.139	-2.20306	0.27433	-8.03069	9.6924e-16	2.27714e-14	Down
LOC_Os09g26810	218.883	-8.19543	1.02215	-8.01783	1.07634e-15	2.52573e-14	Down
LOC_Os07g48630	12210.7	-2.30953	0.288072	-8.01718	1.08204e-15	2.53607e-14	Down
LOC_Os02g09250	157.237	-3.81746	0.476458	-8.01217	1.12704e-15	2.63841e-14	Down
LOC_Os05g49860	715.69	2.37042	0.295916	8.01044	1.143e-15	2.67258e-14	Up
LOC_Os01g58380	2690.52	2.11638	0.264231	8.00959	1.15093e-15	2.68792e-14	Up
LOC_Os07g10420	3261.63	2.96827	0.370626	8.0088	1.15837e-15	2.70207e-14	Up
LOC_Os12g01210	198.538	-3.90464	0.487618	-8.00757	1.16997e-15	2.7259e-14	Down
LOC_Os01g68480	6213.18	-2.81552	0.351736	-8.00464	1.1982e-15	2.78838e-14	Down
LOC_Os05g09500	1141.06	2.8115	0.351251	8.00425	1.20196e-15	2.79381e-14	Up
LOC_Os07g41250	1566.08	2.0276	0.25333	8.00379	1.20649e-15	2.80026e-14	Up
LOC_Os07g36180	562.736	-2.64662	0.330675	-8.00368	1.20758e-15	2.80026e-14	Down
LOC_Os02g52010	312.113	-5.67859	0.710308	-7.99454	1.3006e-15	3.01239e-14	Down
LOC_Os01g63290	767.879	2.33745	0.292412	7.99369	1.30959e-15	3.02964e-14	Up
LOC_Os02g15540	1152.65	-3.04527	0.381113	-7.99047	1.34428e-15	3.10625e-14	Down
LOC_Os02g50140	381.783	-2.63124	0.329373	-7.98865	1.3643e-15	3.14879e-14	Down
LOC_Os01g16290	389.556	-2.92449	0.366254	-7.98487	1.40668e-15	3.24278e-14	Down
LOC_Os03g08000	2218.72	-2.00353	0.25094	-7.98409	1.4156e-15	3.25953e-14	Down
LOC_Os02g48360	156.824	-3.60512	0.451641	-7.98227	1.43663e-15	3.30409e-14	Down
LOC_Os10g14180	8336.25	2.17111	0.272208	7.97591	1.5126e-15	3.47473e-14	Up
LOC_Os02g58139	2078.39	2.42927	0.304661	7.97368	1.54012e-15	3.53382e-14	Up
LOC_Os08g44360	138.36	7.52414	0.944618	7.96528	1.64855e-15	3.77821e-14	Up
LOC_Os11g04670	2520.41	2.42814	0.305098	7.95856	1.74049e-15	3.98427e-14	Up
LOC_Os04g44924	2076.16	-3.50402	0.440329	-7.95773	1.75226e-15	4.00653e-14	Down
LOC_Os02g07450	2032.72	2.05519	0.258283	7.95712	1.76083e-15	4.02146e-14	Up
LOC_Os02g32780	105.395	-6.12582	0.770006	-7.95555	1.78341e-15	4.06829e-14	Down
LOC_Os06g02420	262.242	-3.12235	0.392888	-7.94717	1.90815e-15	4.3478e-14	Down
LOC_Os06g08041	131.626	-5.85359	0.737048	-7.94193	1.99055e-15	4.53029e-14	Down
LOC_Os03g63870	1705.56	-2.01346	0.253595	-7.93969	2.02683e-15	4.60751e-14	Down
LOC_Os12g23780	1283.69	2.25863	0.284538	7.93789	2.05644e-15	4.66942e-14	Up
LOC_Os03g45344	146.314	3.63211	0.457661	7.93623	2.08413e-15	4.72684e-14	Up
LOC_Os04g46010	674.162	-4.79605	0.604626	-7.93226	2.15195e-15	4.87503e-14	Down
LOC_Os02g39080	504.935	3.52976	0.445003	7.932	2.15647e-15	4.87964e-14	Up
LOC_Os05g02990	4084.82	1.93035	0.243381	7.93139	2.16702e-15	4.89786e-14	Up
LOC_Os01g74650	5241.68	-2.64144	0.333118	-7.92944	2.20135e-15	4.96508e-14	Down
LOC_Os11g24450	1058.38	-3.86581	0.487528	-7.92941	2.20181e-15	4.96508e-14	Down
LOC_Os08g26850	364.192	-3.13364	0.39532	-7.92684	2.24784e-15	5.06305e-14	Down
LOC_Os01g21144	350.666	3.34128	0.421663	7.92406	2.2988e-15	5.17191e-14	Up
LOC_Os08g42370	5022.98	1.89141	0.23885	7.91881	2.39803e-15	5.38897e-14	Up
LOC_Os04g33660	569.71	-3.33301	0.421013	-7.91664	2.44009e-15	5.47099e-14	Down
LOC_Os03g08080	157.543	-3.85768	0.487279	-7.91676	2.43773e-15	5.47099e-14	Down
LOC_Os07g08840	17441	-1.91614	0.242083	-7.91524	2.46781e-15	5.52681e-14	Down
LOC_Os12g02750	98.261	-5.42656	0.685874	-7.9119	2.53495e-15	5.67072e-14	Down
LOC_Os01g71350	3833.12	2.70566	0.342085	7.90933	2.58775e-15	5.78225e-14	Up
LOC_Os08g27030	424.531	-2.72926	0.345328	-7.90339	2.71426e-15	6.05804e-14	Down
LOC_Os03g05049	412.036	2.53369	0.320745	7.89939	2.8028e-15	6.24856e-14	Up
LOC_Os02g57620	1152.56	-2.44763	0.310071	-7.89377	2.93198e-15	6.52914e-14	Down
LOC_Os07g07000	1428.15	-2.37836	0.301324	-7.89303	2.94934e-15	6.56036e-14	Down
LOC_Os02g03710	413.991	-5.71607	0.72421	-7.89284	2.9539e-15	6.56308e-14	Down
LOC_Os07g09040	863.355	-2.95334	0.374387	-7.88848	3.05891e-15	6.78104e-14	Down
LOC_Os03g55090	120.574	-5.73121	0.726522	-7.88856	3.05691e-15	6.78104e-14	Down
LOC_Os01g25010	328.055	-5.16522	0.655128	-7.8843	3.16305e-15	7.00401e-14	Down
LOC_Os08g04350	106.592	4.59898	0.583935	7.87584	3.38464e-15	7.48623e-14	Up
LOC_Os03g16170	97.4912	-4.98945	0.633528	-7.87565	3.38984e-15	7.48929e-14	Down
LOC_Os02g42960	876.862	-2.8817	0.366145	-7.87037	3.53607e-15	7.8036e-14	Down
LOC_Os08g36150	2368.26	-2.29303	0.29149	-7.86659	3.64443e-15	8.03369e-14	Down
LOC_Os05g06320	152.359	-5.05359	0.642496	-7.86555	3.6748e-15	8.09156e-14	Down
LOC_Os07g48280	2869.25	2.62134	0.333276	7.86538	3.67985e-15	8.09361e-14	Up
LOC_Os04g39880	2297.51	2.11581	0.269075	7.86327	3.74247e-15	8.22213e-14	Up
LOC_Os07g41410	139.868	-4.7636	0.605988	-7.86088	3.81439e-15	8.37078e-14	Down
LOC_Os02g02780	452.255	3.1963	0.406621	7.86065	3.82146e-15	8.37692e-14	Up
LOC_Os08g30730	3164.14	2.34238	0.298145	7.85653	3.94934e-15	8.64761e-14	Up
LOC_Os01g08890	3416.31	-2.11502	0.269586	-7.84547	4.31337e-15	9.43419e-14	Down
LOC_Os11g02240	4448.92	3.24307	0.413483	7.8433	4.38862e-15	9.58809e-14	Up
LOC_Os06g10440	699.821	2.28023	0.290747	7.84268	4.41022e-15	9.62457e-14	Up
LOC_Os03g11210	370.61	-11.9871	1.52923	-7.83866	4.55396e-15	9.92724e-14	Down
LOC_Os04g41229	5357.71	3.54739	0.45263	7.83729	4.60388e-15	1.00249e-13	Up
LOC_Os01g13540	4214.45	-2.42855	0.310003	-7.83397	4.72684e-15	1.02813e-13	Down
LOC_Os12g37710	372.552	-2.95877	0.377931	-7.82886	4.92316e-15	1.06964e-13	Down
LOC_Os08g29150	356.979	-2.73509	0.349403	-7.8279	4.96084e-15	1.07664e-13	Down
LOC_Os04g33200	326.093	-4.15368	0.530761	-7.82589	5.0407e-15	1.09276e-13	Down
LOC_Os06g35060	389.6	3.73882	0.478087	7.82038	5.26623e-15	1.1404e-13	Up
LOC_Os10g18370	1570.79	2.08296	0.266558	7.81427	5.52808e-15	1.19578e-13	Up
LOC_Os07g48229	370.678	3.24763	0.415812	7.81033	5.70381e-15	1.23244e-13	Up
LOC_Os12g12000	143.437	-3.71182	0.475264	-7.81003	5.71761e-15	1.23406e-13	Down
LOC_Os02g25060	1646.35	-2.85981	0.366616	-7.80056	6.16322e-15	1.32878e-13	Down
LOC_Os02g02550	235.821	-3.07163	0.393939	-7.79724	6.32742e-15	1.36268e-13	Down
LOC_Os03g07100	142.579	5.12083	0.656844	7.79611	6.38467e-15	1.37351e-13	Up
LOC_Os05g49940	107.119	6.73746	0.864375	7.79461	6.46093e-15	1.38839e-13	Up
LOC_Os07g46490	99.8946	-4.79391	0.615051	-7.79432	6.47548e-15	1.39e-13	Down
LOC_Os11g05090	1114.94	2.05287	0.263507	7.79057	6.67078e-15	1.43036e-13	Up
LOC_Os04g49890	1304.01	-3.44623	0.442457	-7.78884	6.76267e-15	1.44848e-13	Down
LOC_Os03g27120	6718.33	-2.53905	0.326062	-7.78701	6.86139e-15	1.46802e-13	Down
LOC_Os02g10590	170.235	3.59514	0.461733	7.78618	6.90631e-15	1.47603e-13	Up
LOC_Os03g47610	629.962	-3.40735	0.437669	-7.78522	6.95923e-15	1.48572e-13	Down
LOC_Os05g29020	392.536	-2.8286	0.363442	-7.78282	7.09274e-15	1.51258e-13	Down
LOC_Os02g13560	1413.92	-2.43437	0.312871	-7.78074	7.21014e-15	1.53595e-13	Down
LOC_Os04g41400	190.322	3.37038	0.433362	7.77729	7.40971e-15	1.5742e-13	Up
LOC_Os06g37620	2000.43	1.94892	0.250593	7.77722	7.41375e-15	1.5742e-13	Up
LOC_Os05g37930	712.798	-2.24422	0.288556	-7.77743	7.40152e-15	1.5742e-13	Down
LOC_Os08g37500	465.429	2.54308	0.327077	7.77517	7.53476e-15	1.59817e-13	Up
LOC_Os01g61460	926.203	2.55821	0.329181	7.77145	7.75954e-15	1.64407e-13	Up
LOC_Os11g40600	254.39	-9.0001	1.1583	-7.77013	7.84074e-15	1.65948e-13	Down
LOC_Os03g08460	151.335	3.51001	0.451799	7.76896	7.91307e-15	1.67299e-13	Up
LOC_Os05g27880	4034.15	2.34738	0.302162	7.76862	7.93463e-15	1.67574e-13	Up
LOC_Os07g35380	192.5	3.78637	0.487455	7.76763	7.99677e-15	1.68705e-13	Up
LOC_Os10g34930	812.758	-2.85829	0.368021	-7.76667	8.05779e-15	1.6981e-13	Down
LOC_Os05g37950	550.032	2.46905	0.318252	7.75816	8.61724e-15	1.81405e-13	Up
LOC_Os08g03630	184.399	-4.90474	0.632499	-7.75454	8.86619e-15	1.86446e-13	Down
LOC_Os06g27760	1307.35	-2.83401	0.365583	-7.75203	9.04369e-15	1.89975e-13	Down
LOC_Os01g07730	619.044	-3.7779	0.487877	-7.74355	9.6676e-15	2.02865e-13	Down
LOC_Os01g70770	1407.45	2.5386	0.328055	7.73833	1.00727e-14	2.11141e-13	Up
LOC_Os03g18870	3451.04	-2.02638	0.261952	-7.7357	1.02833e-14	2.15324e-13	Down
LOC_Os04g03100	284.416	11.601	1.49976	7.73522	1.03226e-14	2.15917e-13	Up
LOC_Os03g43930	508.45	-2.75716	0.356593	-7.73195	1.05915e-14	2.21307e-13	Down
LOC_Os01g68790	682.192	2.18259	0.282371	7.72952	1.07956e-14	2.25331e-13	Up
LOC_Os02g50740	212.049	-6.39631	0.827636	-7.72841	1.08896e-14	2.27052e-13	Down
LOC_Os09g35790	1988.87	-3.11017	0.402984	-7.71784	1.18318e-14	2.46435e-13	Down
LOC_Os07g08240	299.579	11.6758	1.51299	7.71705	1.19057e-14	2.47711e-13	Up
LOC_Os06g09310	261.063	3.39358	0.439778	7.71657	1.19498e-14	2.48365e-13	Up
LOC_Os09g39180	2435.94	-2.57359	0.333615	-7.71427	1.2168e-14	2.52635e-13	Down
LOC_Os01g52750	699.525	3.05802	0.396774	7.70721	1.28596e-14	2.66571e-13	Up
LOC_Os01g70310	448.431	-3.03015	0.393161	-7.70714	1.28664e-14	2.66571e-13	Down
LOC_Os01g39770	1830.98	2.31537	0.300492	7.70527	1.30569e-14	2.70232e-13	Up
LOC_Os01g52260	3097.98	3.24814	0.421567	7.70493	1.30917e-14	2.70668e-13	Up
LOC_Os01g48360	576.945	3.22737	0.41897	7.70311	1.32796e-14	2.74264e-13	Up
LOC_Os01g43120	1274.17	-2.00553	0.260651	-7.69432	1.42245e-14	2.93471e-13	Down
LOC_Os01g51980	286.875	-3.70786	0.481921	-7.69392	1.42689e-14	2.94077e-13	Down
LOC_Os01g05630	1051.45	2.11346	0.274972	7.68612	1.51668e-14	3.12254e-13	Up
LOC_Os02g36619	317.843	4.05605	0.528558	7.6738	1.66972e-14	3.43403e-13	Up
LOC_Os04g37710	3710.03	-2.13047	0.277893	-7.66651	1.76734e-14	3.631e-13	Down
LOC_Os12g08770	27848.1	-2.93532	0.38309	-7.66223	1.8273e-14	3.75026e-13	Down
LOC_Os06g19390	381.021	-2.73842	0.357463	-7.66072	1.84894e-14	3.79072e-13	Down
LOC_Os01g72950	972.014	-4.40415	0.574982	-7.65962	1.86478e-14	3.81921e-13	Down
LOC_Os04g55850	1272.34	2.65662	0.346889	7.65841	1.88243e-14	3.85134e-13	Up
LOC_Os03g50810	906.039	-3.27508	0.427733	-7.65684	1.90567e-14	3.89483e-13	Down
LOC_Os03g06510	152.401	-3.46413	0.452555	-7.6546	1.93914e-14	3.95911e-13	Down
LOC_Os04g48850	248.907	4.58901	0.599551	7.65407	1.94721e-14	3.97147e-13	Up
LOC_Os07g13590	381.544	2.46745	0.322643	7.64761	2.04749e-14	4.17166e-13	Up
LOC_Os05g35530	1931.65	2.33764	0.305879	7.64236	2.13273e-14	4.33766e-13	Up
LOC_Os05g25400	496.031	-3.41681	0.447091	-7.64232	2.13338e-14	4.33766e-13	Down
LOC_Os05g37130	2239.87	1.90989	0.25012	7.63591	2.24224e-14	4.55428e-13	Up
LOC_Os10g41060	333.443	2.83233	0.37097	7.63493	2.25936e-14	4.58314e-13	Up
LOC_Os05g42330	263.568	-3.44861	0.451694	-7.63483	2.26112e-14	4.58314e-13	Down
LOC_Os03g06630	6114.68	-4.70944	0.617344	-7.62855	2.37401e-14	4.80701e-13	Down
LOC_Os06g46920	287.843	-11.6233	1.52402	-7.62669	2.40866e-14	4.87213e-13	Down
LOC_Os08g44520	3261.36	2.08296	0.273449	7.61737	2.58895e-14	5.23145e-13	Up
LOC_Os03g63700	2218.65	2.06343	0.270976	7.61481	2.64085e-14	5.33082e-13	Up
LOC_Os02g37480	263.447	11.4904	1.5094	7.61253	2.68792e-14	5.42027e-13	Up
LOC_Os06g45020	1193.02	2.61323	0.343401	7.60984	2.74426e-14	5.52822e-13	Up
LOC_Os01g15000	4245.09	2.20478	0.289795	7.60805	2.78252e-14	5.59954e-13	Up
LOC_Os01g68770	16034.5	3.07397	0.404143	7.60613	2.82415e-14	5.67658e-13	Up
LOC_Os06g49750	123.042	-6.94554	0.913164	-7.60602	2.82658e-14	5.67658e-13	Down
LOC_Os05g06670	95.7357	5.07709	0.66755	7.60556	2.8367e-14	5.69108e-13	Up
LOC_Os02g39720	8444.7	1.91499	0.251901	7.60216	2.91232e-14	5.83682e-13	Up
LOC_Os02g53860	1927.48	-2.52762	0.332505	-7.60174	2.9217e-14	5.84966e-13	Down
LOC_Os01g13120	137.31	-7.09845	0.934081	-7.5994	2.9751e-14	5.9505e-13	Down
LOC_Os01g64270	1223.03	-2.92505	0.38504	-7.59674	3.03675e-14	6.06763e-13	Down
LOC_Os04g56620	3328.78	1.91166	0.25192	7.58838	3.23931e-14	6.46578e-13	Up
LOC_Os03g51010	808.451	-3.21095	0.423444	-7.58295	3.37773e-14	6.73524e-13	Down
LOC_Os08g41880	159.803	-4.2574	0.561727	-7.57912	3.47916e-14	6.93044e-13	Down
LOC_Os09g39770	1673.72	3.39681	0.448188	7.57898	3.4828e-14	6.93067e-13	Up
LOC_Os08g32750	754.682	11.5637	1.52689	7.57334	3.63763e-14	7.23144e-13	Up
LOC_Os02g26210	614.407	-2.20632	0.291447	-7.57022	3.72591e-14	7.39945e-13	Down
LOC_Os12g33300	348.954	2.55289	0.33729	7.56882	3.76621e-14	7.47193e-13	Up
LOC_Os09g21230	10653.9	1.78518	0.235947	7.56601	3.84854e-14	7.62756e-13	Up
LOC_Os06g46372	1098.51	2.01799	0.266731	7.56562	3.86015e-14	7.64287e-13	Up
LOC_Os04g57610	553.633	-2.3367	0.30921	-7.55701	4.12439e-14	8.15781e-13	Down
LOC_Os04g35864	823.907	-3.13957	0.415791	-7.55084	4.32445e-14	8.54492e-13	Down
LOC_Os05g32390	735.564	-2.43209	0.32241	-7.54347	4.57614e-14	9.03316e-13	Down
LOC_Os03g24844	1460	3.05051	0.404828	7.53531	4.87171e-14	9.60696e-13	Up
LOC_Os10g35070	5883.68	-1.89971	0.252325	-7.52883	5.11969e-14	1.00858e-12	Down
LOC_Os01g68450	2911.13	-3.87046	0.515251	-7.51179	5.83244e-14	1.14785e-12	Down
LOC_Os05g29030	477.508	-2.26714	0.301907	-7.5094	5.94012e-14	1.16787e-12	Down
LOC_Os09g35880	2471.23	-2.20772	0.294007	-7.50905	5.95587e-14	1.16979e-12	Down
LOC_Os09g15480	135.648	4.22538	0.562943	7.50589	6.10141e-14	1.19718e-12	Up
LOC_Os03g62630	1239.41	-3.16577	0.421978	-7.5022	6.27533e-14	1.23008e-12	Down
LOC_Os08g44350	484.74	2.80218	0.374329	7.48589	7.10613e-14	1.39154e-12	Up
LOC_Os02g06640	86543.8	2.32733	0.31105	7.48218	7.30988e-14	1.43001e-12	Up
LOC_Os01g11054	2002.83	-1.88549	0.252167	-7.47715	7.59493e-14	1.4843e-12	Down
LOC_Os12g13290	2282.41	2.15718	0.288556	7.47578	7.67458e-14	1.49837e-12	Up
LOC_Os07g09060	6309.09	2.02956	0.271504	7.47523	7.70698e-14	1.50321e-12	Up
LOC_Os12g04204	20136.6	2.25271	0.301587	7.46951	8.04948e-14	1.56845e-12	Up
LOC_Os12g05260	896.985	-2.36545	0.316729	-7.46836	8.12004e-14	1.58063e-12	Down
LOC_Os02g46750	296.693	-3.63236	0.4865	-7.46631	8.24735e-14	1.60382e-12	Down
LOC_Os03g64020	10277.3	-2.15023	0.288087	-7.46382	8.40479e-14	1.63282e-12	Down
LOC_Os08g10250	7305.78	2.14927	0.288308	7.45477	9.00218e-14	1.74715e-12	Up
LOC_Os01g67590	370.627	-2.62033	0.351519	-7.4543	9.03478e-14	1.75175e-12	Down
LOC_Os04g56470	91.5238	5.335	0.716004	7.45108	9.25821e-14	1.7933e-12	Up
LOC_Os05g27010	231.633	3.04979	0.409458	7.44834	9.45195e-14	1.82902e-12	Up
LOC_Os11g04420	5385.87	1.76808	0.237427	7.44683	9.56082e-14	1.84827e-12	Up
LOC_Os09g33530	365.951	4.23621	0.568984	7.44521	9.67921e-14	1.86931e-12	Up
LOC_Os05g08900	3334.13	3.34089	0.449204	7.43737	1.02709e-13	1.98163e-12	Up
LOC_Os03g10320	335.55	2.74629	0.369316	7.43615	1.03659e-13	1.99801e-12	Up
LOC_Os03g29950	1338.72	-1.9517	0.262587	-7.43259	1.06491e-13	2.05058e-12	Down
LOC_Os01g72420	109.415	-4.05509	0.545615	-7.43216	1.0684e-13	2.05528e-12	Down
LOC_Os02g35090	1547.25	-3.00858	0.404823	-7.43184	1.07094e-13	2.05815e-12	Down
LOC_Os04g33600	971.872	-3.30155	0.444622	-7.42553	1.1233e-13	2.15668e-12	Down
LOC_Os08g15149	113.773	-6.2414	0.840908	-7.42222	1.15177e-13	2.20918e-12	Down
LOC_Os05g45020	1235.63	3.24154	0.436958	7.41843	1.18519e-13	2.27106e-12	Up
LOC_Os12g37560	258.955	-2.63193	0.355158	-7.41061	1.25721e-13	2.40672e-12	Down
LOC_Os05g16430	1485.22	3.0018	0.405333	7.40576	1.304e-13	2.49384e-12	Up
LOC_Os01g08320	1995.61	2.33001	0.314903	7.39914	1.37073e-13	2.61893e-12	Up
LOC_Os03g50270	2597.72	-1.86654	0.252459	-7.39343	1.43084e-13	2.73111e-12	Down
LOC_Os06g41840	1679.52	2.04911	0.277174	7.39286	1.437e-13	2.7402e-12	Up
LOC_Os03g14730	790.223	-3.2217	0.435853	-7.3917	1.44961e-13	2.76157e-12	Down
LOC_Os01g14950	9160.23	1.89646	0.256639	7.38962	1.47254e-13	2.80254e-12	Up
LOC_Os05g34170	1364.27	-3.5868	0.485499	-7.38788	1.49192e-13	2.83667e-12	Down
LOC_Os06g15370	1106.47	2.10336	0.284752	7.38662	1.50606e-13	2.86079e-12	Up
LOC_Os03g14590	1183.43	-2.34341	0.317313	-7.38518	1.52252e-13	2.88926e-12	Down
LOC_Os01g13770	7298.75	-3.03769	0.411913	-7.37459	1.64847e-13	3.12526e-12	Down
LOC_Os02g29960	218.68	-3.40849	0.462285	-7.37315	1.66649e-13	3.15637e-12	Down
LOC_Os02g05030	704.588	-2.38135	0.323009	-7.3724	1.67586e-13	3.17105e-12	Down
LOC_Os06g16160	194.067	11.0495	1.49914	7.37051	1.69976e-13	3.21319e-12	Up
LOC_Os01g66240	391.044	2.64558	0.359055	7.36818	1.72973e-13	3.2667e-12	Up
LOC_Os07g32420	10060.1	1.75745	0.238611	7.36533	1.76705e-13	3.33397e-12	Up
LOC_Os04g48260	236.885	3.49205	0.474153	7.36482	1.77389e-13	3.34045e-12	Up
LOC_Os06g12170	1685.57	-2.46521	0.334722	-7.36494	1.77232e-13	3.34045e-12	Down
LOC_Os09g15820	1309.96	-2.10849	0.286347	-7.36339	1.79293e-13	3.37308e-12	Down
LOC_Os02g45710	674.302	3.18151	0.432124	7.36248	1.80522e-13	3.39294e-12	Up
LOC_Os07g03030	238.817	-2.85503	0.387836	-7.36142	1.81959e-13	3.41668e-12	Down
LOC_Os07g48520	1535.19	2.47556	0.336611	7.35437	1.91831e-13	3.59861e-12	Up
LOC_Os02g49880	1198.86	-2.38363	0.324447	-7.34676	2.03071e-13	3.80583e-12	Down
LOC_Os01g72170	575.737	2.54261	0.346152	7.34535	2.05225e-13	3.84254e-12	Up
LOC_Os02g16909	319.837	4.51432	0.614765	7.34316	2.08616e-13	3.90232e-12	Up
LOC_Os04g36670	128.988	4.22175	0.574981	7.34242	2.09773e-13	3.9165e-12	Up
LOC_Os10g10170	5858.63	-1.9328	0.263238	-7.34242	2.09772e-13	3.9165e-12	Down
LOC_Os08g09250	5425.79	-2.08987	0.284642	-7.3421	2.10274e-13	3.92211e-12	Down
LOC_Os01g59060	963.666	-3.18375	0.433667	-7.34146	2.1127e-13	3.93696e-12	Down
LOC_Os09g27970	3315.31	1.82425	0.248498	7.3411	2.11846e-13	3.94396e-12	Up
LOC_Os03g19380	1850.15	-2.03495	0.277453	-7.33439	2.22741e-13	4.14286e-12	Down
LOC_Os08g39560	216.622	-3.27294	0.446373	-7.3323	2.26231e-13	4.20379e-12	Down
LOC_Os02g33710	9114.87	2.40736	0.328357	7.33154	2.27521e-13	4.22376e-12	Up
LOC_Os02g26370	484.602	2.26316	0.308932	7.32577	2.37525e-13	4.39489e-12	Up
LOC_Os01g22980	3121.38	-2.13338	0.291203	-7.32607	2.37004e-13	4.39489e-12	Down
LOC_Os04g02050	1094.58	-2.6233	0.358092	-7.32575	2.37558e-13	4.39489e-12	Down
LOC_Os01g08020	80.1613	-5.49733	0.750415	-7.32571	2.37634e-13	4.39489e-12	Down
LOC_Os01g70380	1516.35	1.856	0.253375	7.32512	2.38687e-13	4.41022e-12	Up
LOC_Os03g60100	1250.77	-3.69167	0.504068	-7.32376	2.41126e-13	4.45109e-12	Down
LOC_Os01g50760	5394.16	-2.58398	0.352991	-7.32026	2.47496e-13	4.56257e-12	Down
LOC_Os11g37200	115.525	-4.71878	0.644626	-7.32018	2.4763e-13	4.56257e-12	Down
LOC_Os11g03730	2639.23	2.48192	0.339425	7.31213	2.62947e-13	4.84024e-12	Up
LOC_Os03g23980	2134.37	-2.28401	0.312366	-7.31195	2.6329e-13	4.84203e-12	Down
LOC_Os03g01014	10105.6	-2.04529	0.279764	-7.31076	2.65642e-13	4.88071e-12	Down
LOC_Os02g49950	99.7944	-6.04445	0.827057	-7.30839	2.70371e-13	4.96295e-12	Down
LOC_Os12g05840	109.595	4.71207	0.645166	7.30365	2.80055e-13	5.13591e-12	Up
LOC_Os08g45200	315.036	-2.66583	0.365063	-7.30239	2.82691e-13	5.17941e-12	Down
LOC_Os04g36720	4206.98	-3.72897	0.510881	-7.29909	2.8972e-13	5.30326e-12	Down
LOC_Os08g30770	221.115	3.87354	0.530768	7.29799	2.92101e-13	5.34185e-12	Up
LOC_Os04g51040	177.656	-4.00049	0.548755	-7.29012	3.09683e-13	5.65812e-12	Down
LOC_Os07g36190	2887.02	-2.51054	0.344411	-7.28936	3.1144e-13	5.67966e-12	Down
LOC_Os11g10320	2446.97	-2.86113	0.392501	-7.28947	3.11178e-13	5.67966e-12	Down
LOC_Os11g01020	355.692	2.53153	0.347304	7.28907	3.12106e-13	5.68653e-12	Up
LOC_Os03g64219	2033.94	1.82903	0.251132	7.28314	3.26135e-13	5.93662e-12	Up
LOC_Os04g40950	5755.65	-2.13323	0.293003	-7.28058	3.32387e-13	6.04483e-12	Down
LOC_Os03g02550	711.246	2.18789	0.300638	7.27749	3.40088e-13	6.17916e-12	Up
LOC_Os06g05930	100.287	-6.05646	0.832532	-7.27475	3.47062e-13	6.30005e-12	Down
LOC_Os04g31340	5885.98	2.16108	0.297103	7.27386	3.49361e-13	6.33592e-12	Up
LOC_Os11g01780	901.42	2.02156	0.277965	7.2727	3.52359e-13	6.3844e-12	Up
LOC_Os03g48060	906.126	-3.96775	0.54558	-7.27253	3.52815e-13	6.38677e-12	Down
LOC_Os06g35670	1885.09	2.5186	0.346445	7.26984	3.59924e-13	6.50946e-12	Up
LOC_Os09g33810	4988.46	1.7482	0.2405	7.26901	3.62144e-13	6.54358e-12	Up
LOC_Os08g05510	2271.06	2.02733	0.278992	7.26663	3.68577e-13	6.6537e-12	Up
LOC_Os01g52500	15963.5	1.9127	0.263288	7.26464	3.74025e-13	6.74585e-12	Up
LOC_Os04g02910	6992.73	-1.78222	0.245365	-7.26356	3.77044e-13	6.79406e-12	Down
LOC_Os04g34460	358.215	-3.89041	0.535902	-7.25956	3.88353e-13	6.99141e-12	Down
LOC_Os05g27660	1419.83	2.0968	0.289016	7.25494	4.0185e-13	7.22779e-12	Up
LOC_Os01g54340	1202.58	2.43248	0.335351	7.25355	4.05994e-13	7.29564e-12	Up
LOC_Os02g16490	1373.05	2.2255	0.307267	7.24288	4.39243e-13	7.8859e-12	Up
LOC_Os02g04160	1679.24	2.14796	0.296624	7.24134	4.44285e-13	7.96914e-12	Up
LOC_Os07g08710	1425.76	2.22777	0.30771	7.23984	4.49227e-13	8.05043e-12	Up
LOC_Os03g16030	9750.45	-11.1005	1.53534	-7.23	4.82989e-13	8.64758e-12	Down
LOC_Os02g48080	191.339	-2.86717	0.396661	-7.22828	4.89146e-13	8.74983e-12	Down
LOC_Os06g40440	539.561	-2.87265	0.397459	-7.22755	4.91788e-13	8.78909e-12	Down
LOC_Os03g14000	1465.59	1.83985	0.254652	7.22495	5.01271e-13	8.95043e-12	Up
LOC_Os02g11110	1114.92	-2.04354	0.282948	-7.22232	5.11082e-13	9.11732e-12	Down
LOC_Os02g02520	987.252	-2.10017	0.291036	-7.2162	5.34597e-13	9.52815e-12	Down
LOC_Os01g08440	261.48	-3.90326	0.540949	-7.21559	5.37012e-13	9.56251e-12	Down
LOC_Os04g06520	1118.92	-2.14972	0.298001	-7.21378	5.44181e-13	9.68139e-12	Down
LOC_Os05g30190	397.803	-2.6973	0.374022	-7.21162	5.52904e-13	9.82768e-12	Down
LOC_Os01g73800	789.234	2.37255	0.329033	7.21068	5.56734e-13	9.88681e-12	Up
LOC_Os03g03360	1794.62	-2.4185	0.335494	-7.20879	5.64515e-13	1.00159e-11	Down
LOC_Os06g40500	215.553	-4.44718	0.617202	-7.20538	5.78803e-13	1.02602e-11	Down
LOC_Os02g43340	99.3055	-5.01422	0.696009	-7.20425	5.8364e-13	1.03366e-11	Down
LOC_Os03g21060	553.142	2.43314	0.33794	7.19993	6.02423e-13	1.06596e-11	Up
LOC_Os12g17430	677.034	-2.64487	0.367519	-7.19656	6.17518e-13	1.09071e-11	Down
LOC_Os01g42280	134.619	-3.39757	0.47211	-7.19657	6.17477e-13	1.09071e-11	Down
LOC_Os08g33540	1011.61	-2.24909	0.312566	-7.19557	6.21996e-13	1.097e-11	Down
LOC_Os02g17650	527.237	-2.31921	0.322313	-7.19553	6.222e-13	1.097e-11	Down
LOC_Os05g34500	222.802	2.80075	0.389266	7.19495	6.24835e-13	1.10066e-11	Up
LOC_Os11g40590	1144.69	3.32093	0.461767	7.19178	6.39519e-13	1.12552e-11	Up
LOC_Os04g52390	1637.06	-2.38172	0.331477	-7.18518	6.71191e-13	1.1802e-11	Down
LOC_Os10g33130	1065.97	1.9105	0.265908	7.18481	6.7301e-13	1.18234e-11	Up
LOC_Os02g01150	13549.8	-2.0691	0.288054	-7.18303	6.81816e-13	1.19674e-11	Down
LOC_Os02g39970	11626.4	1.86626	0.259906	7.18054	6.9439e-13	1.21772e-11	Up
LOC_Os07g48680	544.593	3.20435	0.446399	7.17822	7.06249e-13	1.23742e-11	Up
LOC_Os11g45710	1180.74	-3.2301	0.450011	-7.17783	7.08285e-13	1.23988e-11	Down
LOC_Os01g52130	90.6622	4.34969	0.606041	7.17722	7.11429e-13	1.24427e-11	Up
LOC_Os11g05990	8869	2.17359	0.302997	7.17365	7.30263e-13	1.27608e-11	Up
LOC_Os05g32140	1225.34	-2.13694	0.297976	-7.17152	7.41679e-13	1.29487e-11	Down
LOC_Os03g17480	148.837	-6.20457	0.865563	-7.16825	7.59621e-13	1.32502e-11	Down
LOC_Os10g35030	19961.7	-3.57028	0.498444	-7.16285	7.90187e-13	1.37711e-11	Down
LOC_Os02g38240	965.426	-2.48484	0.346964	-7.16168	7.96961e-13	1.38769e-11	Down
LOC_Os07g35480	1309.79	3.50635	0.490016	7.15557	8.33235e-13	1.44877e-11	Up
LOC_Os01g66890	399.262	-3.19086	0.445929	-7.15553	8.33519e-13	1.44877e-11	Down
LOC_Os12g03040	309.471	2.44112	0.341193	7.15466	8.38776e-13	1.45662e-11	Up
LOC_Os09g36200	742.547	3.88215	0.542878	7.15106	8.61089e-13	1.49405e-11	Up
LOC_Os03g11310	432.11	-2.42591	0.339271	-7.15036	8.65501e-13	1.50038e-11	Down
LOC_Os06g02380	19419	-1.69637	0.237256	-7.14996	8.68055e-13	1.50348e-11	Down
LOC_Os01g03340	7307.64	2.38475	0.333705	7.14627	8.91698e-13	1.54307e-11	Up
LOC_Os08g34790	480.82	3.04402	0.426099	7.14393	9.06989e-13	1.56815e-11	Up
LOC_Os04g58640	1515.6	1.94066	0.271738	7.14166	9.22071e-13	1.59282e-11	Up
LOC_Os11g37960	594.519	2.88246	0.403735	7.13949	9.36767e-13	1.61679e-11	Up
LOC_Os02g50060	319.488	3.43026	0.480522	7.13861	9.4277e-13	1.62572e-11	Up
LOC_Os01g51920	4109.85	-2.38254	0.334032	-7.13268	9.84326e-13	1.69589e-11	Down
LOC_Os07g39920	296.88	-3.02675	0.42448	-7.13049	1.00009e-12	1.72154e-11	Down
LOC_Os05g37830	144.038	3.2444	0.455204	7.12735	1.02322e-12	1.7598e-11	Up
LOC_Os08g08990	234.489	3.51004	0.492896	7.12125	1.06951e-12	1.83782e-11	Up
LOC_Os03g22490	5604.38	2.13858	0.300366	7.1199	1.08002e-12	1.85425e-11	Up
LOC_Os05g44080	919.091	1.9316	0.271363	7.11815	1.09384e-12	1.87635e-11	Up
LOC_Os06g36940	132.345	-4.40522	0.618916	-7.11764	1.09788e-12	1.88163e-11	Down
LOC_Os03g09060	992.852	-2.40467	0.337861	-7.11734	1.10032e-12	1.88417e-11	Down
LOC_Os03g20700	24961	-2.64387	0.371491	-7.1169	1.1038e-12	1.88696e-11	Down
LOC_Os05g02250	164.161	-3.22392	0.452996	-7.11689	1.10387e-12	1.88696e-11	Down
LOC_Os01g52710	85.5377	6.40014	0.899532	7.11496	1.11946e-12	1.91193e-11	Up
LOC_Os12g02960	620.126	2.74041	0.385224	7.11381	1.12883e-12	1.92626e-11	Up
LOC_Os04g59340	284.467	-2.63359	0.370302	-7.11199	1.14378e-12	1.95008e-11	Down
LOC_Os03g22790	1089.12	2.0912	0.294274	7.10631	1.19182e-12	2.03024e-11	Up
LOC_Os11g12530	421.042	-2.19629	0.309078	-7.10595	1.19498e-12	2.03385e-11	Down
LOC_Os01g33110	77.1102	-5.06847	0.713287	-7.1058	1.19631e-12	2.03434e-11	Down
LOC_Os06g16300	512.465	-2.11723	0.298079	-7.10293	1.22136e-12	2.07515e-11	Down
LOC_Os03g13870	309.01	-4.99723	0.7036	-7.10238	1.22627e-12	2.08168e-11	Down
LOC_Os04g48930	93.2679	-6.95768	0.979765	-7.10137	1.23523e-12	2.09508e-11	Down
LOC_Os09g33930	2338.72	1.78414	0.251264	7.10064	1.2418e-12	2.10442e-11	Up
LOC_Os08g07690	133.498	-4.08558	0.575594	-7.09803	1.2655e-12	2.14274e-11	Down
LOC_Os08g32870	633.516	-2.18114	0.307351	-7.0966	1.27865e-12	2.16313e-11	Down
LOC_Os06g45090	2660.75	3.30617	0.466475	7.08755	1.36506e-12	2.30733e-11	Up
LOC_Os04g50060	591.462	2.18343	0.308125	7.08618	1.37868e-12	2.32834e-11	Up
LOC_Os05g50190	1762.24	2.10758	0.297436	7.08583	1.38218e-12	2.33224e-11	Up
LOC_Os05g35190	876.595	1.91005	0.269585	7.08517	1.38877e-12	2.34136e-11	Up
LOC_Os03g63150	811.752	1.99427	0.281525	7.0838	1.40254e-12	2.36255e-11	Up
LOC_Os03g18120	151.443	10.6917	1.51059	7.07781	1.46455e-12	2.46488e-11	Up
LOC_Os01g12560	534.404	2.38592	0.337233	7.07497	1.49476e-12	2.51357e-11	Up
LOC_Os09g34250	198.67	-11.0885	1.56759	-7.07361	1.50958e-12	2.53633e-11	Down
LOC_Os12g25170	288.028	-3.66449	0.518116	-7.07272	1.5193e-12	2.55047e-11	Down
LOC_Os03g01200	1490.67	-2.63876	0.373304	-7.06866	1.56432e-12	2.62381e-11	Down
LOC_Os10g20090	949.096	1.90641	0.269853	7.06464	1.61028e-12	2.69859e-11	Up
LOC_Os03g61030	299.164	-2.5956	0.367462	-7.06359	1.62253e-12	2.7168e-11	Down
LOC_Os02g54650	2049.93	-1.79811	0.254632	-7.06159	1.64611e-12	2.75393e-11	Down
LOC_Os02g43930	7218.12	1.68554	0.238731	7.06042	1.65994e-12	2.77472e-11	Up
LOC_Os02g49326	1283.11	-2.31246	0.32765	-7.05771	1.69272e-12	2.82711e-11	Down
LOC_Os11g13810	541.031	-2.35793	0.334213	-7.05517	1.72386e-12	2.87666e-11	Down
LOC_Os02g45520	190.574	-3.06317	0.434317	-7.05284	1.75307e-12	2.92292e-11	Down
LOC_Os01g51380	711.889	-2.69788	0.382872	-7.04643	1.83561e-12	3.05794e-11	Down
LOC_Os02g35630	3817.09	-1.84812	0.262382	-7.04363	1.87299e-12	3.11758e-11	Down
LOC_Os01g63410	7760.62	2.14124	0.304016	7.04319	1.87884e-12	3.12467e-11	Up
LOC_Os03g13450	432.565	-3.93469	0.558694	-7.04266	1.8861e-12	3.13408e-11	Down
LOC_Os01g59080	3428.23	-1.8655	0.264891	-7.04251	1.88808e-12	3.13473e-11	Down
LOC_Os10g02480	2782.62	1.98433	0.281821	7.04109	1.90736e-12	3.16405e-11	Up
LOC_Os07g46780	456.125	-3.77134	0.535648	-7.04071	1.91265e-12	3.17015e-11	Down
LOC_Os12g16080	874.843	3.84532	0.546288	7.039	1.93623e-12	3.20653e-11	Up
LOC_Os09g16760	2477.46	1.98429	0.282033	7.03567	1.98301e-12	3.28124e-11	Up
LOC_Os10g28080	1120.68	2.92466	0.415765	7.03441	2.00113e-12	3.30843e-11	Up
LOC_Os03g51390	1234.09	3.55927	0.506288	7.03013	2.06346e-12	3.40574e-11	Up
LOC_Os04g52180	2174.25	2.38791	0.339668	7.03013	2.06345e-12	3.40574e-11	Up
LOC_Os04g49954	1595.23	-2.0466	0.291135	-7.02971	2.06963e-12	3.41306e-11	Down
LOC_Os02g07350	1454.52	-2.14717	0.305636	-7.02523	2.1371e-12	3.52138e-11	Down
LOC_Os03g59774	346.487	-2.3206	0.330416	-7.02326	2.16748e-12	3.5671e-11	Down
LOC_Os07g02200	338.92	-10.4147	1.4829	-7.0232	2.16848e-12	3.5671e-11	Down
LOC_Os02g48570	95.8496	-7.00001	0.99681	-7.02242	2.18061e-12	3.58405e-11	Down
LOC_Os03g17174	133.005	-6.03998	0.861142	-7.01392	2.31734e-12	3.80559e-11	Down
LOC_Os01g25990	10483.6	2.58612	0.368792	7.01242	2.34226e-12	3.8433e-11	Up
LOC_Os01g56790	2737.14	1.72418	0.24604	7.00775	2.42185e-12	3.97059e-11	Up
LOC_Os05g05040	126.078	-5.96975	0.851895	-7.00761	2.42419e-12	3.97109e-11	Down
LOC_Os08g42700	9718.54	3.95175	0.564176	7.00446	2.47931e-12	4.05802e-11	Up
LOC_Os07g07320	369.947	-2.67624	0.382214	-7.00194	2.5244e-12	4.12838e-11	Down
LOC_Os05g26840	511.316	-2.96114	0.422946	-7.00123	2.53725e-12	4.14594e-11	Down
LOC_Os06g39040	318.172	-2.39419	0.341992	-7.00072	2.54657e-12	4.15771e-11	Down
LOC_Os03g63360	1816.81	-2.24483	0.320754	-6.99861	2.58512e-12	4.21713e-11	Down
LOC_Os01g51870	900.234	-2.52652	0.361158	-6.99562	2.64096e-12	4.30466e-11	Down
LOC_Os03g51760	95.0245	-6.98657	0.999065	-6.9931	2.6887e-12	4.37883e-11	Down
LOC_Os06g14740	7643.33	2.10878	0.301716	6.98929	2.76281e-12	4.4958e-11	Up
LOC_Os01g25600	601.424	-2.28608	0.327153	-6.98779	2.79252e-12	4.54038e-11	Down
LOC_Os06g11630	1134.42	-2.57346	0.368352	-6.98641	2.82013e-12	4.58148e-11	Down
LOC_Os06g36380	107.415	4.67509	0.669628	6.98162	2.91789e-12	4.73639e-11	Up
LOC_Os05g38290	116.593	-7.86935	1.12745	-6.97979	2.95613e-12	4.7945e-11	Down
LOC_Os05g05030	123.164	-5.10954	0.732124	-6.97906	2.97159e-12	4.8156e-11	Down
LOC_Os01g25820	4522.91	1.84123	0.263976	6.97498	3.0591e-12	4.95333e-11	Up
LOC_Os02g35490	271.946	2.88319	0.413565	6.97156	3.1345e-12	5.06785e-11	Up
LOC_Os05g46340	843.485	-2.12388	0.30465	-6.97154	3.13499e-12	5.06785e-11	Down
LOC_Os04g37490	229.036	-3.67405	0.527026	-6.97129	3.14054e-12	5.07264e-11	Down
LOC_Os09g29660	427.564	2.13626	0.30649	6.97009	3.16745e-12	5.11191e-11	Up
LOC_Os04g56230	1099.55	-3.2713	0.469635	-6.96562	3.26966e-12	5.27253e-11	Down
LOC_Os10g35940	207.212	-2.6321	0.377969	-6.9638	3.31208e-12	5.33655e-11	Down
LOC_Os03g15960	9122.99	-1.71461	0.246259	-6.96262	3.34008e-12	5.37726e-11	Down
LOC_Os08g38900	4824.69	1.87772	0.269696	6.96236	3.34615e-12	5.38261e-11	Up
LOC_Os03g22634	114.482	-7.84494	1.1268	-6.96213	3.35154e-12	5.38688e-11	Down
LOC_Os03g63370	184.658	-2.9163	0.418938	-6.96118	3.37437e-12	5.41913e-11	Down
LOC_Os02g34810	11462.6	-2.86644	0.411935	-6.95849	3.4394e-12	5.51906e-11	Down
LOC_Os11g38020	830.777	-1.97685	0.284108	-6.9581	3.44889e-12	5.52977e-11	Down
LOC_Os11g45190	1695.28	3.39918	0.488799	6.95414	3.54723e-12	5.68279e-11	Up
LOC_Os04g10750	144.447	-3.20512	0.461001	-6.95252	3.58815e-12	5.74367e-11	Down
LOC_Os04g49570	648.848	-2.19988	0.31646	-6.95153	3.61335e-12	5.77929e-11	Down
LOC_Os04g49757	487.56	2.51945	0.362564	6.94899	3.67914e-12	5.87974e-11	Up
LOC_Os01g16350	1288.82	2.00584	0.288935	6.94219	3.86068e-12	6.16484e-11	Up
LOC_Os04g51300	2644.7	-4.39914	0.633846	-6.94038	3.9104e-12	6.23917e-11	Down
LOC_Os12g03470	4346.59	2.47383	0.356587	6.93754	3.98998e-12	6.36097e-11	Up
LOC_Os02g04330	151.247	-3.11628	0.449285	-6.93609	4.0311e-12	6.42131e-11	Down
LOC_Os08g03310	17412.7	-1.90844	0.275225	-6.93411	4.08797e-12	6.50663e-11	Down
LOC_Os02g05890	407.463	-2.25799	0.325711	-6.9325	4.13467e-12	6.57563e-11	Down
LOC_Os09g28850	124.598	-3.5284	0.509046	-6.93139	4.16737e-12	6.62227e-11	Down
LOC_Os01g69950	1958.34	-3.55419	0.51313	-6.92649	4.31419e-12	6.85003e-11	Down
LOC_Os05g02530	4116.99	-2.34527	0.338607	-6.92624	4.3218e-12	6.85658e-11	Down
LOC_Os09g17750	226.374	2.69678	0.389384	6.92576	4.33631e-12	6.87405e-11	Up
LOC_Os07g08390	295.504	-2.95261	0.426373	-6.92496	4.36105e-12	6.90769e-11	Down
LOC_Os04g52770	171.829	7.12021	1.02828	6.92436	4.37942e-12	6.9312e-11	Up
LOC_Os05g43840	1214.42	-1.81086	0.26169	-6.91986	4.5209e-12	7.14936e-11	Down
LOC_Os05g50230	1573.35	-1.88293	0.272198	-6.91748	4.59744e-12	7.26454e-11	Down
LOC_Os03g54040	108.474	-6.76163	0.97769	-6.91592	4.64833e-12	7.33905e-11	Down
LOC_Os05g32320	882.704	-2.27607	0.329312	-6.91158	4.79295e-12	7.56132e-11	Down
LOC_Os05g15880	116.407	4.443	0.643037	6.90939	4.86728e-12	7.66935e-11	Up
LOC_Os06g06160	7444.65	1.70638	0.246967	6.90934	4.86924e-12	7.66935e-11	Up
LOC_Os10g42299	1489.29	-3.65483	0.529083	-6.90786	4.92022e-12	7.74343e-11	Down
LOC_Os03g63200	1721.85	1.72924	0.250334	6.90773	4.92464e-12	7.74419e-11	Up
LOC_Os07g38150	163.332	-3.42741	0.496218	-6.90706	4.94806e-12	7.77479e-11	Down
LOC_Os08g15460	445.635	-2.56325	0.371115	-6.90689	4.95408e-12	7.77803e-11	Down
LOC_Os05g33290	1800.35	-2.04345	0.296029	-6.90286	5.09645e-12	7.99516e-11	Down
LOC_Os04g59000	2605.02	1.77051	0.256495	6.90272	5.10179e-12	7.99715e-11	Up
LOC_Os04g52640	4984.07	1.79853	0.260605	6.90136	5.1508e-12	8.06753e-11	Up
LOC_Os06g30970	10559.1	-2.43726	0.353187	-6.90076	5.17238e-12	8.09488e-11	Down
LOC_Os04g57739	281.016	-3.12804	0.45336	-6.89967	5.21228e-12	8.15083e-11	Down
LOC_Os06g50130	222.966	-3.51744	0.51031	-6.89276	5.47214e-12	8.55038e-11	Down
LOC_Os03g20340	4435.65	1.65238	0.239739	6.89245	5.48415e-12	8.56233e-11	Up
LOC_Os03g26870	1766.38	-1.99751	0.289932	-6.88959	5.59528e-12	8.72813e-11	Down
LOC_Os09g29404	266.484	-3.04334	0.441737	-6.88949	5.59923e-12	8.72813e-11	Down
LOC_Os03g57310	492.671	2.97971	0.432791	6.88486	5.78424e-12	9.00937e-11	Up
LOC_Os01g20940	530.277	2.30646	0.335051	6.88391	5.82305e-12	9.06263e-11	Up
LOC_Os03g49720	2602.09	-2.00603	0.291476	-6.88231	5.88886e-12	9.1578e-11	Down
LOC_Os09g30400	8470.75	1.65179	0.240028	6.88167	5.91554e-12	9.19202e-11	Up
LOC_Os01g50100	832.699	-2.75456	0.400307	-6.88111	5.93876e-12	9.2208e-11	Down
LOC_Os01g69120	3324.2	-1.90224	0.276452	-6.88089	5.94792e-12	9.22773e-11	Down
LOC_Os01g39960	2164.26	-2.2651	0.329193	-6.88076	5.9536e-12	9.22926e-11	Down
LOC_Os01g11230	491.613	-2.14249	0.311531	-6.8773	6.09976e-12	9.44838e-11	Down
LOC_Os07g44180	364.389	-3.60909	0.524834	-6.87663	6.12866e-12	9.48565e-11	Down
LOC_Os12g39400	101.911	3.93586	0.572519	6.87464	6.21475e-12	9.61133e-11	Up
LOC_Os05g44810	204.573	2.8264	0.411198	6.87356	6.26195e-12	9.67671e-11	Up
LOC_Os03g12879	561.614	2.91792	0.424732	6.87004	6.41851e-12	9.91084e-11	Up
LOC_Os03g57580	1271.31	1.79792	0.261736	6.86919	6.45668e-12	9.96196e-11	Up
LOC_Os07g10910	177.411	-3.37504	0.491393	-6.86831	6.49681e-12	1.0016e-10	Down
LOC_Os10g01480	538.108	-2.07614	0.302286	-6.86815	6.50405e-12	1.00193e-10	Down
LOC_Os01g40280	210.965	-2.78284	0.405287	-6.86633	6.58724e-12	1.01395e-10	Down
LOC_Os03g21210	680.667	-2.70905	0.395043	-6.85761	7.00245e-12	1.07702e-10	Down
LOC_Os03g60130	6326.47	1.68828	0.246267	6.85546	7.1083e-12	1.09244e-10	Up
LOC_Os04g34600	316.859	-3.05579	0.44586	-6.85369	7.19669e-12	1.10516e-10	Down
LOC_Os04g08828	201.18	-3.5463	0.517512	-6.85259	7.25231e-12	1.11283e-10	Down
LOC_Os03g63900	484.398	2.26043	0.329982	6.85017	7.37648e-12	1.131e-10	Up
LOC_Os11g40760	338.158	2.58782	0.378056	6.84507	7.64374e-12	1.17107e-10	Up
LOC_Os03g50210	769.637	2.916	0.426284	6.84051	7.891e-12	1.20801e-10	Up
LOC_Os01g50010	275.667	-2.53853	0.371144	-6.83974	7.93369e-12	1.21359e-10	Down
LOC_Os03g04770	3456.73	-3.05735	0.447064	-6.83872	7.99013e-12	1.22128e-10	Down
LOC_Os02g37600	146.735	-3.01758	0.441497	-6.83488	8.20735e-12	1.2535e-10	Down
LOC_Os06g49490	1946.87	1.84322	0.269852	6.83049	8.46259e-12	1.29148e-10	Up
LOC_Os10g02490	171.331	4.25587	0.623347	6.82745	8.64343e-12	1.31806e-10	Up
LOC_Os01g44390	1009.65	-3.29832	0.483171	-6.8264	8.70701e-12	1.32672e-10	Down
LOC_Os01g40630	4461.43	-2.68225	0.392948	-6.82596	8.73404e-12	1.32981e-10	Down
LOC_Os10g42900	220.944	-3.7123	0.543938	-6.82487	8.80068e-12	1.33892e-10	Down
LOC_Os01g05900	497.157	2.8931	0.423999	6.82336	8.89344e-12	1.35198e-10	Up
LOC_Os10g38780	1861.89	-1.72007	0.252177	-6.82086	9.0496e-12	1.37466e-10	Down
LOC_Os08g05280	129.157	-3.88159	0.569206	-6.8193	9.14835e-12	1.38858e-10	Down
LOC_Os08g09200	6552.68	1.70054	0.249468	6.81666	9.31807e-12	1.41325e-10	Up
LOC_Os12g25090	94.0679	5.05608	0.742272	6.81162	9.65037e-12	1.46252e-10	Up
LOC_Os12g02330	2716.43	-3.01896	0.443219	-6.81143	9.66326e-12	1.46335e-10	Down
LOC_Os08g09040	89.6563	4.97762	0.730822	6.81098	9.69337e-12	1.46678e-10	Up
LOC_Os04g43360	111.407	-3.80386	0.558953	-6.80533	1.00816e-11	1.52435e-10	Down
LOC_Os04g33590	390.802	-2.53828	0.373097	-6.80328	1.0226e-11	1.545e-10	Down
LOC_Os12g08260	12206.6	2.07343	0.304992	6.79832	1.05846e-11	1.59794e-10	Up
LOC_Os03g60840	13667.2	2.04113	0.300347	6.79589	1.07647e-11	1.62388e-10	Up
LOC_Os07g02120	87.3998	-4.13123	0.608182	-6.79276	1.10012e-11	1.65828e-10	Down
LOC_Os03g38970	1757.1	-1.91023	0.281304	-6.79063	1.11642e-11	1.68157e-10	Down
LOC_Os12g02540	300.87	-2.78424	0.410134	-6.7886	1.13225e-11	1.7041e-10	Down
LOC_Os07g41230	233.387	2.48202	0.365757	6.786	1.15289e-11	1.73384e-10	Up
LOC_Os05g34650	8839.52	-2.7382	0.403628	-6.78398	1.16907e-11	1.75682e-10	Down
LOC_Os12g13460	665.878	-2.18644	0.322302	-6.78384	1.17023e-11	1.75722e-10	Down
LOC_Os11g40970	802.793	1.95677	0.288491	6.78279	1.1788e-11	1.76874e-10	Up
LOC_Os05g08620	292.372	-2.64721	0.390462	-6.77969	1.2043e-11	1.80562e-10	Down
LOC_Os09g23084	171.493	-3.45195	0.509359	-6.77705	1.22652e-11	1.83753e-10	Down
LOC_Os05g33840	3832.15	-4.34421	0.641055	-6.77666	1.22986e-11	1.84113e-10	Down
LOC_Os03g09940	704.12	-2.77521	0.409601	-6.77538	1.24077e-11	1.85606e-10	Down
LOC_Os05g43310	695.795	-2.58095	0.381048	-6.77329	1.2589e-11	1.88173e-10	Down
LOC_Os02g47020	30146.3	-2.74511	0.405346	-6.77227	1.26773e-11	1.8935e-10	Down
LOC_Os06g45100	182.395	-3.0964	0.457343	-6.7704	1.28425e-11	1.91671e-10	Down
LOC_Os12g42210	164.261	-3.61229	0.533579	-6.76992	1.28855e-11	1.92167e-10	Down
LOC_Os04g58390	1126.67	1.8439	0.272398	6.76915	1.29539e-11	1.9304e-10	Up
LOC_Os11g05550	99.9846	-4.69655	0.694052	-6.76686	1.31604e-11	1.9597e-10	Down
LOC_Os01g24980	149.665	3.3536	0.495609	6.76662	1.31825e-11	1.9615e-10	Up
LOC_Os07g46420	244.099	-2.79399	0.412944	-6.76603	1.32361e-11	1.96799e-10	Down
LOC_Os01g71330	150.646	-3.27112	0.48352	-6.76521	1.33116e-11	1.97771e-10	Down
LOC_Os10g22310	99.7541	-5.01979	0.742024	-6.76499	1.33317e-11	1.97919e-10	Down
LOC_Os03g12020	539.083	-3.22023	0.476843	-6.75323	1.44591e-11	2.14496e-10	Down
LOC_Os01g64930	638.454	-2.15152	0.31889	-6.74689	1.51043e-11	2.23897e-10	Down
LOC_Os03g03470	190.572	-2.92986	0.434333	-6.74565	1.52341e-11	2.25651e-10	Down
LOC_Os02g49520	554.695	-1.99345	0.2956	-6.74375	1.54345e-11	2.28447e-10	Down
LOC_Os12g28137	2592.56	-2.37208	0.351871	-6.74135	1.56926e-11	2.32093e-10	Down
LOC_Os03g62790	3007.11	-2.02566	0.300541	-6.74007	1.58307e-11	2.33958e-10	Down
LOC_Os04g10350	446.493	-2.58221	0.383247	-6.73771	1.60905e-11	2.37619e-10	Down
LOC_Os04g45000	658.788	-4.03871	0.599535	-6.73642	1.62342e-11	2.39561e-10	Down
LOC_Os08g16830	99.1615	-5.28113	0.784067	-6.73555	1.63307e-11	2.40805e-10	Down
LOC_Os05g25370	123.718	-10.4053	1.545	-6.73483	1.64125e-11	2.41829e-10	Down
LOC_Os01g48000	142.629	3.22217	0.478446	6.73465	1.64321e-11	2.41937e-10	Up
LOC_Os01g16180	6757.05	2.02797	0.301142	6.73428	1.64746e-11	2.4238e-10	Up
LOC_Os02g47880	767.574	-2.13614	0.317219	-6.73396	1.65106e-11	2.42728e-10	Down
LOC_Os05g15510	211.285	-2.8288	0.420492	-6.72736	1.72764e-11	2.53796e-10	Down
LOC_Os01g64700	591.895	-2.00035	0.297377	-6.72664	1.73626e-11	2.54872e-10	Down
LOC_Os12g42860	2234.29	-2.51704	0.374275	-6.72513	1.75438e-11	2.5734e-10	Down
LOC_Os08g02490	1414.69	2.14617	0.319523	6.71679	1.85773e-11	2.72297e-10	Up
LOC_Os04g53998	713.935	-2.04127	0.303922	-6.71642	1.86239e-11	2.72776e-10	Down
LOC_Os05g39230	2563.97	-1.99051	0.296501	-6.71334	1.90219e-11	2.78397e-10	Down
LOC_Os02g01340	14681.1	-2.53397	0.377499	-6.71252	1.91286e-11	2.79751e-10	Down
LOC_Os03g01730	1598.4	1.79575	0.267541	6.71206	1.91901e-11	2.8044e-10	Up
LOC_Os06g40210	988.21	-2.67114	0.397973	-6.71186	1.92156e-11	2.80605e-10	Down
LOC_Os06g11130	99.5442	-4.25616	0.63427	-6.71034	1.94171e-11	2.83337e-10	Down
LOC_Os09g17560	89.1435	5.85473	0.872879	6.70738	1.98151e-11	2.8893e-10	Up
LOC_Os04g50110	709.64	-3.03593	0.452656	-6.70693	1.98765e-11	2.8961e-10	Down
LOC_Os09g38110	238.752	4.56315	0.680718	6.70344	2.03573e-11	2.96395e-10	Up
LOC_Os02g33500	1546.48	-1.7941	0.267666	-6.70275	2.04528e-11	2.97565e-10	Down
LOC_Os02g51410	2349.41	1.93366	0.288498	6.70253	2.04848e-11	2.9781e-10	Up
LOC_Os05g02420	9794.69	2.06936	0.308758	6.7022	2.05301e-11	2.98249e-10	Up
LOC_Os03g19650	932	-1.82088	0.27176	-6.70032	2.07967e-11	3.01898e-10	Down
LOC_Os04g41310	1966.77	1.69597	0.253164	6.6991	2.09709e-11	3.04202e-10	Up
LOC_Os07g20544	153.707	-3.04405	0.454586	-6.69632	2.13738e-11	3.09817e-10	Down
LOC_Os06g18990	166.215	-8.3865	1.25465	-6.68435	2.31959e-11	3.35982e-10	Down
LOC_Os07g41310	118.506	-4.11766	0.616096	-6.68347	2.33346e-11	3.37493e-10	Down
LOC_Os07g01810	114.394	-5.35667	0.80147	-6.68356	2.33206e-11	3.37493e-10	Down
LOC_Os07g43570	4265.76	-8.90527	1.33383	-6.67647	2.4477e-11	3.53754e-10	Down
LOC_Os01g65400	798.827	-1.94056	0.290683	-6.67587	2.45771e-11	3.5494e-10	Down
LOC_Os05g46200	2419.72	1.6651	0.249638	6.67006	2.55705e-11	3.69015e-10	Up
LOC_Os04g12499	111.316	-7.21131	1.08164	-6.66699	2.61111e-11	3.7654e-10	Down
LOC_Os03g24950	2358.71	-2.87156	0.430756	-6.66632	2.6229e-11	3.77963e-10	Down
LOC_Os03g44710	279.275	-3.02701	0.454089	-6.66611	2.62669e-11	3.78232e-10	Down
LOC_Os03g48920	1712.99	-2.15838	0.323923	-6.66325	2.67837e-11	3.85296e-10	Down
LOC_Os12g38270	817.816	-2.4256	0.36403	-6.66318	2.67967e-11	3.85296e-10	Down
LOC_Os10g42710	19406.7	1.81387	0.272292	6.66148	2.71081e-11	3.89488e-10	Up
LOC_Os01g48690	1817.81	-2.50469	0.376036	-6.66075	2.72426e-11	3.90848e-10	Down
LOC_Os01g04920	258.316	-2.56938	0.385746	-6.66081	2.72317e-11	3.90848e-10	Down
LOC_Os04g52614	527.711	2.5424	0.381886	6.6575	2.78531e-11	3.99315e-10	Up
LOC_Os03g20640	1315.57	-1.91918	0.288338	-6.65599	2.81395e-11	4.03128e-10	Down
LOC_Os03g14400	109.459	-3.72885	0.560289	-6.65521	2.82886e-11	4.04969e-10	Down
LOC_Os11g11210	324.229	-3.0811	0.462996	-6.6547	2.83883e-11	4.061e-10	Down
LOC_Os04g34250	88.1532	-3.99486	0.600362	-6.65409	2.85061e-11	4.07488e-10	Down
LOC_Os04g40100	124.51	-4.13265	0.621362	-6.65095	2.91202e-11	4.15963e-10	Down
LOC_Os09g30474	875.851	2.02547	0.304562	6.65042	2.9225e-11	4.16855e-10	Up
LOC_Os01g17170	14999.9	-3.35217	0.504048	-6.6505	2.92105e-11	4.16855e-10	Down
LOC_Os03g48000	3536.43	-2.12284	0.319276	-6.64892	2.95249e-11	4.20826e-10	Down
LOC_Os03g56869	179.525	-3.26719	0.491443	-6.64816	2.9678e-11	4.22702e-10	Down
LOC_Os01g45720	135.962	10.536	1.58531	6.64602	3.01126e-11	4.28395e-10	Up
LOC_Os01g68140	493.536	-2.68797	0.40445	-6.64598	3.01213e-11	4.28395e-10	Down
LOC_Os02g56900	4769.13	-2.58869	0.389726	-6.64232	3.08784e-11	4.38845e-10	Down
LOC_Os04g57930	1240.31	-2.61035	0.392996	-6.64217	3.09094e-11	4.38967e-10	Down
LOC_Os03g33580	878.231	2.36083	0.355821	6.63487	3.24785e-11	4.60917e-10	Up
LOC_Os02g49570	519.868	-1.97958	0.298518	-6.63136	3.32617e-11	4.71692e-10	Down
LOC_Os07g08030	1826.7	-2.8478	0.42967	-6.62787	3.40561e-11	4.82608e-10	Down
LOC_Os11g29900	2080.81	2.18681	0.330156	6.62357	3.50635e-11	4.96527e-10	Up
LOC_Os04g45910	1941.76	-1.81612	0.274226	-6.6227	3.52707e-11	4.99101e-10	Down
LOC_Os02g41510	190.182	3.18152	0.480556	6.62048	3.58025e-11	5.06261e-10	Up
LOC_Os02g35010	1035.28	-2.22328	0.335855	-6.61976	3.5979e-11	5.08392e-10	Down
LOC_Os02g14770	7241.91	2.18129	0.32953	6.6194	3.60661e-11	5.09255e-10	Up
LOC_Os03g17230	101.781	-4.36424	0.659572	-6.61677	3.67126e-11	5.18012e-10	Down
LOC_Os06g44450	8620.11	-2.25133	0.340251	-6.61666	3.67403e-11	5.18031e-10	Down
LOC_Os03g62780	976.983	-2.72761	0.412296	-6.61567	3.6987e-11	5.21134e-10	Down
LOC_Os03g18310	696.036	-2.38306	0.360279	-6.6145	3.72801e-11	5.24888e-10	Down
LOC_Os05g12640	115.721	-7.26752	1.09959	-6.60927	3.86214e-11	5.43383e-10	Down
LOC_Os12g01490	157.766	2.91625	0.44143	6.60638	3.93823e-11	5.53691e-10	Up
LOC_Os05g25390	315.579	2.58799	0.391808	6.60525	3.96859e-11	5.57313e-10	Up
LOC_Os02g17320	1957.57	1.98316	0.300241	6.60521	3.96966e-11	5.57313e-10	Up
LOC_Os05g12481	1214.32	2.75427	0.417097	6.60342	4.01791e-11	5.63684e-10	Up
LOC_Os03g06190	1871.5	-1.69795	0.257168	-6.60249	4.04303e-11	5.66803e-10	Down
LOC_Os03g03990	273.28	-4.16288	0.630952	-6.59777	4.17375e-11	5.84712e-10	Down
LOC_Os02g08230	72.3032	-4.42068	0.67006	-6.59744	4.18328e-11	5.85629e-10	Down
LOC_Os03g15270	149.61	-3.97608	0.602954	-6.59434	4.27166e-11	5.97575e-10	Down
LOC_Os02g39740	977.401	-1.79826	0.272704	-6.59418	4.27612e-11	5.97774e-10	Down
LOC_Os10g35110	15491.5	1.63163	0.247673	6.58783	4.46301e-11	6.23061e-10	Up
LOC_Os02g57670	1002.64	-2.57657	0.391111	-6.58782	4.46335e-11	6.23061e-10	Down
LOC_Os11g26130	1473.09	-1.81356	0.275352	-6.58634	4.50796e-11	6.28841e-10	Down
LOC_Os07g42940	3775.93	-1.91512	0.290886	-6.58375	4.58723e-11	6.39445e-10	Down
LOC_Os11g07200	566.818	3.51247	0.533687	6.58152	4.65658e-11	6.48652e-10	Up
LOC_Os01g58470	448.808	-2.26738	0.345043	-6.57128	4.98855e-11	6.94402e-10	Down
LOC_Os09g26880	15162.6	2.08924	0.318008	6.56977	5.03943e-11	7.00988e-10	Up
LOC_Os08g17390	227.355	-4.37413	0.666223	-6.56557	5.18347e-11	7.20513e-10	Down
LOC_Os01g01280	553.987	-2.66321	0.405661	-6.56511	5.19957e-11	7.22241e-10	Down
LOC_Os03g62700	1431.6	-1.69814	0.258875	-6.55969	5.39197e-11	7.48436e-10	Down
LOC_Os02g10580	84.0315	4.14466	0.631995	6.55806	5.4512e-11	7.56123e-10	Up
LOC_Os08g06380	259.492	-4.6452	0.708531	-6.5561	5.52323e-11	7.65573e-10	Down
LOC_Os06g48750	6448.51	1.58694	0.242086	6.55526	5.5545e-11	7.69364e-10	Up
LOC_Os02g04460	704.108	-3.24009	0.494359	-6.55412	5.59718e-11	7.7473e-10	Down
LOC_Os01g08270	2600.81	1.86406	0.284425	6.55377	5.61021e-11	7.75987e-10	Up
LOC_Os10g25590	287.978	10.1791	1.55345	6.55257	5.65553e-11	7.81705e-10	Up
LOC_Os09g24530	279.817	-3.32705	0.507865	-6.55106	5.71294e-11	7.89085e-10	Down
LOC_Os02g01080	391.175	2.18542	0.333768	6.54771	5.84242e-11	8.06401e-10	Up
LOC_Os06g48960	796.878	-2.69803	0.412357	-6.54296	6.03111e-11	8.31861e-10	Down
LOC_Os03g10210	144.361	4.43601	0.678043	6.54238	6.0548e-11	8.34542e-10	Up
LOC_Os05g11064	291.237	-2.84935	0.435757	-6.53885	6.19945e-11	8.53881e-10	Down
LOC_Os08g29370	1882.53	-4.19827	0.642228	-6.53705	6.27447e-11	8.63608e-10	Down
LOC_Os04g33240	163.423	2.76927	0.42376	6.53499	6.36147e-11	8.74969e-10	Up
LOC_Os06g07200	1273.32	1.74611	0.267264	6.53326	6.43534e-11	8.8451e-10	Up
LOC_Os04g57200	4418.75	2.84716	0.436172	6.52761	6.68271e-11	9.17868e-10	Up
LOC_Os01g71310	257.07	-2.51977	0.386133	-6.52565	6.77062e-11	9.29293e-10	Down
LOC_Os02g41890	170.948	2.82012	0.432462	6.52109	6.97986e-11	9.56674e-10	Up
LOC_Os06g46740	105.881	-10.1808	1.56119	-6.52117	6.97609e-11	9.56674e-10	Down
LOC_Os07g03467	108.717	10.2134	1.56649	6.51992	7.03428e-11	9.63461e-10	Up
LOC_Os11g05800	449.487	2.6768	0.41079	6.51623	7.20965e-11	9.86793e-10	Up
LOC_Os05g37530	97.072	-3.64134	0.559376	-6.50964	7.53311e-11	1.03035e-09	Down
LOC_Os08g07060	492.396	-2.38206	0.365972	-6.50884	7.57312e-11	1.0351e-09	Down
LOC_Os04g26920	33213.9	-2.41525	0.371269	-6.50539	7.74929e-11	1.05844e-09	Down
LOC_Os09g02710	4932.37	-2.15136	0.330743	-6.50462	7.78897e-11	1.06312e-09	Down
LOC_Os04g57330	793.156	1.93652	0.297776	6.50328	7.85898e-11	1.07181e-09	Up
LOC_Os01g70400	3739.67	-2.2772	0.350167	-6.50319	7.86351e-11	1.07181e-09	Down
LOC_Os11g02389	14508.5	-2.05073	0.315464	-6.50068	7.99582e-11	1.08908e-09	Down
LOC_Os02g45170	1340.73	-2.44278	0.375957	-6.49748	8.16759e-11	1.11171e-09	Down
LOC_Os08g07540	1125.52	-1.84053	0.283273	-6.49737	8.17337e-11	1.11173e-09	Down
LOC_Os06g51150	4811.8	1.97396	0.303838	6.49674	8.20774e-11	1.11563e-09	Up
LOC_Os02g46260	145.343	-2.95212	0.454562	-6.49443	8.33481e-11	1.13172e-09	Down
LOC_Os09g33680	2775.73	-3.17886	0.489478	-6.49438	8.33762e-11	1.13172e-09	Down
LOC_Os05g02060	382.151	-3.11432	0.479569	-6.494	8.35856e-11	1.13377e-09	Down
LOC_Os07g35290	145.61	-2.79258	0.430464	-6.48738	8.73413e-11	1.1839e-09	Down
LOC_Os05g42040	180.388	-2.80659	0.432845	-6.48405	8.92914e-11	1.2095e-09	Down
LOC_Os10g35770	6155.46	2.58934	0.399523	6.48108	9.10677e-11	1.23271e-09	Up
LOC_Os06g11310	105.639	-4.33817	0.669559	-6.47915	9.22427e-11	1.24775e-09	Down
LOC_Os06g07820	1279.21	2.48321	0.383302	6.47848	9.26493e-11	1.25239e-09	Up
LOC_Os01g39860	144.702	-5.34277	0.824824	-6.47746	9.32778e-11	1.26002e-09	Down
LOC_Os07g32590	243.288	-2.53997	0.392183	-6.4765	9.38748e-11	1.26721e-09	Down
LOC_Os04g46079	74.1343	-4.46115	0.689068	-6.47418	9.53303e-11	1.28598e-09	Down
LOC_Os01g65200	687.151	2.01255	0.310953	6.47218	9.65964e-11	1.30216e-09	Up
LOC_Os04g30330	159.186	3.15216	0.487227	6.46959	9.82674e-11	1.32378e-09	Up
LOC_Os02g51950	111.331	3.41525	0.527969	6.46865	9.88838e-11	1.33117e-09	Up
LOC_Os02g15900	1338.28	-3.06552	0.474051	-6.46664	1.00204e-10	1.34802e-09	Down
LOC_Os03g07880	551.333	2.05171	0.31731	6.46594	1.00671e-10	1.35337e-09	Up
LOC_Os11g35320	638.454	1.83005	0.283048	6.46552	1.00948e-10	1.35617e-09	Up
LOC_Os05g45830	2005.6	-1.71491	0.265344	-6.46296	1.02672e-10	1.37839e-09	Down
LOC_Os11g47870	839.254	1.78468	0.276177	6.4621	1.03262e-10	1.38441e-09	Up
LOC_Os03g16910	7356.88	1.53887	0.238136	6.46214	1.0323e-10	1.38441e-09	Up
LOC_Os01g45070	852.841	-1.98464	0.30716	-6.46128	1.03822e-10	1.39097e-09	Down
LOC_Os12g11660	140.541	-4.38345	0.678731	-6.45831	1.05881e-10	1.4176e-09	Down
LOC_Os02g50330	304.094	-2.97727	0.461006	-6.45819	1.05961e-10	1.41769e-09	Down
LOC_Os06g46366	2229.95	1.73009	0.267982	6.456	1.07507e-10	1.43741e-09	Up
LOC_Os06g03660	2965.23	1.71572	0.265834	6.45409	1.08868e-10	1.45461e-09	Up
LOC_Os01g31110	1611.87	-1.81924	0.281894	-6.45361	1.09219e-10	1.45831e-09	Down
LOC_Os04g58860	113.841	3.09931	0.48026	6.4534	1.09365e-10	1.45926e-09	Up
LOC_Os06g51290	3953.05	-3.27931	0.508164	-6.45325	1.09475e-10	1.45974e-09	Down
LOC_Os10g41780	12264.2	-1.54105	0.238816	-6.4529	1.09732e-10	1.46218e-09	Down
LOC_Os06g03930	2253.84	-2.24288	0.347722	-6.45022	1.11686e-10	1.4872e-09	Down
LOC_Os04g35290	1732.21	1.61195	0.249981	6.44828	1.13126e-10	1.50536e-09	Up
LOC_Os05g05160	4416.69	-2.01129	0.312192	-6.44248	1.17536e-10	1.56298e-09	Down
LOC_Os07g03050	703.873	2.21372	0.34375	6.43991	1.19547e-10	1.58865e-09	Up
LOC_Os01g66610	203.741	3.46912	0.538777	6.43889	1.20353e-10	1.59827e-09	Up
LOC_Os03g08860	2072.42	-2.75812	0.428362	-6.43875	1.20462e-10	1.59865e-09	Down
LOC_Os12g27994	2172.28	1.68148	0.261206	6.43737	1.21558e-10	1.6121e-09	Up
LOC_Os02g35820	1345.09	-1.79461	0.278856	-6.43561	1.22975e-10	1.62979e-09	Down
LOC_Os07g37270	1807.84	1.65875	0.257836	6.43336	1.24816e-10	1.65307e-09	Up
LOC_Os09g17740	45610.8	-3.70448	0.575898	-6.43252	1.25503e-10	1.66106e-09	Down
LOC_Os10g36650	89.8065	-9.943	1.54579	-6.43233	1.25662e-10	1.66204e-09	Down
LOC_Os06g24730	12761.8	2.78316	0.432791	6.43074	1.26988e-10	1.67845e-09	Up
LOC_Os07g25900	63.8152	5.14202	0.79992	6.42817	1.29153e-10	1.70591e-09	Up
LOC_Os04g35130	821.387	1.94094	0.301978	6.42741	1.29793e-10	1.70977e-09	Up
LOC_Os05g49770	3835.41	-2.0456	0.318249	-6.42766	1.29584e-10	1.70977e-09	Down
LOC_Os02g49870	5634.03	-2.81636	0.438177	-6.42746	1.29756e-10	1.70977e-09	Down
LOC_Os05g03900	411.924	-2.89537	0.450458	-6.42761	1.29627e-10	1.70977e-09	Down
LOC_Os04g45490	1483.12	-1.63599	0.254551	-6.42696	1.30184e-10	1.71376e-09	Down
LOC_Os05g48700	177.673	4.68607	0.729359	6.42491	1.3195e-10	1.73585e-09	Up
LOC_Os04g09900	339.881	3.73815	0.581855	6.42454	1.3227e-10	1.73889e-09	Up
LOC_Os07g42200	371.546	-2.05809	0.320383	-6.42386	1.32864e-10	1.74438e-09	Down
LOC_Os04g42784	235.613	-2.50734	0.390313	-6.42393	1.32799e-10	1.74438e-09	Down
LOC_Os07g04180	996.709	-2.4204	0.3768	-6.42358	1.33108e-10	1.74524e-09	Down
LOC_Os11g05380	99.445	-6.03584	0.939635	-6.4236	1.33085e-10	1.74524e-09	Down
LOC_Os01g52730	267.626	2.44008	0.379926	6.42251	1.34049e-10	1.75641e-09	Up
LOC_Os02g44360	446.533	-2.11431	0.329239	-6.4218	1.34673e-10	1.7634e-09	Down
LOC_Os11g16310	171.89	-3.10506	0.483528	-6.42168	1.34776e-10	1.76358e-09	Down
LOC_Os01g54020	206.29	-2.87198	0.447299	-6.42072	1.35632e-10	1.7736e-09	Down
LOC_Os07g16600	131.327	-2.9686	0.462685	-6.41603	1.39873e-10	1.82785e-09	Down
LOC_Os04g46610	588.473	-2.78373	0.434236	-6.41065	1.44897e-10	1.89223e-09	Down
LOC_Os04g31924	1970.25	-1.6673	0.260303	-6.40523	1.50139e-10	1.95761e-09	Down
LOC_Os04g51792	1809.1	-1.86563	0.29127	-6.40517	1.50202e-10	1.95761e-09	Down
LOC_Os03g37260	129.483	-2.97332	0.464203	-6.40523	1.50147e-10	1.95761e-09	Down
LOC_Os01g64490	211.092	-2.41891	0.377688	-6.40451	1.50857e-10	1.96484e-09	Down
LOC_Os03g12064	3093.73	1.61618	0.252452	6.40192	1.53435e-10	1.99709e-09	Up
LOC_Os06g10410	119.882	-3.25084	0.507997	-6.39933	1.56057e-10	2.02988e-09	Down
LOC_Os02g44500	1718.64	-2.56551	0.400942	-6.3987	1.56708e-10	2.037e-09	Down
LOC_Os01g63854	670.168	-3.07389	0.480934	-6.39151	1.64257e-10	2.13372e-09	Down
LOC_Os04g42250	4226.69	1.98586	0.310786	6.38979	1.66118e-10	2.15646e-09	Up
LOC_Os12g40920	92.4086	-3.62296	0.567041	-6.38924	1.66717e-10	2.16281e-09	Down
LOC_Os05g39760	7563.66	1.62743	0.25475	6.38832	1.67723e-10	2.17442e-09	Up
LOC_Os03g39860	674.875	-2.50358	0.392053	-6.38583	1.70474e-10	2.20863e-09	Down
LOC_Os05g46490	2791.51	1.61535	0.253113	6.38195	1.74851e-10	2.26385e-09	Up
LOC_Os06g08560	741.014	-2.07071	0.324492	-6.38138	1.75497e-10	2.2707e-09	Down
LOC_Os06g10510	83.8374	-3.58477	0.561871	-6.38007	1.77011e-10	2.28879e-09	Down
LOC_Os03g25080	102.075	-3.61851	0.567269	-6.37882	1.78453e-10	2.30592e-09	Down
LOC_Os03g02685	357.388	-2.78621	0.436823	-6.37837	1.78987e-10	2.31129e-09	Down
LOC_Os01g28680	4156.31	-2.18581	0.34278	-6.37672	1.80922e-10	2.33475e-09	Down
LOC_Os01g47330	388.06	-3.07369	0.482088	-6.37578	1.82031e-10	2.34752e-09	Down
LOC_Os01g40310	1839.07	-3.00321	0.471186	-6.37373	1.84489e-10	2.37766e-09	Down
LOC_Os05g49240	91.7819	-9.97311	1.56485	-6.37318	1.85142e-10	2.38451e-09	Down
LOC_Os07g09370	116.114	-4.14678	0.650725	-6.37255	1.85913e-10	2.39286e-09	Down
LOC_Os03g53640	267.046	-2.88636	0.453078	-6.37056	1.88339e-10	2.4225e-09	Down
LOC_Os07g23990	16363	2.81896	0.442602	6.36907	1.90183e-10	2.44462e-09	Up
LOC_Os12g42230	901.09	1.74407	0.273855	6.36859	1.90776e-10	2.45064e-09	Up
LOC_Os01g61590	136.745	-2.95243	0.463644	-6.36788	1.91658e-10	2.46036e-09	Down
LOC_Os01g11730	125.141	10.4164	1.63597	6.36709	1.92642e-10	2.47138e-09	Up
LOC_Os04g45600	799.128	-2.35988	0.370681	-6.36635	1.93585e-10	2.48186e-09	Down
LOC_Os08g25720	2019.32	2.03082	0.319156	6.36309	1.97738e-10	2.53345e-09	Up
LOC_Os10g10130	58147.8	1.56702	0.246382	6.36011	2.01605e-10	2.58131e-09	Up
LOC_Os03g55930	718.124	-2.98046	0.468907	-6.3562	2.06807e-10	2.64619e-09	Down
LOC_Os08g44680	31314.9	-2.8462	0.447929	-6.35414	2.09592e-10	2.68007e-09	Down
LOC_Os08g01490	772.768	-2.2403	0.352608	-6.35349	2.10478e-10	2.68966e-09	Down
LOC_Os07g28790	631.662	-2.19826	0.346074	-6.35201	2.12514e-10	2.71391e-09	Down
LOC_Os04g39350	2132.65	3.47414	0.546979	6.3515	2.13223e-10	2.72118e-09	Up
LOC_Os01g01450	2364.08	-2.09551	0.330093	-6.34825	2.17785e-10	2.7776e-09	Down
LOC_Os01g06740	138.583	-3.90459	0.615135	-6.34752	2.18811e-10	2.78888e-09	Down
LOC_Os02g10690	464.873	2.87154	0.452429	6.34694	2.19637e-10	2.79578e-09	Up
LOC_Os08g31630	2518.85	-9.22834	1.45396	-6.34703	2.19507e-10	2.79578e-09	Down
LOC_Os08g41460	4581.18	-1.76248	0.277738	-6.34584	2.21216e-10	2.81406e-09	Down
LOC_Os03g11970	3395.99	-1.69929	0.267823	-6.34483	2.22673e-10	2.82893e-09	Down
LOC_Os03g41510	671.942	-2.76282	0.435444	-6.34484	2.22659e-10	2.82893e-09	Down
LOC_Os05g33710	2173.3	-2.04298	0.322306	-6.33862	2.31825e-10	2.94329e-09	Down
LOC_Os12g37530	1764.78	1.87681	0.296471	6.33051	2.44357e-10	3.1004e-09	Up
LOC_Os01g69060	733.938	-2.83382	0.447656	-6.33036	2.44595e-10	3.10142e-09	Down
LOC_Os08g37920	3473.8	1.6984	0.268308	6.33003	2.45108e-10	3.10592e-09	Up
LOC_Os12g32590	394.432	2.28758	0.361454	6.32883	2.47022e-10	3.12815e-09	Up
LOC_Os07g38170	8252.65	-2.64285	0.417602	-6.32863	2.47344e-10	3.13021e-09	Down
LOC_Os04g36062	1472.07	-1.94045	0.306696	-6.32694	2.50077e-10	3.16276e-09	Down
LOC_Os09g26620	9728.05	1.66157	0.26266	6.32594	2.51693e-10	3.18115e-09	Up
LOC_Os04g48370	222.47	-2.37421	0.375446	-6.32371	2.55358e-10	3.22539e-09	Down
LOC_Os02g36150	62.794	-5.96274	0.943032	-6.32294	2.56629e-10	3.23936e-09	Down
LOC_Os02g01100	659.959	2.66264	0.421121	6.32274	2.56972e-10	3.24161e-09	Up
LOC_Os03g15080	1391.17	2.92256	0.462361	6.32095	2.59958e-10	3.27508e-09	Up
LOC_Os01g21320	4026.06	1.73986	0.275251	6.321	2.59873e-10	3.27508e-09	Up
LOC_Os01g60600	59.1662	-5.277	0.835631	-6.31499	2.70179e-10	3.40166e-09	Down
LOC_Os01g19610	120.442	-10.3666	1.6427	-6.31073	2.77729e-10	3.49447e-09	Down
LOC_Os05g09400	781.328	-3.04293	0.482239	-6.31001	2.79017e-10	3.50843e-09	Down
LOC_Os09g04210	1591.96	1.65029	0.261638	6.30754	2.83504e-10	3.56258e-09	Up
LOC_Os12g07210	2734.91	-2.60185	0.41258	-6.30628	2.85814e-10	3.5893e-09	Down
LOC_Os04g37760	229.789	3.59353	0.569873	6.30585	2.8662e-10	3.59712e-09	Up
LOC_Os10g42100	1665.36	-1.72211	0.273106	-6.30566	2.86969e-10	3.5992e-09	Down
LOC_Os03g16860	38950.9	-2.5232	0.400275	-6.30366	2.90702e-10	3.6437e-09	Down
LOC_Os12g18729	15731.1	-1.58126	0.250879	-6.3029	2.92129e-10	3.65925e-09	Down
LOC_Os01g61880	525.985	-2.79721	0.443818	-6.30261	2.92677e-10	3.66378e-09	Down
LOC_Os11g06910	184.657	-2.6234	0.416285	-6.30194	2.93942e-10	3.67726e-09	Down
LOC_Os09g30410	150.425	-5.02333	0.797183	-6.30135	2.95066e-10	3.68898e-09	Down
LOC_Os01g61080	1356.62	2.15172	0.341476	6.30124	2.9528e-10	3.68931e-09	Up
LOC_Os11g06980	749.359	3.81621	0.605655	6.30096	2.95811e-10	3.6936e-09	Up
LOC_Os02g08364	2022.48	1.67769	0.266285	6.30037	2.96934e-10	3.70526e-09	Up
LOC_Os04g52250	85.1483	-4.17262	0.662533	-6.29797	3.0156e-10	3.7606e-09	Down
LOC_Os01g54480	2246.47	-1.60332	0.254628	-6.29672	3.04014e-10	3.78879e-09	Down
LOC_Os05g33620	3606.37	-1.61748	0.256897	-6.29623	3.04967e-10	3.79826e-09	Down
LOC_Os05g30500	217.283	-4.20119	0.667443	-6.29446	3.08476e-10	3.83953e-09	Down
LOC_Os09g35800	2642.02	-2.19034	0.348003	-6.29403	3.09326e-10	3.84766e-09	Down
LOC_Os03g52390	155.778	3.66957	0.583125	6.29293	3.1152e-10	3.8725e-09	Up
LOC_Os04g48290	660.708	2.96796	0.471656	6.29262	3.12147e-10	3.87785e-09	Up
LOC_Os04g16450	297.298	-2.64549	0.420583	-6.29006	3.17347e-10	3.93996e-09	Down
LOC_Os01g48390	943.789	2.49983	0.397485	6.28912	3.19272e-10	3.96136e-09	Up
LOC_Os01g43740	81.0208	-7.34447	1.16796	-6.28827	3.2103e-10	3.98065e-09	Down
LOC_Os11g03370	168.043	3.81434	0.606599	6.28807	3.21428e-10	3.98308e-09	Up
LOC_Os09g25090	93.6434	-3.63901	0.579006	-6.28493	3.27997e-10	4.06191e-09	Down
LOC_Os11g37990	2052.72	-1.73319	0.275778	-6.28475	3.28381e-10	4.06411e-09	Down
LOC_Os01g57700	64.6751	-4.5044	0.717238	-6.2802	3.38128e-10	4.1821e-09	Down
LOC_Os02g17090	78.5159	4.91613	0.783372	6.27559	3.48303e-10	4.30523e-09	Up
LOC_Os12g05050	1274.99	-1.96016	0.312525	-6.272	3.56451e-10	4.40317e-09	Down
LOC_Os02g44990	618.918	2.26704	0.362329	6.25684	3.92846e-10	4.84971e-09	Up
LOC_Os08g32850	2595.08	1.68216	0.268881	6.25614	3.94632e-10	4.8687e-09	Up
LOC_Os01g43150	3419.35	-1.75735	0.281185	-6.24979	4.11016e-10	5.06765e-09	Down
LOC_Os11g18947	1840.6	1.62935	0.260711	6.24965	4.11372e-10	5.06885e-09	Up
LOC_Os06g38764	1629.5	1.67386	0.267851	6.2492	4.1255e-10	5.08019e-09	Up
LOC_Os08g01140	945.065	-2.72948	0.43707	-6.24494	4.2396e-10	5.21741e-09	Down
LOC_Os09g36350	106.595	-4.13936	0.663009	-6.24329	4.28449e-10	5.26936e-09	Down
LOC_Os03g42730	224.472	2.51566	0.403003	6.24229	4.31202e-10	5.2999e-09	Up
LOC_Os03g03020	709.649	-2.86314	0.459193	-6.23516	4.51312e-10	5.5436e-09	Down
LOC_Os12g08030	221.558	-2.82824	0.453691	-6.23383	4.55159e-10	5.58736e-09	Down
LOC_Os08g12850	296.156	2.13606	0.342679	6.23342	4.56359e-10	5.59859e-09	Up
LOC_Os02g15870	1618.28	1.60253	0.257132	6.23231	4.59593e-10	5.63475e-09	Up
LOC_Os03g21540	2402.31	1.81534	0.291474	6.22815	4.71972e-10	5.78291e-09	Up
LOC_Os06g35730	881.258	2.41111	0.38715	6.22786	4.72859e-10	5.79017e-09	Up
LOC_Os08g25700	252.009	-2.21437	0.355611	-6.22693	4.75648e-10	5.82069e-09	Down
LOC_Os09g25850	63.0953	-5.14021	0.825509	-6.22671	4.76322e-10	5.8253e-09	Down
LOC_Os03g60620	3731.29	-1.48939	0.239215	-6.22616	4.77994e-10	5.84212e-09	Down
LOC_Os03g55260	230.539	-2.32167	0.372942	-6.22528	4.80687e-10	5.87138e-09	Down
LOC_Os08g41990	1965.38	-1.57338	0.253008	-6.21869	5.01323e-10	6.11963e-09	Down
LOC_Os06g02019	554.472	2.5373	0.408038	6.2183	5.02566e-10	6.13099e-09	Up
LOC_Os08g26880	389.521	-2.53884	0.408459	-6.21565	5.1111e-10	6.23136e-09	Down
LOC_Os12g10784	134.338	-2.89818	0.466303	-6.21522	5.12519e-10	6.24466e-09	Down
LOC_Os04g20164	4843.65	-1.51449	0.243687	-6.21491	5.13551e-10	6.25335e-09	Down
LOC_Os01g59760	76.7514	-4.63112	0.745537	-6.21179	5.23835e-10	6.37463e-09	Down
LOC_Os03g49830	154.406	-2.62241	0.42274	-6.20337	5.52665e-10	6.72129e-09	Down
LOC_Os09g31478	2828.26	3.43597	0.554014	6.20195	5.57676e-10	6.77804e-09	Up
LOC_Os06g11980	81.5044	-3.66715	0.591419	-6.20059	5.62505e-10	6.83251e-09	Down
LOC_Os01g09830	120.64	-3.2238	0.519951	-6.20019	5.63941e-10	6.84571e-09	Down
LOC_Os02g43350	4141.84	-1.77787	0.286813	-6.1987	5.693e-10	6.9065e-09	Down
LOC_Os05g33900	176.327	-9.47133	1.52938	-6.19293	5.9055e-10	7.15987e-09	Down
LOC_Os06g16919	1488.33	1.6411	0.26506	6.19144	5.96172e-10	7.22358e-09	Up
LOC_Os08g35600	173.869	-3.46727	0.560182	-6.18954	6.03401e-10	7.30666e-09	Down
LOC_Os08g38210	532.528	-2.04189	0.329909	-6.18925	6.04526e-10	7.31577e-09	Down
LOC_Os03g03660	3399.81	-2.32383	0.375521	-6.18829	6.08204e-10	7.35575e-09	Down
LOC_Os01g45110	98.5234	-10.0769	1.62845	-6.18805	6.0913e-10	7.36242e-09	Down
LOC_Os01g05970	1479.75	1.71512	0.277234	6.18654	6.14989e-10	7.42866e-09	Up
LOC_Os09g38320	289.932	-2.8631	0.462805	-6.1864	6.15542e-10	7.43076e-09	Down
LOC_Os03g34280	259.432	-2.26691	0.366441	-6.18629	6.15955e-10	7.43119e-09	Down
LOC_Os05g12450	65.4867	-6.02289	0.973613	-6.18613	6.16595e-10	7.43434e-09	Down
LOC_Os05g32220	5857.05	-1.66497	0.269198	-6.18491	6.21375e-10	7.48279e-09	Down
LOC_Os10g42610	754.033	-2.41798	0.390946	-6.18494	6.2126e-10	7.48279e-09	Down
LOC_Os01g52230	635.285	-2.39258	0.386855	-6.1847	6.2222e-10	7.48837e-09	Down
LOC_Os07g35740	104.222	7.08955	1.14647	6.1838	6.25778e-10	7.52658e-09	Up
LOC_Os03g50130	3553.07	-2.78572	0.450567	-6.18271	6.30121e-10	7.57418e-09	Down
LOC_Os07g33350	992.434	-2.19636	0.35546	-6.17892	6.45431e-10	7.75346e-09	Down
LOC_Os04g57140	838.499	-1.90076	0.307828	-6.17474	6.62741e-10	7.95653e-09	Down
LOC_Os06g05050	557.117	1.89758	0.307318	6.17463	6.63206e-10	7.95726e-09	Up
LOC_Os06g04390	3378.23	-1.68169	0.272466	-6.1721	6.73872e-10	8.08029e-09	Down
LOC_Os01g41770	75.301	4.14401	0.671488	6.17139	6.76925e-10	8.11195e-09	Up
LOC_Os08g23754	401.768	-2.23904	0.362917	-6.16958	6.84721e-10	8.20037e-09	Down
LOC_Os02g34930	58.0635	-5.24739	0.850911	-6.16679	6.96905e-10	8.34121e-09	Down
LOC_Os10g10180	3778.26	-2.95005	0.478595	-6.16397	7.09417e-10	8.48578e-09	Down
LOC_Os02g34730	678.363	1.86218	0.302143	6.16324	7.12697e-10	8.51983e-09	Up
LOC_Os06g09620	88.2518	3.64582	0.591567	6.16299	7.13827e-10	8.52815e-09	Up
LOC_Os03g22370	7384.51	-3.0882	0.501389	-6.15929	7.30713e-10	8.72458e-09	Down
LOC_Os07g08340	903.975	1.6935	0.275094	6.15609	7.45609e-10	8.89702e-09	Up
LOC_Os07g11280	1110.5	-1.77876	0.289029	-6.15425	7.54335e-10	8.99568e-09	Down
LOC_Os09g19900	587.998	1.78706	0.290443	6.15288	7.60861e-10	9.068e-09	Up
LOC_Os04g23040	428.601	-2.07512	0.337424	-6.1499	7.75334e-10	9.23489e-09	Down
LOC_Os02g47010	201.396	-2.37652	0.386532	-6.1483	7.83185e-10	9.32275e-09	Down
LOC_Os03g46440	5491.88	-2.62208	0.426545	-6.14725	7.88398e-10	9.37911e-09	Down
LOC_Os03g21780	71.0054	-9.60303	1.5623	-6.14672	7.91024e-10	9.40466e-09	Down
LOC_Os11g14430	2527.91	1.54143	0.250801	6.14602	7.94512e-10	9.44041e-09	Up
LOC_Os11g45060	430.098	2.33752	0.380373	6.14535	7.97852e-10	9.47437e-09	Up
LOC_Os08g37690	296.441	2.89318	0.471217	6.13979	8.26287e-10	9.8061e-09	Up
LOC_Os03g32170	1004.9	-1.76222	0.287057	-6.13892	8.30838e-10	9.85416e-09	Down
LOC_Os10g32770	2994	-1.71793	0.279946	-6.13663	8.42888e-10	9.99105e-09	Down
LOC_Os06g49160	982.281	-4.02528	0.656078	-6.13537	8.49614e-10	1.00647e-08	Down
LOC_Os02g44630	8028.23	-2.30957	0.376478	-6.13467	8.53337e-10	1.01027e-08	Down
LOC_Os03g18200	1541.58	-1.95597	0.319051	-6.13059	8.75521e-10	1.03591e-08	Down
LOC_Os09g36450	3042.22	-2.56902	0.419377	-6.1258	9.02314e-10	1.06697e-08	Down
LOC_Os07g47700	233.833	-2.64226	0.431469	-6.12387	9.13304e-10	1.07931e-08	Down
LOC_Os01g45460	86.6031	-5.41934	0.885072	-6.12305	9.18028e-10	1.08424e-08	Down
LOC_Os06g47970	3833.97	-1.69797	0.277558	-6.11753	9.50389e-10	1.12179e-08	Down
LOC_Os04g55210	1626.7	1.97624	0.323071	6.11705	9.53244e-10	1.12448e-08	Up
LOC_Os11g22350	505.639	-1.92711	0.315071	-6.11646	9.56796e-10	1.128e-08	Down
LOC_Os10g25674	672.177	2.11318	0.345708	6.11261	9.80143e-10	1.15483e-08	Up
LOC_Os11g18730	73.5343	3.77803	0.618177	6.11158	9.86511e-10	1.16163e-08	Up
LOC_Os06g04020	10192.9	1.50153	0.245694	6.11139	9.87665e-10	1.1623e-08	Up
LOC_Os04g53994	396.897	2.41124	0.394858	6.10659	1.01781e-09	1.19706e-08	Up
LOC_Os01g10320	63.8303	-5.98167	0.979628	-6.10607	1.02117e-09	1.20029e-08	Down
LOC_Os04g10060	120.284	5.38205	0.88151	6.10549	1.02486e-09	1.20391e-08	Up
LOC_Os03g27590	549.368	1.99115	0.326173	6.10458	1.03073e-09	1.21008e-08	Up
LOC_Os03g15460	67.2375	-9.52456	1.56046	-6.10367	1.03658e-09	1.21622e-08	Down
LOC_Os09g19229	741.768	2.33877	0.383416	6.09983	1.0618e-09	1.24506e-08	Up
LOC_Os08g02670	221.814	2.36667	0.388078	6.09842	1.07122e-09	1.25536e-08	Up
LOC_Os08g06630	4219.85	-2.01673	0.330816	-6.09622	1.08608e-09	1.27202e-08	Down
LOC_Os09g37280	885.599	1.87878	0.308305	6.09392	1.10181e-09	1.28967e-08	Up
LOC_Os01g43100	417.307	-3.1306	0.513856	-6.09237	1.11254e-09	1.30146e-08	Down
LOC_Os06g51260	6287.89	-1.58495	0.260162	-6.09215	1.11403e-09	1.30242e-08	Down
LOC_Os03g13600	1297.31	2.48973	0.409187	6.08457	1.16803e-09	1.36474e-08	Up
LOC_Os05g01270	2861.13	-1.76022	0.289311	-6.08419	1.17082e-09	1.36719e-08	Down
LOC_Os01g61670	1938.51	-1.64864	0.271026	-6.08298	1.1797e-09	1.37674e-08	Down
LOC_Os03g54000	417.605	-1.96032	0.322568	-6.07723	1.2228e-09	1.42618e-08	Down
LOC_Os02g36140	76.3653	5.42638	0.893222	6.07506	1.23938e-09	1.44467e-08	Up
LOC_Os07g39690	357.186	2.00484	0.330088	6.07365	1.25038e-09	1.45662e-08	Up
LOC_Os04g10160	108.233	4.14383	0.682367	6.07273	1.25755e-09	1.46411e-08	Up
LOC_Os02g09940	88.4708	-4.96966	0.818374	-6.0726	1.25855e-09	1.46441e-08	Down
LOC_Os03g55240	4639.4	-2.95923	0.487543	-6.06967	1.28176e-09	1.49053e-08	Down
LOC_Os08g10020	92629.9	-2.11015	0.347732	-6.06833	1.29245e-09	1.50207e-08	Down
LOC_Os12g01449	5590.1	-2.43153	0.400892	-6.06529	1.31714e-09	1.52986e-08	Down
LOC_Os10g21460	53.1872	-5.11777	0.843974	-6.0639	1.32863e-09	1.54229e-08	Down
LOC_Os02g07160	2637.27	1.9647	0.324182	6.06046	1.3573e-09	1.57464e-08	Up
LOC_Os02g32520	19224.1	2.72497	0.449645	6.06027	1.35895e-09	1.57563e-08	Up
LOC_Os04g08640	132.61	9.05776	1.49612	6.05418	1.41133e-09	1.63539e-08	Up
LOC_Os04g45370	300.148	-2.25105	0.371932	-6.05232	1.42778e-09	1.65348e-08	Down
LOC_Os02g53350	192.733	-3.31177	0.54762	-6.04756	1.47055e-09	1.702e-08	Down
LOC_Os07g14590	1072.7	1.82961	0.302548	6.04735	1.47243e-09	1.70318e-08	Up
LOC_Os01g62880	325.756	-1.98324	0.328049	-6.04556	1.4889e-09	1.72122e-08	Down
LOC_Os01g65169	64.4938	4.02131	0.665277	6.04456	1.49821e-09	1.73096e-08	Up
LOC_Os03g31706	1236.98	1.66915	0.276148	6.0444	1.49967e-09	1.73163e-08	Up
LOC_Os02g39400	1117.75	1.7357	0.287174	6.04406	1.50281e-09	1.73424e-08	Up
LOC_Os12g02340	3011.14	-2.58995	0.42861	-6.04268	1.51577e-09	1.74817e-08	Down
LOC_Os07g04220	287.144	2.19299	0.362933	6.04241	1.51833e-09	1.74944e-08	Up
LOC_Os03g07340	80.6884	-3.52585	0.58352	-6.04237	1.51866e-09	1.74944e-08	Down
LOC_Os07g05040	339.107	3.04634	0.504362	6.03999	1.54124e-09	1.77442e-08	Up
LOC_Os04g48750	382.985	-2.19281	0.363283	-6.0361	1.57887e-09	1.81667e-08	Down
LOC_Os04g55060	320.064	2.23519	0.370387	6.03473	1.59229e-09	1.83105e-08	Up
LOC_Os02g46980	1704.56	-2.6819	0.444434	-6.03441	1.59548e-09	1.83364e-08	Down
LOC_Os11g11780	319.306	2.88188	0.477672	6.03318	1.60767e-09	1.84657e-08	Up
LOC_Os02g32590	1236.62	-2.02628	0.335888	-6.03262	1.61321e-09	1.85185e-08	Down
LOC_Os02g55120	1362.56	-2.21363	0.367019	-6.03137	1.62571e-09	1.86401e-08	Down
LOC_Os01g42234	265.018	-2.30096	0.381495	-6.03144	1.62509e-09	1.86401e-08	Down
LOC_Os04g45090	445.496	-2.65773	0.440658	-6.03128	1.62671e-09	1.86407e-08	Down
LOC_Os02g03280	1622.46	-2.22149	0.368363	-6.03073	1.63222e-09	1.8693e-08	Down
LOC_Os09g26180	1714.03	1.54092	0.255724	6.02573	1.68349e-09	1.92689e-08	Up
LOC_Os06g43800	2520.46	-1.86563	0.309651	-6.02494	1.69177e-09	1.93524e-08	Down
LOC_Os05g33880	4422.93	1.72361	0.286196	6.02247	1.7177e-09	1.96376e-08	Up
LOC_Os02g46850	1300.66	2.72767	0.452939	6.02215	1.72112e-09	1.96554e-08	Up
LOC_Os03g62110	683.067	-1.71099	0.284116	-6.02214	1.72126e-09	1.96554e-08	Down
LOC_Os01g72940	554.424	-1.86152	0.309174	-6.02096	1.73384e-09	1.97876e-08	Down
LOC_Os05g22614	6962.83	-3.91561	0.65034	-6.02086	1.7349e-09	1.97881e-08	Down
LOC_Os03g19670	198.982	3.13646	0.521028	6.01974	1.74693e-09	1.99138e-08	Up
LOC_Os09g23560	92.9899	9.98794	1.65994	6.01707	1.77604e-09	2.02338e-08	Up
LOC_Os10g21860	54.5508	-4.72849	0.785955	-6.01623	1.78522e-09	2.03267e-08	Down
LOC_Os02g17500	2895.31	-1.62431	0.270097	-6.0138	1.81225e-09	2.06224e-08	Down
LOC_Os04g45070	28357.5	-1.7438	0.290063	-6.0118	1.8348e-09	2.08669e-08	Down
LOC_Os10g38630	2269.34	1.5185	0.252627	6.01082	1.84585e-09	2.09805e-08	Up
LOC_Os05g37520	4244.66	-3.4529	0.574665	-6.00855	1.87185e-09	2.12637e-08	Down
LOC_Os01g47770	786.998	-1.86924	0.31123	-6.00596	1.90202e-09	2.1594e-08	Down
LOC_Os01g65520	1031.37	-2.10362	0.350282	-6.00549	1.90751e-09	2.16437e-08	Down
LOC_Os02g39160	10729.5	-2.11856	0.352986	-6.00183	1.95105e-09	2.21251e-08	Down
LOC_Os03g38350	78.8229	-4.44014	0.739945	-6.00064	1.96545e-09	2.22754e-08	Down
LOC_Os07g25460	1727.46	1.89651	0.316295	5.99601	2.02222e-09	2.29057e-08	Up
LOC_Os04g33110	752.964	-2.55696	0.426453	-5.99587	2.02395e-09	2.2912e-08	Down
LOC_Os09g34340	959.606	-1.779	0.296732	-5.99529	2.0312e-09	2.29809e-08	Down
LOC_Os09g14520	210.679	-2.2689	0.378504	-5.99439	2.04257e-09	2.30962e-08	Down
LOC_Os06g03940	2355.43	1.54792	0.25824	5.9941	2.04613e-09	2.31232e-08	Up
LOC_Os08g33750	320.377	-2.71601	0.453126	-5.99394	2.04812e-09	2.31324e-08	Down
LOC_Os07g44820	3696.93	-1.63139	0.272289	-5.99137	2.08075e-09	2.34873e-08	Down
LOC_Os04g51450	75.3972	-5.03508	0.840668	-5.98937	2.1065e-09	2.37644e-08	Down
LOC_Os04g55410	3757.27	1.53558	0.256453	5.98775	2.12764e-09	2.39891e-08	Up
LOC_Os01g53350	162.296	-3.28466	0.548583	-5.98753	2.13049e-09	2.40074e-08	Down
LOC_Os05g40960	186.633	-2.9766	0.497243	-5.98621	2.1479e-09	2.41898e-08	Down
LOC_Os01g24710	97.4232	4.26578	0.712988	5.98296	2.19123e-09	2.46635e-08	Up
LOC_Os04g45860	102.207	-3.06553	0.512458	-5.98203	2.20377e-09	2.47764e-08	Down
LOC_Os01g73540	157.65	-3.60804	0.603146	-5.98203	2.20374e-09	2.47764e-08	Down
LOC_Os07g43580	764.746	-2.45627	0.410625	-5.9818	2.20687e-09	2.4797e-08	Down
LOC_Os09g11480	1581.47	2.34725	0.392521	5.97995	2.2321e-09	2.50662e-08	Up
LOC_Os04g43680	794.372	3.06798	0.513055	5.97982	2.23379e-09	2.50708e-08	Up
LOC_Os03g16400	531.843	2.07186	0.34649	5.97957	2.23728e-09	2.50956e-08	Up
LOC_Os08g32130	472.475	2.04351	0.341765	5.97929	2.24106e-09	2.51237e-08	Up
LOC_Os01g03310	5022.96	-3.93462	0.658604	-5.97418	2.31253e-09	2.59101e-08	Down
LOC_Os08g33820	46788.6	-6.81178	1.14032	-5.9736	2.32076e-09	2.59875e-08	Down
LOC_Os03g46570	133.006	-2.78463	0.466358	-5.97101	2.35789e-09	2.63883e-08	Down
LOC_Os01g74040	371.778	2.933	0.491359	5.96917	2.38463e-09	2.66723e-08	Up
LOC_Os03g40100	630.321	-1.9684	0.32986	-5.96738	2.41092e-09	2.69357e-08	Down
LOC_Os02g35750	455.447	-1.99979	0.335116	-5.96746	2.40971e-09	2.69357e-08	Down
LOC_Os06g29730	774.196	-2.39333	0.401356	-5.96312	2.4747e-09	2.76325e-08	Down
LOC_Os06g02490	1423.59	-1.99409	0.334434	-5.96258	2.4829e-09	2.77084e-08	Down
LOC_Os03g13860	99.1927	-3.90486	0.655055	-5.96111	2.50526e-09	2.7942e-08	Down
LOC_Os02g57290	3624.38	-1.69231	0.284002	-5.95879	2.54114e-09	2.83261e-08	Down
LOC_Os03g55590	5709.6	1.75677	0.29489	5.95736	2.56345e-09	2.85586e-08	Up
LOC_Os09g29380	1812.69	1.54398	0.259346	5.95337	2.62671e-09	2.92328e-08	Up
LOC_Os03g49380	1451.63	-1.89822	0.318848	-5.95336	2.62695e-09	2.92328e-08	Down
LOC_Os01g51860	535.432	-2.05512	0.345278	-5.95207	2.64765e-09	2.94464e-08	Down
LOC_Os05g46260	1446.97	1.52845	0.256805	5.95181	2.65188e-09	2.94768e-08	Up
LOC_Os05g44580	612.669	1.84607	0.310322	5.94889	2.69969e-09	2.99913e-08	Up
LOC_Os07g47640	10243.1	-2.2991	0.386501	-5.94848	2.7064e-09	3.00488e-08	Down
LOC_Os02g03050	290.291	-2.40507	0.404337	-5.94819	2.71124e-09	3.00856e-08	Down
LOC_Os02g03700	2866.51	1.9333	0.325152	5.94582	2.75069e-09	3.05019e-08	Up
LOC_Os12g06850	5469.57	1.89132	0.318096	5.94575	2.75186e-09	3.05019e-08	Up
LOC_Os05g11990	66.4173	-4.6891	0.788755	-5.94494	2.7656e-09	3.06369e-08	Down
LOC_Os02g43010	1983.9	1.87359	0.315221	5.94373	2.78602e-09	3.08457e-08	Up
LOC_Os12g11680	167.735	-2.46081	0.414054	-5.94321	2.79499e-09	3.09275e-08	Down
LOC_Os01g03360	334.842	4.88709	0.82248	5.9419	2.81745e-09	3.11585e-08	Up
LOC_Os05g32210	317.311	-1.97041	0.331709	-5.94018	2.84707e-09	3.14684e-08	Down
LOC_Os03g14450	899.9	-1.83452	0.308917	-5.93855	2.87547e-09	3.17644e-08	Down
LOC_Os12g40500	724.653	1.68568	0.283985	5.93582	2.92381e-09	3.22803e-08	Up
LOC_Os02g50280	158.737	-2.85161	0.480831	-5.9306	3.01834e-09	3.33052e-08	Down
LOC_Os05g36270	2139.06	2.64653	0.446319	5.92968	3.03521e-09	3.34726e-08	Up
LOC_Os02g40530	85.8501	4.83508	0.815503	5.92895	3.04881e-09	3.36004e-08	Up
LOC_Os01g12740	188.237	-3.10126	0.523078	-5.92887	3.05023e-09	3.36004e-08	Down
LOC_Os01g38530	4762.59	1.56513	0.264041	5.92761	3.07376e-09	3.38407e-08	Up
LOC_Os03g56250	3176.27	-1.48106	0.249867	-5.92739	3.07781e-09	3.38662e-08	Down
LOC_Os12g01760	634.01	1.7161	0.289626	5.92523	3.11869e-09	3.42969e-08	Up
LOC_Os07g38830	556.703	1.82931	0.308799	5.92396	3.14284e-09	3.45431e-08	Up
LOC_Os11g29370	2645.02	-1.47762	0.249476	-5.92288	3.1635e-09	3.47507e-08	Down
LOC_Os01g47350	172.935	-2.69975	0.455867	-5.92224	3.17595e-09	3.4868e-08	Down
LOC_Os03g58020	170.89	2.80288	0.473461	5.91999	3.21954e-09	3.53268e-08	Up
LOC_Os12g37410	7155.81	1.41781	0.239506	5.91973	3.22471e-09	3.53638e-08	Up
LOC_Os04g35520	424.777	-1.9195	0.324355	-5.91791	3.26054e-09	3.57367e-08	Down
LOC_Os01g48420	3032.61	-1.90181	0.321443	-5.91646	3.28947e-09	3.60338e-08	Down
LOC_Os05g45210	518.03	-2.4514	0.414356	-5.91617	3.29532e-09	3.60776e-08	Down
LOC_Os03g15050	38901.8	2.18041	0.368574	5.91581	3.30254e-09	3.61365e-08	Up
LOC_Os01g09430	1948.37	-1.62693	0.275104	-5.91388	3.34147e-09	3.65422e-08	Down
LOC_Os04g48030	782.855	-2.56289	0.433528	-5.9117	3.38587e-09	3.70071e-08	Down
LOC_Os05g06780	58.3746	-9.32049	1.57744	-5.90863	3.4497e-09	3.76838e-08	Down
LOC_Os06g03540	643.157	-1.95815	0.331413	-5.90848	3.45274e-09	3.76961e-08	Down
LOC_Os08g09370	64.1544	-5.98755	1.01378	-5.90616	3.50179e-09	3.82104e-08	Down
LOC_Os08g31410	5780.46	-1.47724	0.250242	-5.90324	3.56436e-09	3.88715e-08	Down
LOC_Os10g37180	3320.55	-7.48324	1.26782	-5.90244	3.58163e-09	3.90382e-08	Down
LOC_Os03g09900	3951	1.68203	0.28513	5.89916	3.65362e-09	3.97598e-08	Up
LOC_Os02g38020	1664.57	-1.59328	0.270081	-5.89928	3.65089e-09	3.97598e-08	Down
LOC_Os04g38026	78.7239	-4.1431	0.702323	-5.89914	3.65391e-09	3.97598e-08	Down
LOC_Os05g03910	1038.42	-1.84412	0.313117	-5.88956	3.87232e-09	4.2113e-08	Down
LOC_Os02g45690	330.194	-2.20919	0.37526	-5.88708	3.9308e-09	4.27254e-08	Down
LOC_Os12g42090	3179.36	-1.70967	0.290507	-5.88513	3.97737e-09	4.32077e-08	Down
LOC_Os08g37800	1379.05	1.90553	0.323847	5.88407	4.00309e-09	4.3463e-08	Up
LOC_Os03g51530	55.4679	-4.57526	0.7777	-5.88307	4.02728e-09	4.37016e-08	Down
LOC_Os02g37254	126.052	2.85648	0.485684	5.88136	4.06906e-09	4.41305e-08	Up
LOC_Os01g17050	205.851	4.2328	0.719918	5.87956	4.11347e-09	4.45875e-08	Up
LOC_Os05g43390	394.151	3.27407	0.556887	5.87924	4.12144e-09	4.46493e-08	Up
LOC_Os02g28980	4640.92	-1.59007	0.270468	-5.87896	4.12847e-09	4.47008e-08	Down
LOC_Os02g47560	570.01	-1.94779	0.331633	-5.87333	4.27122e-09	4.6221e-08	Down
LOC_Os06g50870	3404.43	1.42334	0.24236	5.87282	4.28437e-09	4.63377e-08	Up
LOC_Os03g22800	1027.62	1.63973	0.27961	5.86435	4.50896e-09	4.87218e-08	Up
LOC_Os07g36250	224.636	-2.66722	0.454821	-5.86432	4.50976e-09	4.87218e-08	Down
LOC_Os06g43350	55.6298	-9.25184	1.57799	-5.86306	4.54404e-09	4.90652e-08	Down
LOC_Os05g49220	288.568	-2.0676	0.352693	-5.86231	4.56461e-09	4.92602e-08	Down
LOC_Os06g07130	1156.52	1.55547	0.265357	5.86179	4.57892e-09	4.93874e-08	Up
LOC_Os01g34790	1698.65	-2.50265	0.427213	-5.85808	4.68249e-09	5.04768e-08	Down
LOC_Os10g31850	6856.5	2.41819	0.412812	5.85785	4.68911e-09	5.05204e-08	Up
LOC_Os09g31130	959.92	-2.82164	0.482271	-5.85074	4.89383e-09	5.26972e-08	Down
LOC_Os03g48540	262.497	2.6546	0.453747	5.8504	4.904e-09	5.27573e-08	Up
LOC_Os06g24704	2392.98	1.49904	0.25623	5.85037	4.90478e-09	5.27573e-08	Up
LOC_Os10g32550	3089.52	-1.92317	0.328799	-5.84908	4.94295e-09	5.31388e-08	Down
LOC_Os01g17190	1624.41	1.65237	0.282598	5.84709	5.0026e-09	5.37506e-08	Up
LOC_Os01g12720	969.837	-1.60833	0.275268	-5.84278	5.13375e-09	5.51296e-08	Down
LOC_Os03g13390	1272.29	1.67017	0.285866	5.84249	5.14262e-09	5.51946e-08	Up
LOC_Os02g56300	391.715	2.08191	0.356568	5.83874	5.25972e-09	5.64206e-08	Up
LOC_Os05g12040	80.4444	-9.78272	1.67558	-5.83839	5.27074e-09	5.6508e-08	Down
LOC_Os09g24924	1172.06	-1.65562	0.283817	-5.83341	5.43062e-09	5.81902e-08	Down
LOC_Os04g39440	3080.3	1.62244	0.278155	5.83288	5.44801e-09	5.83448e-08	Up
LOC_Os02g47940	435.776	-2.5096	0.430278	-5.8325	5.46021e-09	5.84436e-08	Down
LOC_Os06g36170	634.193	1.88155	0.322644	5.83166	5.48781e-09	5.8707e-08	Up
LOC_Os08g06010	918.651	-1.88782	0.323725	-5.83155	5.49161e-09	5.87156e-08	Down
LOC_Os03g57790	14816.9	1.51843	0.260387	5.83143	5.49533e-09	5.87235e-08	Up
LOC_Os06g09570	1409.04	1.49288	0.256012	5.83131	5.49938e-09	5.87348e-08	Up
LOC_Os10g04720	175.155	-2.47091	0.423756	-5.83096	5.51096e-09	5.88265e-08	Down
LOC_Os04g42470	6051.48	1.50215	0.257712	5.82879	5.58295e-09	5.95303e-08	Up
LOC_Os03g58290	91.924	-5.16713	0.886472	-5.82887	5.58042e-09	5.95303e-08	Down
LOC_Os05g49970	6166.6	-1.86985	0.3209	-5.8269	5.64658e-09	6.01761e-08	Down
LOC_Os01g68269	1910.98	-2.9045	0.498483	-5.82668	5.65419e-09	6.02245e-08	Down
LOC_Os01g09320	7714.17	-1.36881	0.234928	-5.82648	5.66073e-09	6.02615e-08	Down
LOC_Os08g44590	653.98	-1.88359	0.32333	-5.8256	5.69072e-09	6.0548e-08	Down
LOC_Os01g43870	1893.37	-1.56972	0.269477	-5.82507	5.70902e-09	6.07006e-08	Down
LOC_Os05g45770	90.3483	-5.1529	0.884618	-5.825	5.71125e-09	6.07006e-08	Down
LOC_Os02g52290	3742.78	-1.49584	0.256834	-5.82412	5.74141e-09	6.09882e-08	Down
LOC_Os03g01740	2207.28	2.47096	0.424289	5.82378	5.75309e-09	6.10614e-08	Up
LOC_Os07g26690	1552.61	-2.7057	0.464598	-5.82374	5.75452e-09	6.10614e-08	Down
LOC_Os02g16000	3277.6	1.52366	0.26165	5.82329	5.77017e-09	6.11944e-08	Up
LOC_Os01g65630	54.6214	-9.22461	1.58453	-5.82166	5.82658e-09	6.17592e-08	Down
LOC_Os05g04000	101.454	-3.28668	0.564573	-5.82153	5.83106e-09	6.17734e-08	Down
LOC_Os06g51310	389.716	-3.52509	0.605594	-5.82087	5.85407e-09	6.19837e-08	Down
LOC_Os01g61010	356.251	-2.64002	0.454156	-5.81302	6.1354e-09	6.49275e-08	Down
LOC_Os08g24770	75.6229	-5.40783	0.930542	-5.81148	6.19219e-09	6.54931e-08	Down
LOC_Os05g11428	190.278	-3.20947	0.55236	-5.81047	6.22989e-09	6.58564e-08	Down
LOC_Os06g01210	58499.8	-3.50471	0.60337	-5.80855	6.3016e-09	6.65787e-08	Down
LOC_Os07g37220	504.804	-2.08563	0.359076	-5.80832	6.31043e-09	6.66361e-08	Down
LOC_Os04g55440	117.847	2.72916	0.470007	5.80663	6.37414e-09	6.72365e-08	Up
LOC_Os02g50320	149.011	-2.48521	0.427995	-5.80664	6.37383e-09	6.72365e-08	Down
LOC_Os01g67360	163.096	-3.00498	0.517639	-5.80517	6.43015e-09	6.77909e-08	Down
LOC_Os12g27254	56.8922	-4.9856	0.858839	-5.80505	6.43474e-09	6.7803e-08	Down
LOC_Os01g71690	252.384	-2.7166	0.468128	-5.80311	6.50969e-09	6.8556e-08	Down
LOC_Os07g09800	757.13	-2.33826	0.403017	-5.80189	6.55735e-09	6.90209e-08	Down
LOC_Os11g03580	656.792	-2.57332	0.443617	-5.80076	6.60158e-09	6.94492e-08	Down
LOC_Os06g28840	645.735	-2.02905	0.349961	-5.79794	6.71354e-09	7.05892e-08	Down
LOC_Os08g29570	2581.65	1.78132	0.307335	5.79602	6.79067e-09	7.1362e-08	Up
LOC_Os03g17520	548.339	-2.13523	0.36847	-5.79487	6.83725e-09	7.1813e-08	Down
LOC_Os06g05950	335.663	-3.229	0.557552	-5.79139	6.98062e-09	7.32797e-08	Down
LOC_Os01g53810	626.68	-2.52372	0.435794	-5.79109	6.99327e-09	7.33733e-08	Down
LOC_Os04g42880	213.961	2.34142	0.404325	5.79093	6.99957e-09	7.34002e-08	Up
LOC_Os08g39660	107.035	8.7484	1.5111	5.78944	7.06206e-09	7.4016e-08	Up
LOC_Os03g61140	1105.3	1.55603	0.268798	5.78884	7.08745e-09	7.42424e-08	Up
LOC_Os06g20200	549.335	1.73507	0.299745	5.7885	7.10182e-09	7.43533e-08	Up
LOC_Os02g44930	173.998	-2.2761	0.393306	-5.78709	7.16167e-09	7.494e-08	Down
LOC_Os11g03240	70.5699	-4.065	0.702929	-5.78295	7.34009e-09	7.67661e-08	Down
LOC_Os12g43720	188.813	-2.37504	0.410917	-5.77984	7.47698e-09	7.81561e-08	Down
LOC_Os02g47310	975.139	-1.54387	0.267203	-5.77789	7.56444e-09	7.90283e-08	Down
LOC_Os03g56810	3801.35	-1.58396	0.274171	-5.77728	7.59181e-09	7.92494e-08	Down
LOC_Os04g17479	2462.2	-1.76952	0.306291	-5.77724	7.59367e-09	7.92494e-08	Down
LOC_Os01g74190	1155.59	-1.49951	0.259591	-5.77644	7.62974e-09	7.95835e-08	Down
LOC_Os02g18940	690.761	1.89003	0.327222	5.77599	7.65022e-09	7.97548e-08	Up
LOC_Os04g43420	1454.51	-2.17004	0.375866	-5.77344	7.76703e-09	8.09296e-08	Down
LOC_Os01g40710	583.47	-2.56048	0.443517	-5.77312	7.78155e-09	8.10379e-08	Down
LOC_Os03g48050	55.1461	-4.93975	0.855691	-5.77282	7.79552e-09	8.11403e-08	Down
LOC_Os02g53140	805.076	-1.61442	0.279678	-5.77245	7.81287e-09	8.12779e-08	Down
LOC_Os03g16010	275.002	-2.61786	0.453527	-5.77223	7.82285e-09	8.13386e-08	Down
LOC_Os03g02450	196.536	-2.19572	0.380461	-5.7712	7.87074e-09	8.17932e-08	Down
LOC_Os05g08610	301.851	-2.07917	0.360482	-5.76775	8.03368e-09	8.34424e-08	Down
LOC_Os05g03040	13157.7	-1.50225	0.260478	-5.76727	8.05641e-09	8.36342e-08	Down
LOC_Os05g41610	481.685	-2.19182	0.380435	-5.76137	8.34358e-09	8.65696e-08	Down
LOC_Os11g08300	11855.1	1.67894	0.291615	5.75738	8.54284e-09	8.85903e-08	Up
LOC_Os12g28590	76.3362	4.1959	0.728852	5.75686	8.56921e-09	8.87746e-08	Up
LOC_Os11g25560	55.6203	-9.25036	1.60684	-5.75685	8.56966e-09	8.87746e-08	Down
LOC_Os02g38392	342.679	-2.08053	0.361515	-5.75503	8.66261e-09	8.96902e-08	Down
LOC_Os01g62440	1155.46	-1.6678	0.289915	-5.75272	8.78173e-09	9.08448e-08	Down
LOC_Os06g04150	109.891	-8.78756	1.52756	-5.75269	8.78337e-09	9.08448e-08	Down
LOC_Os08g01770	1234.48	-1.79907	0.312802	-5.75146	8.84778e-09	9.14628e-08	Down
LOC_Os07g35310	1187.98	2.23388	0.388523	5.74968	8.94144e-09	9.23824e-08	Up
LOC_Os11g39020	12753.6	-1.49962	0.260951	-5.74677	9.09653e-09	9.39353e-08	Down
LOC_Os06g16420	1477.36	-1.63309	0.284259	-5.74508	9.18761e-09	9.47883e-08	Down
LOC_Os01g03320	4394.83	-3.65764	0.636658	-5.74506	9.18878e-09	9.47883e-08	Down
LOC_Os02g52220	148.572	-2.87082	0.499806	-5.74387	9.25368e-09	9.54076e-08	Down
LOC_Os04g58560	326.192	-2.02715	0.352942	-5.74357	9.27012e-09	9.5527e-08	Down
LOC_Os01g70710	2769.66	-1.68108	0.292735	-5.74268	9.31921e-09	9.59552e-08	Down
LOC_Os01g01920	925.386	-1.71121	0.297983	-5.74264	9.32144e-09	9.59552e-08	Down
LOC_Os04g56910	52.2675	9.15699	1.59527	5.74011	9.46172e-09	9.73482e-08	Up
LOC_Os05g35410	251.377	-2.53872	0.442546	-5.73663	9.65767e-09	9.93122e-08	Down
LOC_Os02g32504	158.167	-2.69761	0.470251	-5.73654	9.66278e-09	9.93128e-08	Down
LOC_Os03g42020	6017.64	1.65406	0.288378	5.73575	9.70805e-09	9.97258e-08	Up
LOC_Os06g35410	246.202	2.22673	0.388301	5.73455	9.77727e-09	1.00384e-07	Up
LOC_Os03g09930	211.065	-3.17002	0.552905	-5.73338	9.84467e-09	1.01024e-07	Down
LOC_Os04g51160	88.4061	-5.12105	0.893364	-5.73232	9.90659e-09	1.01606e-07	Down
LOC_Os03g61330	442.279	1.75169	0.305604	5.7319	9.93089e-09	1.01802e-07	Up
LOC_Os03g56670	29182.5	-3.33979	0.582697	-5.73161	9.94816e-09	1.01926e-07	Down
LOC_Os03g17590	105.438	-4.42358	0.772308	-5.72774	1.01779e-08	1.04225e-07	Down
LOC_Os07g38730	1590.73	-1.55615	0.271872	-5.72385	1.04138e-08	1.06586e-07	Down
LOC_Os09g36680	8541.48	-12.2733	2.14442	-5.72334	1.04451e-08	1.0685e-07	Down
LOC_Os03g50530	144.177	-3.14462	0.549478	-5.72292	1.04708e-08	1.07057e-07	Down
LOC_Os02g28220	94.9252	-6.98832	1.22132	-5.72196	1.053e-08	1.07607e-07	Down
LOC_Os03g42130	528.355	-3.97076	0.694334	-5.71881	1.07273e-08	1.09566e-07	Down
LOC_Os01g38229	2893.86	1.65355	0.289227	5.71714	1.0833e-08	1.10588e-07	Up
LOC_Os04g31070	3373.59	1.78127	0.311735	5.71403	1.10329e-08	1.1257e-07	Up
LOC_Os03g07370	726.85	-1.80849	0.316532	-5.71345	1.10706e-08	1.12896e-07	Down
LOC_Os06g06750	50.7902	9.11562	1.59555	5.71315	1.10901e-08	1.13036e-07	Up
LOC_Os04g57020	2671.35	1.49995	0.262638	5.7111	1.1225e-08	1.14352e-07	Up
LOC_Os02g52280	89.1554	-3.35172	0.586906	-5.71084	1.12423e-08	1.14468e-07	Down
LOC_Os07g37100	509.564	-1.80454	0.316201	-5.70693	1.15032e-08	1.17065e-07	Down
LOC_Os01g50930	376.238	-1.9619	0.343833	-5.70596	1.15689e-08	1.17611e-07	Down
LOC_Os11g37980	149.121	-4.1595	0.728973	-5.70598	1.15677e-08	1.17611e-07	Down
LOC_Os01g63050	177.714	-2.71037	0.475124	-5.70454	1.16657e-08	1.18534e-07	Down
LOC_Os02g35830	1069.45	-1.86985	0.327858	-5.70324	1.17548e-08	1.19378e-07	Down
LOC_Os01g66190	1466.57	-2.10363	0.368932	-5.70194	1.18454e-08	1.20236e-07	Down
LOC_Os03g53520	82.6947	-3.44979	0.605447	-5.69792	1.21274e-08	1.23035e-07	Down
LOC_Os08g13360	1058.92	2.43207	0.426842	5.69782	1.21348e-08	1.23046e-07	Up
LOC_Os02g33450	5179.29	-2.32343	0.408064	-5.69379	1.24253e-08	1.25927e-07	Down
LOC_Os02g36380	1216.88	-1.73173	0.304164	-5.6934	1.24534e-08	1.26147e-07	Down
LOC_Os06g47780	173.416	-2.35825	0.414232	-5.69307	1.24777e-08	1.26327e-07	Down
LOC_Os01g09300	1663.93	1.62449	0.28544	5.69117	1.26172e-08	1.27608e-07	Up
LOC_Os01g08830	2687.27	1.4273	0.250789	5.69124	1.2612e-08	1.27608e-07	Up
LOC_Os06g04220	94.0171	2.89262	0.508444	5.68916	1.27666e-08	1.29053e-07	Up
LOC_Os03g12530	908.112	-2.13965	0.376339	-5.68543	1.30484e-08	1.31834e-07	Down
LOC_Os05g49140	1224.64	-2.00818	0.35327	-5.68456	1.31153e-08	1.32441e-07	Down
LOC_Os11g29230	95.8007	-3.07299	0.540813	-5.68217	1.32994e-08	1.34231e-07	Down
LOC_Os03g11980	600.092	-1.96589	0.346101	-5.6801	1.34618e-08	1.35801e-07	Down
LOC_Os01g45914	1331.62	-3.75106	0.660531	-5.67885	1.35601e-08	1.36722e-07	Down
LOC_Os02g36110	60.0762	5.92084	1.04271	5.67832	1.36025e-08	1.37079e-07	Up
LOC_Os03g05310	3543.54	2.16372	0.381101	5.67756	1.36628e-08	1.37616e-07	Up
LOC_Os05g40280	818.058	1.63725	0.288467	5.67571	1.38118e-08	1.39046e-07	Up
LOC_Os01g52240	2840.84	-14.9257	2.63084	-5.67336	1.40025e-08	1.40893e-07	Down
LOC_Os07g05940	52.3658	-9.16334	1.61564	-5.67166	1.41422e-08	1.42226e-07	Down
LOC_Os12g39860	2471.21	1.57226	0.2773	5.66987	1.42904e-08	1.43643e-07	Up
LOC_Os12g27370	3912.32	-1.74753	0.308222	-5.66971	1.43043e-08	1.43708e-07	Down
LOC_Os04g57220	34658.8	1.55635	0.274548	5.66877	1.43823e-08	1.44418e-07	Up
LOC_Os05g43490	902.003	1.6827	0.296928	5.66704	1.45285e-08	1.45812e-07	Up
LOC_Os01g28840	47.6267	-9.0272	1.59407	-5.66299	1.4876e-08	1.49223e-07	Down
LOC_Os08g30520	53.8683	6.74586	1.19187	5.6599	1.51462e-08	1.51856e-07	Up
LOC_Os05g11320	362.019	-3.72643	0.658471	-5.65921	1.52075e-08	1.52393e-07	Down
LOC_Os06g47350	12845.8	1.43741	0.254107	5.65669	1.54318e-08	1.54561e-07	Up
LOC_Os04g48020	88.2225	-2.98018	0.526895	-5.65611	1.5484e-08	1.55006e-07	Down
LOC_Os02g38160	1297.83	-1.60631	0.284047	-5.65508	1.55773e-08	1.5586e-07	Down
LOC_Os02g52250	7245.8	1.49354	0.26412	5.65479	1.5604e-08	1.56048e-07	Up
LOC_Os03g49210	2532.33	1.41942	0.251059	5.65374	1.56992e-08	1.5692e-07	Up
LOC_Os11g43990	650.579	-1.80774	0.319868	-5.65154	1.59016e-08	1.58862e-07	Down
LOC_Os02g54890	958.204	2.47149	0.43734	5.6512	1.59335e-08	1.591e-07	Up
LOC_Os05g01570	65.8675	-7.04488	1.24699	-5.64951	1.60905e-08	1.60586e-07	Down
LOC_Os10g28200	14212.6	1.40642	0.248986	5.6486	1.61757e-08	1.61355e-07	Up
LOC_Os09g15810	387.316	2.05697	0.364171	5.64838	1.6197e-08	1.61485e-07	Up
LOC_Os01g17150	1027.2	-2.65263	0.469771	-5.64665	1.63606e-08	1.63034e-07	Down
LOC_Os07g48620	49.6506	-9.08665	1.60941	-5.64596	1.6426e-08	1.63602e-07	Down
LOC_Os03g18030	770.15	-3.43504	0.608512	-5.64499	1.6519e-08	1.64445e-07	Down
LOC_Os12g33090	243.305	-2.26415	0.401209	-5.64332	1.66807e-08	1.6597e-07	Down
LOC_Os06g33549	597.697	1.61463	0.286121	5.64318	1.66935e-08	1.66014e-07	Up
LOC_Os07g31870	95.5029	-3.14793	0.557881	-5.64265	1.67454e-08	1.66446e-07	Down
LOC_Os12g05880	46.9116	9.0009	1.59615	5.63915	1.70896e-08	1.69781e-07	Up
LOC_Os11g04480	1430	-1.46032	0.259098	-5.63615	1.73897e-08	1.72675e-07	Down
LOC_Os01g02750	247.391	2.25066	0.39947	5.63412	1.75956e-08	1.74631e-07	Up
LOC_Os09g20030	509.904	-2.1609	0.383733	-5.63124	1.78916e-08	1.77479e-07	Down
LOC_Os05g05140	3043.74	-1.634	0.290216	-5.6303	1.79895e-08	1.78361e-07	Down
LOC_Os09g38420	569.231	-1.7049	0.302897	-5.62863	1.81649e-08	1.80009e-07	Down
LOC_Os11g04490	59.9979	-4.87416	0.866149	-5.62739	1.82956e-08	1.81212e-07	Down
LOC_Os06g37430	437.741	1.7818	0.316703	5.6261	1.84329e-08	1.82296e-07	Up
LOC_Os07g10840	947.45	-1.7656	0.313813	-5.62626	1.84155e-08	1.82296e-07	Down
LOC_Os01g46760	46.6834	-8.99896	1.59948	-5.62617	1.84257e-08	1.82296e-07	Down
LOC_Os11g09140	1399.9	-1.81549	0.322809	-5.62404	1.86538e-08	1.84388e-07	Down
LOC_Os03g49430	4273.61	-1.92543	0.342414	-5.6231	1.87566e-08	1.85311e-07	Down
LOC_Os04g43650	1786.86	2.9378	0.522803	5.61933	1.91699e-08	1.89299e-07	Up
LOC_Os08g41080	57.9205	-3.97197	0.706974	-5.61827	1.92882e-08	1.90372e-07	Down
LOC_Os03g53200	3143.19	1.58357	0.281924	5.61702	1.9428e-08	1.91655e-07	Up
LOC_Os03g60530	1444.28	1.44794	0.257821	5.61607	1.95355e-08	1.92619e-07	Up
LOC_Os10g04730	332.457	-3.01324	0.53675	-5.61386	1.97858e-08	1.94989e-07	Down
LOC_Os12g44070	89.7948	8.48928	1.51282	5.61157	2.00494e-08	1.97487e-07	Up
LOC_Os01g13420	814.525	1.57392	0.280826	5.60462	2.0871e-08	2.05477e-07	Up
LOC_Os09g25810	55.9409	-9.25845	1.65196	-5.60451	2.08849e-08	2.05511e-07	Down
LOC_Os03g46770	33815.4	1.29544	0.231346	5.59957	2.14885e-08	2.11345e-07	Up
LOC_Os05g41780	6075.19	2.32922	0.415984	5.59931	2.15208e-08	2.11556e-07	Up
[truncated: 22,075 more rows]

## Sheet: NIP_CK vs RNAi_CK
gene id	baseMean	log2FoldChange	lfcSE	stat	pvalue	padj	significant
LOC_Os12g09580	6377.49	5.28918	0.392037	13.4915	1.75408e-41	3.27926e-37	Up
LOC_Os04g47360	3050.9	4.8761	0.404543	12.0534	1.86193e-33	1.74044e-29	Up
LOC_Os05g11320	16661.9	5.32323	0.55432	9.60318	7.75182e-22	4.83068e-18	Up
LOC_Os01g57082	202.623	-7.35042	0.786534	-9.34533	9.16018e-21	4.28124e-17	Down
LOC_Os06g32990	151.061	5.48795	0.699859	7.8415	4.45198e-15	1.6646e-11	Up
LOC_Os07g11150	203.97	6.60868	0.854579	7.73326	1.04829e-14	3.26629e-11	Up
LOC_Os09g30438	689.508	4.8226	0.647221	7.45125	9.24616e-14	2.46938e-10	Up
LOC_Os12g14440	753.952	-3.86315	0.525908	-7.34567	2.04736e-13	4.78443e-10	Down
LOC_Os07g02430	208.213	10.8827	1.57307	6.91813	4.57641e-12	9.50622e-09	Up
LOC_Os04g29680	150.472	3.93244	0.576722	6.81861	9.19233e-12	1.71851e-08	Up
LOC_Os07g04150	159.929	-3.87648	0.579924	-6.68445	2.31786e-11	3.93931e-08	Down
LOC_Os09g13440	2048.65	2.7089	0.413306	6.55423	5.59314e-11	8.71364e-08	Up
LOC_Os04g34490	122.348	10.1153	1.57061	6.44033	1.19215e-10	1.59195e-07	Up
LOC_Os08g08130	290.934	9.92427	1.53867	6.44991	1.11917e-10	1.59195e-07	Up
LOC_Os01g72370	872.851	-4.99233	0.779935	-6.40096	1.54406e-10	1.71649e-07	Down
LOC_Os10g11889	139.594	-5.85747	0.913276	-6.41368	1.42044e-10	1.71649e-07	Down
LOC_Os11g15624	130.99	-6.34698	0.991823	-6.3993	1.56086e-10	1.71649e-07	Down
LOC_Os02g16940	1038.73	9.75613	1.54362	6.32028	2.61083e-10	2.71164e-07	Up
LOC_Os12g13340	1328.44	-5.24211	0.838138	-6.25447	3.98875e-10	3.92472e-07	Down
LOC_Os01g36850	114.234	10.017	1.62378	6.16892	6.87578e-10	6.42713e-07	Up
LOC_Os07g48020	576.941	-2.80646	0.465118	-6.03387	1.60077e-09	1.42506e-06	Down
LOC_Os07g26100	173.08	8.18878	1.35922	6.0246	1.69526e-09	1.44058e-06	Up
LOC_Os12g12090	971.808	2.33111	0.393326	5.92666	3.09153e-09	2.51288e-06	Up
LOC_Os12g25200	872.679	-4.54724	0.781086	-5.82169	5.82556e-09	4.53787e-06	Down
LOC_Os06g09980	413.023	4.74766	0.829804	5.72142	1.05636e-08	7.59561e-06	Up
LOC_Os06g48200	3637.03	-4.31177	0.753095	-5.7254	1.03193e-08	7.59561e-06	Down
LOC_Os08g10310	434.667	3.60573	0.632182	5.70364	1.17278e-08	8.12042e-06	Up
LOC_Os10g28350	897.154	4.60815	0.813023	5.66791	1.44548e-08	9.65118e-06	Up
LOC_Os08g04580	79.327	9.4888	1.68521	5.63064	1.79543e-08	1.11885e-05	Up
LOC_Os02g20360	3171.8	3.01498	0.534947	5.63605	1.73998e-08	1.11885e-05	Up
LOC_Os11g31540	717.86	6.26956	1.12937	5.55139	2.834e-08	1.70908e-05	Up
LOC_Os02g07654	132.483	10.2292	1.87913	5.44358	5.22215e-08	3.05088e-05	Up
LOC_Os02g36190	620.608	7.29107	1.34473	5.42197	5.89462e-08	3.33939e-05	Up
LOC_Os01g64310	3697.7	-2.78914	0.517041	-5.39442	6.87436e-08	3.77989e-05	Down
LOC_Os11g10510	143.919	2.96167	0.560653	5.28255	1.27399e-07	6.80492e-05	Up
LOC_Os01g37110	596.21	25.041	4.78481	5.23343	1.66394e-07	8.64094e-05	Up
LOC_Os10g40720	36.7089	-8.91684	1.707	-5.2237	1.75379e-07	8.8614e-05	Down
LOC_Os04g21130	91.2851	9.69361	1.86122	5.2082	1.90679e-07	9.38091e-05	Up
LOC_Os02g44720	116.767	-3.68916	0.709308	-5.20107	1.98139e-07	9.49799e-05	Down
LOC_Os01g09700	89.0899	6.22764	1.19958	5.1915	2.08602e-07	9.74952e-05	Up
LOC_Os10g02040	131.765	-7.62192	1.47504	-5.16727	2.37536e-07	0.000108311	Down
LOC_Os04g21790	70.8425	3.89866	0.763838	5.10404	3.32472e-07	0.00014799	Up
LOC_Os01g22249	190.961	4.02197	0.793609	5.06795	4.02133e-07	0.000174835	Up
LOC_Os12g09590	655.408	-2.17844	0.431933	-5.04346	4.57188e-07	0.000194253	Down
LOC_Os02g51440	333.734	24.0757	4.78487	5.03163	4.86327e-07	0.00019767	Up
LOC_Os07g11790	489.776	24.0754	4.78483	5.03161	4.86378e-07	0.00019767	Up
LOC_Os02g37590	1995.6	-2.56458	0.51135	-5.01532	5.29441e-07	0.000210593	Down
LOC_Os06g48180	5591.1	-2.39887	0.486192	-4.93399	8.05648e-07	0.000313783	Down
LOC_Os04g52810	75.5849	9.42144	1.91426	4.92171	8.57922e-07	0.000327323	Up
LOC_Os09g27820	103.57	-5.34303	1.09448	-4.88181	1.05116e-06	0.000393028	Down
LOC_Os05g49940	335.562	8.12245	1.66873	4.86743	1.13058e-06	0.000414436	Up
LOC_Os09g20260	245.339	23.1911	4.78492	4.8467	1.25532e-06	0.000442795	Up
LOC_Os01g02560	351.128	2.27524	0.469109	4.85012	1.23384e-06	0.000442795	Up
LOC_Os04g56910	154.6	23.1637	4.78503	4.84087	1.29275e-06	0.000447554	Up
LOC_Os01g28450	2229.02	5.36808	1.11561	4.81179	1.49582e-06	0.000508443	Up
LOC_Os01g65780	2292.65	-2.40849	0.502962	-4.78863	1.67927e-06	0.000550772	Down
LOC_Os03g56930	203.264	-6.77611	1.41405	-4.792	1.6513e-06	0.000550772	Down
LOC_Os11g34824	121.478	22.829	4.78511	4.77084	1.8346e-06	0.000591343	Up
LOC_Os12g05210	74.2629	3.94587	0.830998	4.74835	2.05083e-06	0.000649834	Up
LOC_Os01g42860	3576.13	6.07684	1.28232	4.73893	2.14854e-06	0.000669448	Up
LOC_Os08g01480	100.3	22.5569	4.78519	4.71389	2.43027e-06	0.000735187	Up
LOC_Os07g03580	99.7593	22.5537	4.78519	4.71323	2.43817e-06	0.000735187	Up
LOC_Os04g44850	142.41	-3.55581	0.756759	-4.69873	2.61782e-06	0.000776828	Down
LOC_Os01g35330	606.22	2.38808	0.510713	4.67596	2.92577e-06	0.000854646	Up
LOC_Os03g08460	249.134	3.99388	0.856409	4.66352	3.10848e-06	0.000880452	Up
LOC_Os04g59200	3164.94	3.18845	0.684154	4.66044	3.15541e-06	0.000880452	Up
LOC_Os08g26230	1688.22	1.90683	0.408985	4.66236	3.1261e-06	0.000880452	Up
LOC_Os06g35700	82.2608	22.285	4.78529	4.65699	3.20869e-06	0.000882155	Up
LOC_Os07g15460	198.171	-3.75969	0.809848	-4.64246	3.44286e-06	0.000932814	Down
LOC_Os08g43334	2040.45	-2.74812	0.593486	-4.63047	3.6483e-06	0.000974358	Down
LOC_Os06g46160	168.842	9.12242	1.97505	4.61883	3.85905e-06	0.00100201	Up
LOC_Os08g04340	805.064	5.8804	1.27281	4.62	3.83748e-06	0.00100201	Up
LOC_Os06g06250	110.932	-5.62356	1.22363	-4.5958	4.31091e-06	0.00110401	Down
LOC_Os04g09900	2034.78	6.13589	1.34012	4.57862	4.68051e-06	0.00116669	Up
LOC_Os12g41600	33.0958	-8.76607	1.91407	-4.57982	4.65386e-06	0.00116669	Down
LOC_Os07g35480	140.553	-3.26844	0.717465	-4.55554	5.22518e-06	0.00128533	Down
LOC_Os11g37700	626.057	6.29439	1.38679	4.53884	5.65656e-06	0.00137337	Up
LOC_Os06g13940	335.273	7.53332	1.6638	4.52778	5.96053e-06	0.00142862	Up
LOC_Os05g13970	83.5236	21.5222	4.78528	4.49758	6.873e-06	0.00160613	Up
LOC_Os11g17954	57.6578	5.52231	1.22752	4.49874	6.83558e-06	0.00160613	Up
LOC_Os03g52390	621.013	5.47345	1.21814	4.49328	7.01338e-06	0.00161871	Up
LOC_Os11g03820	131.218	5.15761	1.1488	4.48958	7.13628e-06	0.00162699	Up
LOC_Os12g03640	102.807	4.21212	0.939454	4.48358	7.33999e-06	0.00165327	Up
LOC_Os12g02040	566.445	2.09045	0.467937	4.46737	7.91879e-06	0.0017624	Up
LOC_Os01g50622	269.2	3.29003	0.739555	4.44865	8.64104e-06	0.00190052	Up
LOC_Os02g55890	79.9615	3.20169	0.723497	4.42529	9.63123e-06	0.00209367	Up
LOC_Os08g14950	25.4894	7.85155	1.78608	4.39598	1.10276e-05	0.00234274	Up
LOC_Os03g62090	611.163	-1.8422	0.418861	-4.39812	1.09194e-05	0.00234274	Down
LOC_Os02g18080	566.281	1.83904	0.420873	4.36959	1.24482e-05	0.00255736	Up
LOC_Os03g61829	459.758	-3.07143	0.702621	-4.37139	1.23455e-05	0.00255736	Down
LOC_Os01g19020	54.676	-8.01659	1.83358	-4.3721	1.23058e-05	0.00255736	Down
LOC_Os06g01890	51.5431	8.86932	2.05402	4.31802	1.57435e-05	0.00319919	Up
LOC_Os12g25090	112.598	5.04543	1.18105	4.27198	1.93743e-05	0.00389466	Up
LOC_Os11g25040	34.5482	8.29283	1.94387	4.26615	1.98878e-05	0.00395534	Up
LOC_Os07g07930	882.538	6.26787	1.47067	4.26192	2.02676e-05	0.00398509	Up
LOC_Os11g44960	41.9653	5.50043	1.29125	4.25977	2.04637e-05	0.00398509	Up
LOC_Os05g30760	145.178	5.60093	1.31859	4.24767	2.16004e-05	0.00410567	Up
LOC_Os04g54220	34.724	5.24428	1.23443	4.24835	2.15354e-05	0.00410567	Up
LOC_Os12g36830	6823.57	4.7162	1.11069	4.24621	2.17417e-05	0.00410567	Up
LOC_Os12g01490	232.007	3.23847	0.765302	4.23163	2.32004e-05	0.00433732	Up
LOC_Os08g39850	1172.75	4.52698	1.0717	4.22409	2.39904e-05	0.00444059	Up
LOC_Os03g45960	451.862	6.5017	1.54357	4.21213	2.52976e-05	0.00462373	Up
LOC_Os06g28050	662.784	3.92276	0.931649	4.21055	2.54744e-05	0.00462373	Up
LOC_Os10g02490	162.668	3.89323	0.930752	4.18289	2.8783e-05	0.00517402	Up
LOC_Os07g03710	96.4777	7.32156	1.7514	4.18041	2.90982e-05	0.00518087	Up
LOC_Os01g25484	10353.7	-2.49045	0.596842	-4.1727	3.01007e-05	0.00530879	Down
LOC_Os03g21060	2380.25	4.44944	1.06981	4.1591	3.19507e-05	0.00551036	Up
LOC_Os11g10480	3467.39	2.04055	0.490639	4.15897	3.19688e-05	0.00551036	Up
LOC_Os05g23140	574.202	-3.28924	0.791095	-4.15783	3.21278e-05	0.00551036	Down
LOC_Os08g10290	788.062	2.3885	0.574867	4.15488	3.2546e-05	0.00553133	Up
LOC_Os03g22620	1088.86	-1.71082	0.41224	-4.15006	3.32389e-05	0.00559822	Down
LOC_Os06g24190	568.46	-1.89387	0.461224	-4.10619	4.02243e-05	0.00671423	Down
LOC_Os02g17000	51.7409	7.43224	1.81418	4.09675	4.18983e-05	0.00693176	Up
LOC_Os01g48800	30.5031	-5.50094	1.34384	-4.09345	4.24996e-05	0.00696956	Down
LOC_Os03g02750	595.614	-3.01022	0.73717	-4.08348	4.43664e-05	0.00721244	Down
LOC_Os05g34500	191.918	2.23218	0.550151	4.0574	4.96217e-05	0.00799722	Up
LOC_Os08g04350	365.664	6.14685	1.51836	4.04835	5.15802e-05	0.00824181	Up
LOC_Os04g22080	1073.89	5.63348	1.39367	4.04218	5.29573e-05	0.00838415	Up
LOC_Os06g39330	1050.01	-2.26137	0.559695	-4.04037	5.3368e-05	0.00838415	Down
LOC_Os05g11910	388.742	-3.26259	0.808042	-4.03765	5.39887e-05	0.00841099	Down
LOC_Os03g11910	1407.04	-1.93442	0.479925	-4.03066	5.56195e-05	0.00859344	Down
LOC_Os06g37300	3339.07	5.27431	1.30972	4.02705	5.64803e-05	0.00865491	Up
LOC_Os09g37834	109.589	6.20187	1.54191	4.0222	5.76569e-05	0.00876338	Up
LOC_Os04g58090	600.96	5.52601	1.37747	4.01171	6.02815e-05	0.0090884	Up
LOC_Os06g37010	73.9501	2.95642	0.740513	3.99239	6.54102e-05	0.00978275	Up
LOC_Os07g03040	2769.94	3.61792	0.906981	3.98897	6.63609e-05	0.00984617	Up
LOC_Os02g36070	78.3301	6.98361	1.75751	3.97358	7.07998e-05	0.010338	Up
LOC_Os01g06640	267.63	4.21867	1.06213	3.97188	7.1307e-05	0.010338	Up
LOC_Os03g08470	1506.39	3.72265	0.937564	3.97056	7.17037e-05	0.010338	Up
LOC_Os01g51140	55.9647	-2.88034	0.725536	-3.96995	7.18879e-05	0.010338	Down
LOC_Os06g36560	1331.31	5.41961	1.36824	3.961	7.46359e-05	0.0105706	Up
LOC_Os06g41100	96.7372	3.07423	0.775902	3.96213	7.42828e-05	0.0105706	Up
LOC_Os01g73200	4176.55	4.05929	1.02697	3.95268	7.72814e-05	0.010863	Up
LOC_Os02g48710	206.746	5.24862	1.33033	3.94534	7.96858e-05	0.0111174	Up
LOC_Os08g34280	418.46	4.2035	1.06733	3.93835	8.20444e-05	0.0113616	Up
LOC_Os08g39660	81.5509	8.0935	2.05616	3.93623	8.27721e-05	0.0113781	Up
LOC_Os05g45170	38.5653	6.01435	1.53445	3.91953	8.87205e-05	0.0121068	Up
LOC_Os02g06430	2952.49	-1.9969	0.510757	-3.90969	9.24141e-05	0.0125194	Down
LOC_Os11g03840	99.1949	2.97685	0.762798	3.90255	9.51862e-05	0.0127676	Up
LOC_Os03g51530	68.3751	-3.91623	1.00379	-3.90147	9.5612e-05	0.0127676	Down
LOC_Os07g03279	26.7603	7.92457	2.03269	3.89857	9.67615e-05	0.0128295	Up
LOC_Os03g54160	23.3761	7.72966	1.98521	3.89363	9.87568e-05	0.0130018	Up
LOC_Os10g28120	425.474	5.88733	1.51271	3.89191	9.94577e-05	0.0130025	Up
LOC_Os11g28530	363.157	4.79113	1.23254	3.8872	0.000101406	0.0131652	Up
LOC_Os01g43851	242.421	4.25706	1.09685	3.88119	0.000103947	0.013402	Up
LOC_Os03g39690	101.115	8.40556	2.17733	3.86049	0.000113162	0.014171	Up
LOC_Os04g10160	284.368	5.30942	1.37531	3.86052	0.000113145	0.014171	Up
LOC_Os01g24010	166.098	4.74422	1.22903	3.86014	0.000113324	0.014171	Up
LOC_Os08g09060	60.4109	3.05011	0.790655	3.8577	0.00011446	0.014171	Up
LOC_Os04g51660	304.98	-2.06718	0.535648	-3.85921	0.000113755	0.014171	Down
LOC_Os03g41330	66.9587	-2.75507	0.713769	-3.85989	0.000113438	0.014171	Down
LOC_Os03g01320	205.155	2.29558	0.597715	3.84059	0.000122737	0.0150958	Up
LOC_Os05g24770	160.505	4.69296	1.2243	3.83319	0.000126492	0.0154559	Up
LOC_Os10g21970	42.2614	8.58023	2.24173	3.82751	0.000129448	0.0157144	Up
LOC_Os05g31140	1695.56	-1.86706	0.488117	-3.82502	0.000130761	0.0157714	Down
LOC_Os02g36140	1037.53	8.9539	2.34305	3.82148	0.000132654	0.0158972	Up
LOC_Os12g18410	15.8343	-7.70474	2.02179	-3.81086	0.000138484	0.0164902	Down
LOC_Os07g39860	153.176	6.20966	1.63338	3.80172	0.000143697	0.0170026	Up
LOC_Os10g18150	18.1195	7.36175	1.9453	3.78438	0.000154089	0.0181176	Up
LOC_Os01g01430	115.816	5.9676	1.58068	3.77535	0.000159785	0.0186699	Up
LOC_Os06g20900	49.5001	7.34756	1.94778	3.77227	0.000161772	0.0187847	Up
LOC_Os11g15040	6928.94	1.94477	0.517453	3.75836	0.000171031	0.0197372	Up
LOC_Os03g55030	612.131	-2.66537	0.70982	-3.75499	0.000173348	0.0198818	Down
LOC_Os01g62740	28.1002	6.5287	1.74048	3.75109	0.000176068	0.0200707	Up
LOC_Os05g43390	403.809	3.01159	0.805511	3.73873	0.000184951	0.0209555	Up
LOC_Os01g29280	75.3163	4.95337	1.32596	3.7357	0.000187195	0.021082	Up
LOC_Os01g03390	5773.22	5.1367	1.37589	3.73338	0.00018893	0.02115	Up
LOC_Os12g41660	249.096	-2.79682	0.750698	-3.72563	0.000194829	0.0216805	Down
LOC_Os01g72900	202.258	4.72217	1.26841	3.72291	0.00019694	0.0217857	Up
LOC_Os03g56220	521.349	-1.57242	0.423243	-3.71517	0.000203063	0.022331	Down
LOC_Os01g52430	75.9	7.96046	2.14637	3.70879	0.000208249	0.0227674	Up
LOC_Os08g04230	46.6365	4.94086	1.3358	3.69881	0.000216611	0.0232733	Up
LOC_Os01g52610	73.8213	4.45502	1.20376	3.70091	0.000214831	0.0232733	Up
LOC_Os07g05640	459.961	-1.71699	0.464036	-3.70011	0.000215503	0.0232733	Down
LOC_Os12g36840	32.0295	8.1833	2.21427	3.6957	0.00021928	0.0234254	Up
LOC_Os09g11160	20.9726	7.56812	2.05177	3.68859	0.000225503	0.0239532	Up
LOC_Os09g27750	925.325	-3.28628	0.893347	-3.67862	0.000234503	0.0247686	Down
LOC_Os12g36430	19.0058	-5.49462	1.49881	-3.666	0.000246378	0.0258766	Down
LOC_Os12g31540	74.9957	3.92704	1.07862	3.64079	0.000271807	0.0283879	Up
LOC_Os06g20790	210.713	5.15138	1.4201	3.62747	0.000286215	0.0295759	Up
LOC_Os09g35800	3349.11	-1.81077	0.499198	-3.62735	0.000286346	0.0295759	Down
LOC_Os07g02630	36.6193	4.56095	1.26013	3.61942	0.000295264	0.0299998	Up
LOC_Os11g01480	247.948	3.00812	0.830833	3.6206	0.000293915	0.0299998	Up
LOC_Os05g50930	3356.98	-1.69562	0.468175	-3.62177	0.00029259	0.0299998	Down
LOC_Os09g33530	429.761	4.19722	1.16055	3.61657	0.000298532	0.0301679	Up
LOC_Os04g10060	207.007	5.89773	1.63335	3.61082	0.000305235	0.0302715	Up
LOC_Os01g52530	660.365	4.33986	1.20139	3.61238	0.000303404	0.0302715	Up
LOC_Os01g72170	1125.28	3.33189	0.922925	3.61014	0.000306035	0.0302715	Up
LOC_Os09g16280	178.207	-2.0259	0.56053	-3.61426	0.000301202	0.0302715	Down
LOC_Os03g52370	369.111	5.4821	1.52134	3.60346	0.000314006	0.0308965	Up
LOC_Os04g31120	4190.01	-1.35648	0.376746	-3.60053	0.000317575	0.0310841	Down
LOC_Os05g04740	46.5893	-2.98743	0.830801	-3.59585	0.000323337	0.0314832	Down
LOC_Os04g03830	193.836	2.36046	0.657431	3.59043	0.000330137	0.031814	Up
LOC_Os08g26850	483.165	-2.13207	0.593804	-3.59053	0.000330012	0.031814	Down
LOC_Os02g14190	58.3259	7.60655	2.12407	3.58113	0.000342116	0.0326319	Up
LOC_Os10g42190	5563.53	-1.54569	0.431534	-3.58184	0.000341186	0.0326319	Down
LOC_Os12g36850	2372.62	3.86437	1.08023	3.57735	0.0003471	0.0327837	Up
LOC_Os10g05250	1679.64	1.52466	0.426365	3.57594	0.000348968	0.0327837	Up
LOC_Os11g31060	928.829	-3.76676	1.05301	-3.57713	0.000347388	0.0327837	Down
LOC_Os11g33270	12.6916	-7.38529	2.07343	-3.56188	0.000368212	0.0344186	Down
LOC_Os05g39990	12.2073	-7.32864	2.06107	-3.55574	0.000376911	0.0350565	Down
LOC_Os01g68300	29612.1	1.59749	0.450633	3.545	0.00039262	0.0363368	Up
LOC_Os06g02210	188.35	1.89732	0.537129	3.53233	0.000411919	0.0379351	Up
LOC_Os01g63180	67.734	3.51686	0.999685	3.51797	0.000434864	0.039465	Up
LOC_Os01g66650	53.8386	3.4762	0.987476	3.52029	0.000431078	0.039465	Up
LOC_Os05g30190	550.18	-1.61427	0.45872	-3.51908	0.00043304	0.039465	Down
LOC_Os04g28780	66.826	2.6163	0.744053	3.51628	0.000437633	0.0395244	Up
LOC_Os10g21670	79.9255	8.03383	2.28607	3.51426	0.000440987	0.0396359	Up
LOC_Os09g27700	309.033	-2.44725	0.696805	-3.5121	0.000444582	0.0397678	Down
LOC_Os03g56810	4678.75	-1.46601	0.418143	-3.506	0.000454897	0.0404966	Down
LOC_Os04g54230	156.36	3.07368	0.877065	3.50451	0.000457454	0.0405313	Up
LOC_Os03g55010	367.519	1.84056	0.527052	3.49217	0.000479107	0.0422495	Up
LOC_Os12g15680	4406	15.2852	4.3997	3.47416	0.000512461	0.0444407	Up
LOC_Os04g06590	843.007	4.23076	1.21731	3.47549	0.000509922	0.0444407	Up
LOC_Os08g33150	284.124	2.54227	0.731708	3.47443	0.000511939	0.0444407	Up
LOC_Os06g22960	4321.19	-2.2283	0.64149	-3.47363	0.000513463	0.0444407	Down
LOC_Os05g03400	13.597	6.94588	2.00038	3.47229	0.000516043	0.0444582	Up
LOC_Os11g28940	36.8194	-3.82336	1.10155	-3.4709	0.000518719	0.0444837	Down
LOC_Os01g08130	12.2119	-7.32764	2.11484	-3.46487	0.000530497	0.0452861	Down
LOC_Os01g62810	771.875	-1.64375	0.474673	-3.4629	0.000534392	0.0454112	Down
LOC_Os12g44060	291.521	-2.07911	0.600805	-3.46053	0.000539108	0.0456046	Down
LOC_Os10g33460	120.786	-1.98546	0.574432	-3.45639	0.000547466	0.046103	Down
LOC_Os02g36210	652.127	2.48316	0.718687	3.45514	0.000550012	0.0461098	Up
LOC_Os05g35290	484.142	4.26912	1.24091	3.44033	0.000581008	0.0484908	Up
LOC_Os09g17560	88.9657	5.56184	1.61724	3.4391	0.000583655	0.0484952	Up
LOC_Os03g20550	464.664	2.2519	0.656876	3.42819	0.00060761	0.0502622	None
LOC_Os03g15460	101.006	-2.016	0.588456	-3.42592	0.000612716	0.0504613	None
LOC_Os04g40410	24.627	4.71253	1.37838	3.41889	0.00062877	0.0515564	None
LOC_Os04g01470	60.1534	4.78259	1.40041	3.41513	0.000637525	0.0519093	None
LOC_Os01g52230	858.471	-1.56842	0.459634	-3.41233	0.000644112	0.0519093	None
LOC_Os11g02610	4059.36	-1.98581	0.581956	-3.4123	0.000644181	0.0519093	None
LOC_Os01g07140	165.747	-2.16177	0.633237	-3.41383	0.00064056	0.0519093	None
LOC_Os05g03760	4325.12	-1.28551	0.377713	-3.4034	0.000665524	0.053399	None
LOC_Os06g38660	914.494	3.89329	1.14479	3.40088	0.000671694	0.0534354	None
LOC_Os08g37040	49.9257	-2.44265	0.718058	-3.40174	0.000669586	0.0534354	None
LOC_Os01g68510	39.6007	-2.95652	0.87071	-3.39553	0.000684968	0.0540315	None
LOC_Os04g32850	581.613	-3.45489	1.01724	-3.39636	0.000682897	0.0540315	None
LOC_Os04g32030	92.722	2.29104	0.675513	3.39155	0.00069498	0.054591	None
LOC_Os03g24870	53.2735	5.84945	1.72613	3.38876	0.000702086	0.0549184	None
LOC_Os01g02800	200.117	1.90607	0.563101	3.38495	0.000711899	0.055454	None
LOC_Os01g51030	207.822	4.49994	1.33104	3.38076	0.00072287	0.0559165	None
LOC_Os01g42410	2962.96	4.05928	1.20083	3.38039	0.000723819	0.0559165	None
LOC_Os12g16080	80.2941	-2.52526	0.747941	-3.37628	0.000734722	0.0564691	None
LOC_Os03g19990	23.7467	-3.8067	1.12777	-3.37543	0.000737013	0.0564691	None
LOC_Os10g36500	1514.89	-4.43672	1.31525	-3.3733	0.000742738	0.0566755	None
LOC_Os01g33684	1094.64	1.73653	0.515112	3.37118	0.000748471	0.0568808	None
LOC_Os06g01250	56.7831	-2.85696	0.848023	-3.36896	0.000754517	0.0571081	None
LOC_Os08g36110	66.1702	-2.1744	0.647035	-3.36057	0.000777828	0.0586351	None
LOC_Os03g04890	359.589	3.45263	1.03167	3.34665	0.000817959	0.0613638	None
LOC_Os10g38080	1201.26	-2.18191	0.652143	-3.34575	0.00082059	0.0613638	None
LOC_Os01g37810	69.6564	4.3147	1.29428	3.33368	0.00085706	0.0638356	None
LOC_Os02g36280	168.701	3.71962	1.11797	3.32711	0.000877521	0.0650083	None
LOC_Os03g10110	91.894	2.90571	0.873839	3.32522	0.000883494	0.0650083	None
LOC_Os08g10330	46.5249	2.86444	0.86182	3.32371	0.000888298	0.0650083	None
LOC_Os11g44860	89.0717	2.52408	0.759622	3.32281	0.000891159	0.0650083	None
LOC_Os12g36860	164.137	2.03672	0.612301	3.32634	0.00087996	0.0650083	None
LOC_Os06g23114	212.846	-2.01328	0.606039	-3.32202	0.000893668	0.0650083	None
LOC_Os07g01740	35.2096	4.26433	1.28675	3.31403	0.00091963	0.0666376	None
LOC_Os12g15530	990.886	11.7078	3.54437	3.30321	0.000955838	0.0689938	None
LOC_Os02g41961	27.5398	7.96212	2.4148	3.29722	0.00097646	0.0693597	None
LOC_Os03g18130	1532.44	4.55253	1.37969	3.29968	0.000967935	0.0693597	None
LOC_Os12g09540	19.7871	4.3828	1.32857	3.29889	0.000970668	0.0693597	None
LOC_Os10g34920	59.8447	3.75535	1.13914	3.29666	0.00097843	0.0693597	None
LOC_Os01g03730	1329.95	3.68181	1.11693	3.29636	0.000979457	0.0693597	None
LOC_Os03g10030	77.9003	2.882	0.875487	3.29188	0.000995213	0.0702095	None
LOC_Os05g50570	327.406	4.99471	1.51828	3.28971	0.00100291	0.0704862	None
LOC_Os04g48850	325.122	4.71409	1.43456	3.2861	0.00101585	0.0711288	None
LOC_Os12g26880	16.9337	-4.28301	1.30436	-3.2836	0.00102491	0.0714953	None
LOC_Os07g30590	84.0906	3.83777	1.16971	3.28096	0.00103454	0.071537	None
LOC_Os07g35750	40.9141	2.73759	0.834078	3.28218	0.00103009	0.071537	None
LOC_Os05g38040	2270.05	-2.51743	0.767442	-3.28029	0.00103699	0.071537	None
LOC_Os11g45400	201.035	4.42857	1.35353	3.27187	0.00106837	0.0734308	None
LOC_Os03g45920	187.044	-2.37533	0.726416	-3.26993	0.00107573	0.0736655	None
LOC_Os05g39560	151.374	4.80786	1.47198	3.26625	0.00108981	0.0742595	None
LOC_Os02g43470	26.3657	4.04576	1.2393	3.26457	0.00109632	0.0742595	None
LOC_Os08g40910	1361.22	-3.22614	0.988141	-3.26486	0.0010952	0.0742595	None
LOC_Os02g09490	349.252	2.61756	0.804521	3.25356	0.00113967	0.0769173	None
LOC_Os02g14440	2397.94	-4.07232	1.25346	-3.24886	0.00115869	0.0779197	None
LOC_Os02g43770	97.9935	-2.21125	0.681059	-3.24678	0.00116718	0.0782098	None
LOC_Os05g32544	499.678	-1.59244	0.490734	-3.24501	0.00117446	0.0784163	None
LOC_Os01g02830	546.391	1.46639	0.452092	3.24357	0.00118043	0.0785341	None
LOC_Os04g49680	300.324	1.91384	0.590312	3.24209	0.00118657	0.0786629	None
LOC_Os06g39120	2774.72	-2.38321	0.73616	-3.23736	0.00120641	0.0796958	None
LOC_Os01g16170	6074.98	-1.22705	0.379171	-3.23614	0.00121157	0.0797544	None
LOC_Os04g41620	1187.17	3.70583	1.15109	3.21941	0.00128456	0.0842624	None
LOC_Os12g36880	11874.1	3.55412	1.1059	3.21377	0.00131005	0.0856339	None
LOC_Os06g05930	142.186	-2.37426	0.739224	-3.21183	0.00131894	0.085915	None
LOC_Os08g10630	115.209	2.68944	0.839083	3.20522	0.0013496	0.0876069	None
LOC_Os03g05880	276.942	3.8748	1.20997	3.20239	0.00136293	0.088166	None
LOC_Os07g46060	262.69	2.83753	0.887821	3.19606	0.0013932	0.0898132	None
LOC_Os03g24730	319.621	-1.44704	0.453114	-3.19355	0.00140537	0.0902866	None
LOC_Os08g44360	39.0781	5.39408	1.69243	3.18719	0.00143664	0.0908674	None
LOC_Os03g05900	294.914	4.07918	1.28004	3.18677	0.00143871	0.0908674	None
LOC_Os12g34092	57.7676	3.36637	1.05578	3.18851	0.00143007	0.0908674	None
LOC_Os02g53620	133.385	2.50695	0.785822	3.19022	0.00142165	0.0908674	None
LOC_Os11g40840	51.5167	-2.26808	0.711382	-3.18827	0.00143128	0.0908674	None
LOC_Os06g46270	331.881	4.56587	1.43375	3.18456	0.00144975	0.0911126	None
LOC_Os10g42900	308.054	-2.00874	0.630876	-3.18404	0.00145234	0.0911126	None
LOC_Os02g05970	69.6603	4.20885	1.32273	3.18194	0.00146292	0.0914693	None
LOC_Os07g10190	76.2357	-1.93084	0.607482	-3.17842	0.00148078	0.0922772	None
LOC_Os04g48030	995.404	-2.07851	0.654345	-3.17648	0.00149073	0.0925884	None
LOC_Os03g59010	18.083	7.35933	2.31807	3.17477	0.00149957	0.0928295	None
LOC_Os04g30160	352.055	1.47527	0.465168	3.17147	0.00151671	0.0929172	None
LOC_Os03g21210	928.478	-1.69878	0.535673	-3.17131	0.00151754	0.0929172	None
LOC_Os01g11160	1590.81	-2.1681	0.683799	-3.17067	0.00152087	0.0929172	None
LOC_Os03g43010	354.389	-2.6728	0.842522	-3.17238	0.00151194	0.0929172	None
LOC_Os11g37970	751.294	3.55853	1.12341	3.16761	0.00153697	0.0932913	None
LOC_Os08g39560	296.911	-1.97052	0.621924	-3.16842	0.00153268	0.0932913	None
LOC_Os05g47960	98.6722	3.53768	1.11895	3.1616	0.00156907	0.094931	None
LOC_Os05g08554	161.29	-1.83201	0.580072	-3.15825	0.00158721	0.0957189	None
LOC_Os02g51060	566.135	-1.86794	0.591882	-3.15594	0.00159982	0.0961693	None
LOC_Os09g34250	280.214	-2.58996	0.823624	-3.14459	0.00166321	0.0996595	None
LOC_Os07g26110	308.967	4.19611	1.33562	3.14169	0.00167973	0.0996907	None
LOC_Os06g21820	1248.04	4.05549	1.29015	3.14342	0.00166988	0.0996907	None
LOC_Os01g62980	128.173	-2.50817	0.798267	-3.14203	0.00167783	0.0996907	None
LOC_Os12g33952	10.9847	6.63884	2.11433	3.13992	0.00168992	0.0997862	None
LOC_Os11g30200	91.1844	3.00229	0.956278	3.13956	0.00169202	0.0997862	None
LOC_Os03g58890	276.865	1.87254	0.596716	3.13808	0.00170057	0.099854	None
LOC_Os06g39240	4189.35	-3.18669	1.01567	-3.13752	0.00170385	0.099854	None
LOC_Os03g61780	38.9687	-2.66565	0.850904	-3.13272	0.00173193	0.101183	None
LOC_Os04g44980	188.392	1.64246	0.524457	3.13173	0.00173777	0.101208	None
LOC_Os06g33970	169.134	2.88151	0.921311	3.12761	0.00176232	0.101697	None
LOC_Os01g54990	463.09	1.30555	0.417581	3.12647	0.00176921	0.101697	None
LOC_Os08g23780	3668.89	-2.05173	0.656223	-3.12658	0.00176854	0.101697	None
LOC_Os07g23150	78.9639	-2.4908	0.796859	-3.12578	0.00177337	0.101697	None
LOC_Os06g34070	148.43	-2.77056	0.886065	-3.12682	0.0017671	0.101697	None
LOC_Os02g22160	412.961	3.56018	1.14038	3.12192	0.00179676	0.102723	None
LOC_Os01g31370	163.69	4.2913	1.37603	3.1186	0.00181712	0.103571	None
LOC_Os05g29990	3055.39	1.69811	0.545706	3.11176	0.00185975	0.105678	None
LOC_Os01g38650	49.2238	5.76136	1.85327	3.10875	0.00187881	0.10568	None
LOC_Os04g10690	127.503	5.38743	1.73343	3.10797	0.00188378	0.10568	None
LOC_Os01g64470	1513.2	3.3762	1.08545	3.11042	0.00186824	0.10568	None
LOC_Os05g04000	446.577	1.60279	0.515644	3.10832	0.00188153	0.10568	None
LOC_Os07g39590	1101.32	-1.66206	0.534888	-3.1073	0.00188804	0.10568	None
LOC_Os01g52240	3688.92	-3.57944	1.1531	-3.10419	0.00190802	0.106479	None
LOC_Os09g36520	750.346	-1.30337	0.420268	-3.10128	0.00192683	0.10689	None
LOC_Os11g05170	25.1996	-4.74831	1.53104	-3.10137	0.0019263	0.10689	None
LOC_Os09g10840	185.035	3.54596	1.14412	3.09929	0.00193987	0.107098	None
LOC_Os11g24070	43.8867	-2.33826	0.754532	-3.09896	0.00194202	0.107098	None
LOC_Os11g42200	3158.97	14.8052	4.78475	3.09424	0.00197315	0.10786	None
LOC_Os03g46070	840.61	2.84061	0.917809	3.09499	0.00196818	0.10786	None
LOC_Os04g54240	123.258	2.78064	0.898612	3.09437	0.00197233	0.10786	None
LOC_Os01g45914	1578.85	-4.19186	1.35617	-3.09096	0.00199511	0.108742	None
LOC_Os08g44830	33.934	4.14372	1.34304	3.08533	0.0020333	0.110181	None
LOC_Os03g50960	1449.7	-1.24195	0.40246	-3.0859	0.00202937	0.110181	None
LOC_Os04g10000	201.243	4.2932	1.39644	3.0744	0.00210925	0.112104	None
LOC_Os03g13300	360.296	3.59238	1.16715	3.07791	0.00208456	0.112104	None
LOC_Os03g28330	432.477	3.51087	1.14039	3.07866	0.00207935	0.112104	None
LOC_Os04g30330	101.249	2.07896	0.67624	3.07429	0.00211004	0.112104	None
LOC_Os06g11980	474.828	2.07456	0.67411	3.07749	0.00208755	0.112104	None
LOC_Os05g40700	303.631	1.67513	0.545052	3.07334	0.00211676	0.112104	None
LOC_Os07g01310	729.455	-1.44643	0.47037	-3.07509	0.00210439	0.112104	None
LOC_Os04g03980	282.713	-2.84716	0.92635	-3.07352	0.00211547	0.112104	None
LOC_Os03g52940	50.5997	-3.15815	1.02788	-3.07249	0.00212282	0.112108	None
LOC_Os01g04580	134.53	3.46679	1.1294	3.06959	0.00214352	0.112565	None
LOC_Os08g37500	443.963	2.13947	0.696943	3.06979	0.00214212	0.112565	None
LOC_Os04g41680	253.782	3.6592	1.19346	3.06605	0.00216908	0.113271	None
LOC_Os02g03280	2113.94	-1.66452	0.542813	-3.06648	0.00216596	0.113271	None
LOC_Os12g12880	447.239	4.4749	1.46071	3.06352	0.00218751	0.113915	None
LOC_Os08g04540	616.993	11.0243	3.604	3.0589	0.00222155	0.11474	None
LOC_Os01g32120	19.0535	7.43442	2.42926	3.06036	0.00221072	0.11474	None
LOC_Os03g03810	18.3185	5.92235	1.93612	3.05887	0.00222176	0.11474	None
LOC_Os01g68650	68.5245	-2.36802	0.774446	-3.0577	0.00223042	0.11487	None
LOC_Os03g02460	109.931	2.31615	0.757892	3.05604	0.00224282	0.115191	None
LOC_Os07g48830	1449.04	1.87648	0.61454	3.05346	0.00226218	0.115867	None
LOC_Os12g03040	359.363	2.37842	0.779644	3.05064	0.00228351	0.116009	None
LOC_Os02g49590	353.786	-1.49315	0.489195	-3.05227	0.00227118	0.116009	None
LOC_Os06g47220	86.8724	-1.94464	0.637528	-3.05027	0.00228634	0.116009	None
LOC_Os12g04480	879.563	-2.06585	0.677369	-3.04982	0.00228978	0.116009	None
LOC_Os03g12500	429.924	8.22078	2.69671	3.04845	0.00230023	0.116224	None
LOC_Os06g33320	372.615	2.23246	0.733292	3.04443	0.00233123	0.117472	None
LOC_Os07g43740	971.686	-2.64895	0.87096	-3.04142	0.00235466	0.118334	None
LOC_Os01g27860	34.5293	5.86411	1.93747	3.02668	0.00247257	0.123372	None
LOC_Os10g40490	1168.37	2.93371	0.969367	3.02642	0.0024747	0.123372	None
LOC_Os03g10250	70.8198	-2.10203	0.694297	-3.02756	0.00246535	0.123372	None
LOC_Os04g50950	62.5331	3.21135	1.06166	3.02484	0.00248765	0.123546	None
LOC_Os03g01930	457.361	-1.7351	0.573703	-3.02438	0.00249141	0.123546	None
LOC_Os05g26840	769.715	-1.28894	0.426395	-3.02288	0.00250385	0.123835	None
LOC_Os08g04240	38.0445	6.99036	2.31547	3.01898	0.00253625	0.125106	None
LOC_Os11g37210	219.241	2.90735	0.963559	3.0173	0.00255035	0.12547	None
LOC_Os10g17940	62.5129	4.04389	1.34336	3.01028	0.00261005	0.127175	None
LOC_Os02g07170	277.029	4.04226	1.34319	3.00944	0.00261728	0.127175	None
LOC_Os02g41510	298.045	3.59836	1.19533	3.01035	0.00260947	0.127175	None
LOC_Os07g33780	4563.05	2.37044	0.787719	3.00924	0.002619	0.127175	None
LOC_Os08g39270	51.781	-2.88732	0.959211	-3.0101	0.0026116	0.127175	None
LOC_Os10g25030	1157.12	2.41222	0.803005	3.00399	0.00266468	0.129057	None
LOC_Os07g42650	116.856	3.12054	1.04041	2.99933	0.00270577	0.130709	None
LOC_Os12g30824	783.868	8.04977	2.68762	2.99513	0.00274329	0.131599	None
LOC_Os03g15230	493.223	-1.44708	0.483181	-2.9949	0.00274531	0.131599	None
LOC_Os01g02150	168.683	-1.63812	0.546715	-2.9963	0.00273274	0.131599	None
LOC_Os04g13210	647.41	2.84139	0.94953	2.99242	0.00276775	0.132335	None
LOC_Os11g05400	472.621	-1.40402	0.469672	-2.98936	0.00279563	0.133327	None
LOC_Os11g30910	628.521	-3.61565	1.21112	-2.98538	0.00283229	0.134732	None
LOC_Os05g24780	344.605	2.84508	0.953757	2.98302	0.00285418	0.135429	None
LOC_Os08g39840	1736.05	1.62632	0.545363	2.98209	0.00286289	0.135498	None
LOC_Os02g09050	348.101	2.90015	0.972913	2.9809	0.00287405	0.135683	None
LOC_Os03g52239	2438.13	-1.56276	0.524496	-2.97954	0.00288684	0.135943	None
LOC_Os05g39580	28.2788	4.4701	1.5018	2.9765	0.0029156	0.136609	None
LOC_Os06g47200	721.758	3.429	1.15186	2.97693	0.00291151	0.136609	None
LOC_Os02g11770	30.8878	-3.47679	1.16925	-2.97352	0.00294402	0.137596	None
LOC_Os12g16720	854.479	4.05973	1.36683	2.97018	0.00297622	0.137982	None
LOC_Os05g19910	277.289	2.43243	0.819107	2.96961	0.00298179	0.137982	None
LOC_Os04g49757	329.967	1.47825	0.497768	2.96975	0.00298042	0.137982	None
LOC_Os09g28390	412.629	-2.39124	0.804928	-2.97075	0.00297071	0.137982	None
LOC_Os08g34780	22.8101	6.24462	2.10573	2.96554	0.00302154	0.137987	None
LOC_Os06g20820	61.9344	3.99876	1.34794	2.96656	0.00301151	0.137987	None
LOC_Os07g02060	84.405	1.92645	0.648974	2.96846	0.00299299	0.137987	None
LOC_Os01g39770	522.484	-1.26633	0.427128	-2.96475	0.00302932	0.137987	None
LOC_Os04g57739	423.506	-1.34228	0.452632	-2.9655	0.00302194	0.137987	None
LOC_Os02g49440	4340.72	-1.84308	0.621756	-2.96431	0.00303358	0.137987	None
LOC_Os09g30458	82.4779	-2.26114	0.762082	-2.96706	0.00300662	0.137987	None
LOC_Os03g02470	1836.56	2.83771	0.95757	2.96344	0.00304218	0.138043	None
LOC_Os09g16920	65.6021	-1.94747	0.657488	-2.96198	0.00305669	0.138365	None
LOC_Os10g39430	331.728	-1.4168	0.478622	-2.96017	0.00307468	0.138844	None
LOC_Os04g16450	413.633	-1.54935	0.524097	-2.95623	0.00311423	0.14029	None
LOC_Os07g48450	3510.94	3.03545	1.0284	2.95163	0.00316106	0.141378	None
LOC_Os11g12810	1682.49	-1.67895	0.568563	-2.95297	0.00314728	0.141378	None
LOC_Os03g57240	280.763	-2.02153	0.684774	-2.9521	0.00315616	0.141378	None
LOC_Os06g16370	128.498	3.77764	1.28152	2.94777	0.00320076	0.142812	None
LOC_Os08g06380	385.268	-1.81965	0.617647	-2.94611	0.00321801	0.14324	None
LOC_Os01g53040	116.683	2.39191	0.81213	2.94523	0.00322718	0.143307	None
LOC_Os04g45590	26.7914	6.47973	2.20186	2.94285	0.00325207	0.143822	None
LOC_Os04g12960	45.325	3.76954	1.281	2.94265	0.00325418	0.143822	None
LOC_Os06g04280	2737.71	2.7966	0.951209	2.94005	0.00328163	0.144306	None
LOC_Os01g70490	1652.17	2.49133	0.847557	2.93942	0.00328829	0.144306	None
LOC_Os10g20090	1130.8	1.88604	0.641469	2.94019	0.00328008	0.144306	None
LOC_Os08g42570	27.2449	5.51487	1.8806	2.9325	0.00336243	0.147215	None
LOC_Os10g13970	13.9946	5.52309	1.88481	2.93031	0.00338623	0.14791	None
LOC_Os01g62190	220.907	3.59895	1.22959	2.92695	0.00342306	0.14917	None
LOC_Os02g54254	7122.08	3.70769	1.26783	2.92445	0.00345065	0.150023	None
LOC_Os06g45890	772.627	2.83413	0.969921	2.92202	0.00347766	0.150658	None
LOC_Os12g41680	884.633	2.17104	0.743077	2.92169	0.00348137	0.150658	None
LOC_Os10g41100	238.363	-1.67584	0.574118	-2.91898	0.00351174	0.151621	None
LOC_Os05g23440	498.212	3.05137	1.04689	2.9147	0.00356029	0.153363	None
LOC_Os03g52680	631.618	-1.53442	0.527372	-2.90955	0.00361947	0.155197	None
LOC_Os08g01670	107.231	-1.97841	0.679964	-2.90958	0.0036192	0.155197	None
LOC_Os07g11739	4114.52	2.72327	0.936845	2.90685	0.00365087	0.155474	None
LOC_Os09g08130	908.823	2.44436	0.840744	2.90738	0.00364468	0.155474	None
LOC_Os04g43710	38.7233	-2.56694	0.882723	-2.90798	0.00363775	0.155474	None
LOC_Os09g29210	109.189	2.48647	0.855944	2.90495	0.00367312	0.156066	None
LOC_Os05g08640	680.417	-1.71892	0.592016	-2.9035	0.00369014	0.156434	None
LOC_Os10g26940	77.5946	2.60559	0.898672	2.89938	0.00373899	0.157852	None
LOC_Os03g63910	436.665	1.55516	0.536399	2.89926	0.00374048	0.157852	None
LOC_Os01g68790	644.649	1.74249	0.601232	2.89819	0.00375318	0.158031	None
LOC_Os01g65110	33.4129	2.46835	0.85212	2.89671	0.00377094	0.158422	None
LOC_Os04g25060	364.82	2.78029	0.960154	2.89567	0.00378354	0.158595	None
LOC_Os05g39540	147.781	10.3876	3.59432	2.89	0.00385242	0.159692	None
LOC_Os02g50730	633.159	3.62457	1.25395	2.89051	0.00384611	0.159692	None
LOC_Os02g53169	76.6642	-2.05944	0.712387	-2.89089	0.00384149	0.159692	None
LOC_Os06g40500	289.645	-2.55735	0.88458	-2.89103	0.00383979	0.159692	None
LOC_Os08g07080	265.249	-2.89384	1.00129	-2.8901	0.00385119	0.159692	None
LOC_Os03g58320	313.029	4.03261	1.39581	2.88908	0.00386377	0.159808	None
LOC_Os06g51060	3537.12	3.62065	1.25432	2.88655	0.0038949	0.160711	None
LOC_Os06g04230	507.313	2.57596	0.892599	2.88591	0.0039028	0.160711	None
LOC_Os01g48000	154.691	3.05548	1.05988	2.88287	0.0039407	0.161915	None
LOC_Os01g57540	36.1569	3.13835	1.08893	2.88205	0.00395097	0.161981	None
LOC_Os01g22352	949.511	6.97998	2.42272	2.88105	0.00396348	0.162138	None
LOC_Os08g30770	148.116	2.94809	1.02456	2.87741	0.00400951	0.163663	None
LOC_Os12g34108	70.845	3.22211	1.12022	2.87633	0.00402329	0.163868	None
LOC_Os08g36630	244.535	3.60669	1.25535	2.87305	0.00406529	0.165066	None
LOC_Os03g04770	5213	-1.30589	0.454594	-2.87266	0.00407035	0.165066	None
LOC_Os08g23180	92.4713	-1.8324	0.638089	-2.8717	0.00408273	0.165209	None
LOC_Os03g51440	371.435	2.89283	1.00775	2.87058	0.0040972	0.165437	None
LOC_Os07g34006	2122.69	3.49403	1.21905	2.8662	0.00415437	0.167029	None
LOC_Os10g40740	11554.6	-1.67999	0.586142	-2.86619	0.00415451	0.167029	None
LOC_Os09g03190	46.3057	4.02167	1.40521	2.86198	0.00421004	0.168588	None
LOC_Os07g48010	100.114	-1.9503	0.681474	-2.86188	0.00421132	0.168588	None
LOC_Os01g23580	19.9238	6.04714	2.11423	2.86021	0.00423356	0.168742	None
LOC_Os01g52340	119.508	2.85994	1.00094	2.85724	0.00427344	0.168742	None
LOC_Os03g47034	72.9063	2.44072	0.853635	2.85921	0.004247	0.168742	None
LOC_Os03g11900	6563.09	2.41887	0.846124	2.85877	0.00425288	0.168742	None
LOC_Os11g28104	55.7944	2.40541	0.841837	2.85733	0.00427215	0.168742	None
LOC_Os07g44400	71.0757	1.83944	0.643009	2.86068	0.00422735	0.168742	None
LOC_Os06g16330	557.425	-1.32191	0.462711	-2.85687	0.00427835	0.168742	None
LOC_Os09g37080	57.408	4.54944	1.59368	2.85467	0.00430812	0.169202	None
LOC_Os10g40550	220.141	3.11124	1.08984	2.85476	0.004307	0.169202	None
LOC_Os09g38840	33.572	4.43105	1.55261	2.85393	0.00431821	0.169243	None
LOC_Os03g32499	344.64	-1.75932	0.616904	-2.85185	0.00434658	0.169999	None
LOC_Os06g37224	253.133	9.73754	3.41863	2.84837	0.00439437	0.17007	None
LOC_Os02g41670	352.258	3.48582	1.22372	2.84854	0.00439199	0.17007	None
LOC_Os10g42610	3495.15	1.83531	0.643845	2.85055	0.0043644	0.17007	None
LOC_Os04g55440	81.511	1.75823	0.617697	2.84643	0.00442118	0.17007	None
LOC_Os03g40830	439.353	-1.49744	0.525693	-2.84851	0.00439244	0.17007	None
LOC_Os12g02530	796.604	-2.25642	0.792633	-2.84675	0.00441686	0.17007	None
LOC_Os07g47400	138.04	-3.24419	1.13972	-2.84647	0.00442068	0.17007	None
LOC_Os06g01966	126.054	-4.18522	1.4689	-2.84921	0.00438276	0.17007	None
LOC_Os01g26390	131.559	2.34477	0.823985	2.84564	0.00443217	0.170143	None
LOC_Os01g05870	175.725	2.03986	0.717249	2.844	0.00445511	0.170673	None
LOC_Os08g04310	128.212	-3.30413	1.16235	-2.84263	0.00447428	0.171057	None
LOC_Os08g24770	713.755	2.80532	0.988132	2.83901	0.00452533	0.172655	None
LOC_Os01g10130	88.4059	2.27675	0.802349	2.8376	0.00454537	0.173067	None
LOC_Os06g43080	67.9185	5.82533	2.05754	2.83121	0.00463716	0.173813	None
LOC_Os05g29710	39.3277	4.36528	1.5407	2.83332	0.00460677	0.173813	None
LOC_Os09g36200	847.289	3.79488	1.33981	2.8324	0.00461998	0.173813	None
LOC_Os12g39400	89.361	3.44049	1.21611	2.82909	0.00466804	0.173813	None
LOC_Os02g53410	315.855	3.41021	1.20636	2.82685	0.0047009	0.173813	None
LOC_Os01g72910	225.206	3.20052	1.13228	2.8266	0.00470444	0.173813	None
LOC_Os08g33660	70.3795	3.07152	1.08508	2.8307	0.00464467	0.173813	None
LOC_Os02g43330	655.78	2.97714	1.05036	2.83441	0.00459111	0.173813	None
LOC_Os04g32920	1121.77	1.91234	0.676163	2.82823	0.00468067	0.173813	None
LOC_Os07g46846	117.756	1.77467	0.626934	2.83071	0.00464444	0.173813	None
LOC_Os01g65100	1144.97	-1.45253	0.513723	-2.82745	0.00469196	0.173813	None
LOC_Os02g09440	116.206	-1.54678	0.546131	-2.83224	0.00462225	0.173813	None
LOC_Os03g57660	614.86	-2.05752	0.72673	-2.83121	0.00463725	0.173813	None
LOC_Os02g13520	25.1299	-2.62433	0.927647	-2.82902	0.00466912	0.173813	None
LOC_Os06g48160	100.981	-3.05992	1.08225	-2.82736	0.00469329	0.173813	None
LOC_Os07g44130	791.343	1.77194	0.627302	2.82471	0.0047324	0.174501	None
LOC_Os07g18240	81.1244	2.48	0.878491	2.82302	0.00475738	0.174671	None
LOC_Os06g28144	991.629	-1.25201	0.443581	-2.8225	0.00476504	0.174671	None
LOC_Os03g45390	159.358	-1.43568	0.508613	-2.82272	0.00476175	0.174671	None
LOC_Os01g56090	9.2744	6.39607	2.26846	2.81956	0.00480896	0.175865	None
LOC_Os04g48390	1310.4	2.76586	0.981128	2.81906	0.00481642	0.175865	None
LOC_Os08g43180	792.667	-1.26184	0.448168	-2.81555	0.00486934	0.177451	None
LOC_Os07g03810	249.604	2.34491	0.833699	2.81265	0.00491346	0.17871	None
LOC_Os12g06230	8.63957	6.29097	2.23793	2.81107	0.00493775	0.178898	None
LOC_Os08g44850	20881.5	-1.76881	0.629177	-2.81131	0.00493398	0.178898	None
LOC_Os03g14180	49.226	-2.95657	1.05332	-2.80691	0.00500189	0.180871	None
LOC_Os06g36940	182.721	-2.30456	0.821348	-2.80583	0.00501874	0.18113	None
LOC_Os07g48460	692.11	3.52748	1.25845	2.80304	0.0050623	0.18235	None
LOC_Os04g03164	437.929	3.27123	1.16868	2.79909	0.00512475	0.183188	None
LOC_Os10g32680	2161.37	3.20837	1.14578	2.80016	0.00510773	0.183188	None
LOC_Os07g35380	131.697	2.89146	1.03268	2.79995	0.00511111	0.183188	None
LOC_Os05g13620	46.2494	-3.53694	1.26348	-2.79937	0.00512024	0.183188	None
LOC_Os06g49750	178.404	-2.25035	0.804224	-2.79816	0.0051395	0.183365	None
LOC_Os09g36040	8763.83	-1.2476	0.446376	-2.79496	0.00519063	0.184484	None
LOC_Os08g36150	3104.81	-1.68228	0.601884	-2.79502	0.0051897	0.184484	None
LOC_Os07g23640	134.585	3.62893	1.29918	2.79325	0.00521812	0.18511	None
LOC_Os01g43100	567.86	-1.93356	0.692721	-2.79126	0.00525037	0.185901	None
LOC_Os11g42989	10.9231	6.63287	2.38311	2.78329	0.00538106	0.189452	None
LOC_Os12g44190	10.9231	6.63287	2.38311	2.78329	0.00538106	0.189452	None
LOC_Os07g48980	35.6293	4.89646	1.75874	2.78407	0.00536814	0.189452	None
LOC_Os05g41050	17.1475	4.21629	1.51535	2.78239	0.00539603	0.189622	None
LOC_Os01g71624	2752	3.40647	1.22555	2.77954	0.00544364	0.190578	None
LOC_Os10g36848	233.215	2.82857	1.01747	2.78002	0.00543563	0.190578	None
LOC_Os05g50380	987.809	3.08107	1.11016	2.77534	0.00551438	0.192694	None
LOC_Os01g24710	1443.35	7.94556	2.86523	2.7731	0.0055525	0.192947	None
LOC_Os03g22680	81.6338	4.59843	1.65927	2.77135	0.00558236	0.192947	None
LOC_Os09g32410	64.1054	2.3804	0.858953	2.77129	0.00558355	0.192947	None
LOC_Os01g73940	6900.89	-1.26691	0.457033	-2.77203	0.00557073	0.192947	None
LOC_Os03g56270	95.7337	-2.24401	0.809309	-2.77275	0.00555844	0.192947	None
LOC_Os05g06780	80.0823	-2.84999	1.02749	-2.77374	0.00554154	0.192947	None
LOC_Os06g30370	516.718	-2.3671	0.854721	-2.76944	0.00561527	0.193686	None
LOC_Os02g48210	248.363	3.22344	1.16444	2.76823	0.00563611	0.194046	None
LOC_Os01g42520	34.689	-3.30874	1.19663	-2.76505	0.00569144	0.195591	None
LOC_Os12g13380	698.661	2.8329	1.0261	2.76083	0.0057654	0.197444	None
LOC_Os03g01160	108.125	-2.38881	0.86527	-2.76077	0.00576648	0.197444	None
LOC_Os03g18490	50.9421	5.07764	1.84032	2.75912	0.00579581	0.197724	None
LOC_Os03g56800	781.863	1.37386	0.497864	2.75951	0.00578889	0.197724	None
LOC_Os01g50420	508.009	3.68004	1.33423	2.75818	0.00581245	0.19793	None
LOC_Os09g28489	25.4359	7.85012	2.8484	2.75597	0.00585177	0.198907	None
LOC_Os03g61490	157.501	2.85566	1.03706	2.75362	0.00589401	0.199617	None
LOC_Os10g30410	219.422	2.14424	0.778655	2.75377	0.00589135	0.199617	None
LOC_Os09g32640	200.742	-1.4261	0.518331	-2.75134	0.00593528	0.199928	None
LOC_Os06g44450	11511.1	-1.54146	0.560144	-2.75191	0.00592492	0.199928	None
LOC_Os02g46980	2162.69	-2.18732	0.794895	-2.75171	0.00592844	0.199928	None
LOC_Os03g16960	26.6966	4.38739	1.59742	2.74654	0.00602278	0.201093	None
LOC_Os01g73024	97.3156	3.19991	1.16477	2.74726	0.00600961	0.201093	None
LOC_Os10g28080	1374.63	2.95202	1.0744	2.7476	0.00600337	0.201093	None
LOC_Os04g53720	296.672	2.58662	0.941659	2.74688	0.00601653	0.201093	None
LOC_Os10g15310	1800.39	-1.09932	0.400263	-2.74649	0.00602365	0.201093	None
LOC_Os01g64949	35.6676	2.32556	0.847405	2.74434	0.00606336	0.202058	None
LOC_Os04g25650	376.828	3.14846	1.14769	2.74331	0.00608238	0.202331	None
LOC_Os05g47770	232	2.55142	0.930356	2.74242	0.00609887	0.202519	None
LOC_Os01g74020	286.529	3.452	1.25963	2.74048	0.00613493	0.203355	None
LOC_Os09g26530	752.97	1.16871	0.426727	2.73877	0.0061669	0.204053	None
LOC_Os08g07740	59.5394	-2.44448	0.893055	-2.73721	0.00619632	0.204665	None
LOC_Os08g37456	337.486	2.33324	0.852737	2.73617	0.00621582	0.20492	None
LOC_Os10g37660	678.576	1.85784	0.679126	2.73564	0.00622596	0.20492	None
LOC_Os02g50710	317.226	3.14943	1.15362	2.73005	0.00633248	0.208059	None
LOC_Os02g04510	607.633	-1.5225	0.558213	-2.72745	0.00638266	0.209028	None
LOC_Os01g11340	139.984	-1.58868	0.582498	-2.72736	0.00638433	0.209028	None
LOC_Os01g50910	46.186	4.17579	1.53148	2.72664	0.00639832	0.20912	None
LOC_Os07g04820	48.708	3.81231	1.39916	2.7247	0.00643591	0.209642	None
LOC_Os01g35050	1211.3	1.10881	0.406954	2.72466	0.00643671	0.209642	None
LOC_Os01g60850	83.3602	2.18583	0.802556	2.72358	0.00645776	0.209961	None
LOC_Os08g06640	2433.59	-1.08685	0.399212	-2.72248	0.00647944	0.210301	None
LOC_Os08g10612	8.21027	6.21635	2.28434	2.72129	0.00650275	0.210375	None
LOC_Os12g41110	75.3666	3.20931	1.17937	2.72121	0.00650425	0.210375	None
LOC_Os04g38940	381.978	-1.22644	0.450794	-2.72063	0.00651573	0.210383	None
LOC_Os02g52210	4805.65	-1.25991	0.463281	-2.71953	0.00653743	0.210719	None
LOC_Os10g30880	204.609	1.3065	0.480651	2.71818	0.00656428	0.210858	None
LOC_Os11g38650	629.102	-1.42241	0.523231	-2.71852	0.00655753	0.210858	None
LOC_Os06g07200	1811.22	2.05069	0.755239	2.71529	0.00662187	0.211979	None
LOC_Os08g41320	142.501	-2.37487	0.87462	-2.71532	0.00662123	0.211979	None
LOC_Os07g33910	392.027	3.43296	1.26584	2.71201	0.00668765	0.213184	None
LOC_Os06g04220	139.602	3.23159	1.19196	2.71116	0.0067048	0.213184	None
LOC_Os01g56330	563.93	-1.67301	0.61694	-2.71178	0.00669227	0.213184	None
LOC_Os03g01880	685.328	-1.79334	0.66147	-2.71115	0.00670512	0.213184	None
LOC_Os11g12740	46.1121	-2.22034	0.819509	-2.70935	0.00674149	0.213977	None
LOC_Os12g34018	18.6075	3.8856	1.43452	2.70863	0.00675614	0.214078	None
LOC_Os04g22120	52.3758	2.06617	0.76359	2.70586	0.0068128	0.215144	None
LOC_Os02g07060	263.399	-1.34885	0.498392	-2.7064	0.00680163	0.215144	None
LOC_Os08g06210	105.281	-2.02198	0.747859	-2.7037	0.00685729	0.216184	None
LOC_Os05g48660	869.859	1.32886	0.491872	2.70164	0.00689984	0.217159	None
LOC_Os12g43970	220.72	2.6712	0.989717	2.69896	0.00695572	0.218298	None
LOC_Os05g10740	1232.37	-1.45587	0.539466	-2.69872	0.00696059	0.218298	None
LOC_Os01g67870	916.809	-1.48554	0.55056	-2.69822	0.00697105	0.218298	None
LOC_Os02g38120	28.0872	-2.56514	0.951846	-2.69491	0.00704085	0.220115	None
LOC_Os11g42370	23.4515	7.733	2.87366	2.69099	0.00712397	0.220501	None
LOC_Os09g36790	103.779	3.71869	1.38063	2.69347	0.0070712	0.220501	None
LOC_Os09g28730	126.996	-1.43923	0.534766	-2.69133	0.00711675	0.220501	None
LOC_Os06g22390	186.121	-1.90038	0.70606	-2.69153	0.00711254	0.220501	None
LOC_Os03g17020	5805.75	-2.49659	0.927353	-2.69217	0.00709881	0.220501	None
LOC_Os05g44340	10594.5	-3.53134	1.31135	-2.6929	0.00708339	0.220501	None
LOC_Os08g09000	11.172	6.66526	2.47959	2.68804	0.00718717	0.220657	None
LOC_Os10g21590	52.0706	5.46261	2.03271	2.68736	0.007202	0.220657	None
LOC_Os01g65169	96.8123	4.35408	1.62007	2.68759	0.0071969	0.220657	None
LOC_Os01g45640	1809.12	3.73823	1.39157	2.68634	0.00722396	0.220657	None
LOC_Os04g43680	1108.85	3.30025	1.22816	2.68715	0.00720639	0.220657	None
LOC_Os06g38110	30.7587	2.55967	0.953121	2.68556	0.00724079	0.220657	None
LOC_Os05g10690	422.413	2.22299	0.826414	2.68992	0.00714687	0.220657	None
LOC_Os07g12510	803.596	-1.17169	0.43634	-2.68527	0.00724703	0.220657	None
LOC_Os02g49950	154.756	-1.69067	0.629456	-2.68592	0.00723296	0.220657	None
LOC_Os01g24050	8.3724	-6.78604	2.52392	-2.68869	0.00717329	0.220657	None
LOC_Os06g13880	118.77	4.17203	1.55492	2.68312	0.00729385	0.221346	None
LOC_Os03g13740	59.2167	3.25715	1.21378	2.68348	0.00728609	0.221346	None
LOC_Os07g42510	2617.94	1.27211	0.474263	2.68228	0.00731212	0.221346	None
LOC_Os11g37860	363.794	-1.49393	0.557009	-2.68206	0.00731702	0.221346	None
LOC_Os01g71700	18.9793	3.24053	1.20862	2.68118	0.00733635	0.221495	None
LOC_Os01g59000	327.59	2.04357	0.76231	2.68075	0.00734565	0.221495	None
LOC_Os02g01210	228.351	-1.48363	0.553716	-2.67941	0.00737523	0.222029	None
LOC_Os08g01410	867	1.68602	0.629787	2.67713	0.00742558	0.222346	None
LOC_Os03g01170	1016.7	-1.04326	0.389666	-2.67731	0.00742151	0.222346	None
LOC_Os07g37320	6531.44	-1.49523	0.558594	-2.67678	0.00743333	0.222346	None
LOC_Os07g44180	534.789	-1.63713	0.611349	-2.6779	0.00740859	0.222346	None
LOC_Os04g40990	999.013	2.88479	1.07809	2.67584	0.00745415	0.222612	None
LOC_Os01g11810	72.5241	-2.09031	0.782462	-2.67145	0.00755245	0.225188	None
LOC_Os02g28340	63.5806	-2.0086	0.752264	-2.67007	0.00758362	0.225758	None
LOC_Os01g63190	919.505	-3.11652	1.16767	-2.66901	0.0076075	0.226109	None
LOC_Os05g09440	1180.72	2.55607	0.958399	2.66702	0.00765267	0.22709	None
LOC_Os02g55134	116.267	1.99995	0.750279	2.66561	0.00768487	0.227684	None
LOC_Os05g50100	626.476	2.9166	1.09441	2.66499	0.00769912	0.227745	None
LOC_Os05g48640	50.7323	-2.27833	0.856052	-2.66144	0.00778072	0.229072	None
LOC_Os06g14406	518.834	-3.19175	1.199	-2.66201	0.00776757	0.229072	None
LOC_Os04g36750	832.354	-3.35864	1.26181	-2.66176	0.00777335	0.229072	None
LOC_Os05g45410	1163.09	1.20069	0.451286	2.66059	0.00780048	0.229292	None
LOC_Os07g03467	22.5496	7.67645	2.88649	2.65944	0.00782702	0.229711	None
LOC_Os09g12650	21.9817	4.59917	1.7301	2.65832	0.00785305	0.229772	None
LOC_Os04g12010	134.477	1.61774	0.608683	2.65777	0.00786597	0.229772	None
LOC_Os07g09970	932.473	1.34185	0.504872	2.65781	0.00786498	0.229772	None
LOC_Os01g18210	436.919	1.13582	0.427465	2.6571	0.00788172	0.229873	None
LOC_Os07g03600	20.4506	6.05263	2.28165	2.65274	0.00798413	0.231897	None
LOC_Os11g39450	44.1783	3.37521	1.27253	2.65235	0.00799329	0.231897	None
LOC_Os01g10950	581.88	-2.48885	0.938466	-2.65204	0.00800071	0.231897	None
LOC_Os03g64030	88.7975	-2.64504	0.99706	-2.65284	0.00798189	0.231897	None
LOC_Os04g33240	173.827	2.56195	0.96752	2.64796	0.00809789	0.23435	None
LOC_Os01g06730	60.3113	4.85497	1.83739	2.64232	0.00823414	0.235794	None
LOC_Os08g43120	59.8534	4.08248	1.54508	2.64224	0.00823587	0.235794	None
LOC_Os07g03820	61.1074	3.71163	1.40438	2.6429	0.00822	0.235794	None
LOC_Os07g04040	39.8581	3.47734	1.3155	2.64335	0.00820889	0.235794	None
LOC_Os09g39940	2139.67	2.64811	1.00206	2.64268	0.00822534	0.235794	None
LOC_Os12g39630	1030.43	2.39751	0.907261	2.64258	0.00822778	0.235794	None
LOC_Os12g42280	258.255	-1.4151	0.53557	-2.64224	0.00823609	0.235794	None
LOC_Os06g48660	8.99469	6.35273	2.40577	2.64063	0.00827528	0.236004	None
LOC_Os08g13920	990.081	-1.3486	0.510635	-2.64103	0.00826552	0.236004	None
LOC_Os02g25640	17.9414	-3.29293	1.24714	-2.64038	0.00828129	0.236004	None
LOC_Os10g41534	652.86	1.21351	0.460321	2.63623	0.0083833	0.238548	None
LOC_Os05g46830	338.28	2.17907	0.826974	2.635	0.00841383	0.239053	None
LOC_Os11g29870	1381.28	2.21212	0.83985	2.63394	0.00843999	0.239075	None
LOC_Os04g48484	491.27	-1.45879	0.553844	-2.63393	0.00844018	0.239075	None
LOC_Os10g23820	40.6739	4.76511	1.80962	2.63321	0.00845828	0.239225	None
LOC_Os05g37470	223.371	-1.57967	0.600193	-2.63193	0.00849021	0.239765	None
LOC_Os05g49100	52.4149	2.97371	1.13016	2.63123	0.00850764	0.239895	None
LOC_Os12g02340	4186.75	-1.5201	0.578003	-2.62993	0.00854036	0.240455	None
LOC_Os02g06754	7.83123	6.15159	2.34082	2.62796	0.00858975	0.241482	None
LOC_Os09g21660	21.6476	7.61759	2.90029	2.62649	0.00862703	0.24185	None
LOC_Os03g06200	2038.16	2.25146	0.857369	2.62601	0.00863928	0.24185	None
LOC_Os11g06290	114.669	1.74574	0.665072	2.6249	0.00866753	0.24185	None
LOC_Os05g51670	10702.3	1.32232	0.503682	2.6253	0.00865734	0.24185	None
LOC_Os04g33200	480.541	-1.75928	0.670062	-2.62555	0.008651	0.24185	None
LOC_Os12g05320	63.0209	2.01983	0.769704	2.62416	0.00868629	0.242012	None
LOC_Os08g23150	896.092	2.7708	1.05661	2.62236	0.00873237	0.242934	None
LOC_Os01g04550	707.368	1.57511	0.600921	2.62115	0.00876328	0.243432	None
LOC_Os04g52630	207.333	2.84363	1.08571	2.61914	0.00881506	0.243783	None
LOC_Os05g44916	148.689	1.38509	0.528743	2.6196	0.00880337	0.243783	None
LOC_Os01g45550	342.993	-2.38006	0.9085	-2.61977	0.00879903	0.243783	None
LOC_Os05g27590	12.0532	-5.87803	2.24476	-2.61855	0.00883044	0.243848	None
LOC_Os11g10120	264.204	1.78519	0.682136	2.61705	0.00886922	0.244558	None
LOC_Os02g49986	12.3538	-4.27965	1.63705	-2.61425	0.00894238	0.246212	None
LOC_Os07g03319	21.2868	7.59335	2.90523	2.61369	0.0089571	0.246254	None
LOC_Os07g35979	348.417	-1.1247	0.430799	-2.61073	0.00903497	0.24803	None
LOC_Os10g38160	69.8719	2.82231	1.08157	2.60946	0.0090685	0.248506	None
LOC_Os03g25960	1052.42	1.06295	0.407406	2.60907	0.00907887	0.248506	None
LOC_Os12g03740	184.658	1.50275	0.576242	2.60784	0.00911155	0.249036	None
LOC_Os04g40400	2097.01	-1.15881	0.444675	-2.60597	0.00916156	0.249672	None
LOC_Os10g26850	761.245	-1.54331	0.59214	-2.60634	0.00915168	0.249672	None
LOC_Os03g49440	11068.8	-1.72785	0.663299	-2.60494	0.00918905	0.250057	None
LOC_Os12g33610	5045.33	-1.05703	0.406483	-2.60044	0.00931051	0.252662	None
LOC_Os04g01740	11920.1	-3.36631	1.29454	-2.60039	0.0093118	0.252662	None
LOC_Os07g12590	20.479	3.37142	1.297	2.59941	0.00933848	0.253019	None
LOC_Os04g55240	31.0049	3.37293	1.29783	2.5989	0.00935219	0.253023	None
LOC_Os02g33330	342.296	1.48348	0.571424	2.59611	0.00942857	0.254721	None
LOC_Os07g39720	62.1197	2.72046	1.04907	2.5932	0.00950867	0.256515	None
LOC_Os02g14630	12.6837	6.84773	2.64124	2.59262	0.00952489	0.256582	None
LOC_Os07g12780	712.258	-1.0275	0.396821	-2.58932	0.00961659	0.258679	None
LOC_Os06g50950	118.358	-3.59316	1.38813	-2.58849	0.00963972	0.258929	None
LOC_Os07g07300	625.316	1.35727	0.524497	2.58776	0.00966022	0.259107	None
LOC_Os06g48300	513.137	2.58131	0.998128	2.58615	0.00970545	0.259205	None
LOC_Os01g31940	337.59	-1.11427	0.430853	-2.58619	0.00970433	0.259205	None
LOC_Os03g16030	13066.5	-3.1112	1.20285	-2.58653	0.00969477	0.259205	None
LOC_Os11g42290	20.5652	7.54363	2.91773	2.58544	0.00972548	0.259235	None
LOC_Os11g09180	49.7003	3.55014	1.37408	2.58366	0.00977593	0.259235	None
LOC_Os02g48630	1579.06	2.30292	0.891209	2.58404	0.00976508	0.259235	None
LOC_Os09g28750	157.68	-1.34897	0.521828	-2.58508	0.00973551	0.259235	None
LOC_Os12g29950	450.295	-1.50917	0.583952	-2.5844	0.00975482	0.259235	None
LOC_Os03g21030	2716.86	2.24564	0.869716	2.58203	0.00982197	0.260088	None
LOC_Os12g24020	1249.44	-1.78142	0.690092	-2.58142	0.00983946	0.260182	None
LOC_Os02g33590	54.5249	4.12844	1.59985	2.58052	0.00986513	0.260492	None
LOC_Os09g32620	168.078	-1.71167	0.663667	-2.57912	0.00990535	0.261186	None
LOC_Os04g53830	74.8915	2.21185	0.857812	2.57848	0.00992375	0.261302	None
LOC_Os11g02720	121.312	3.12989	1.21673	2.57238	0.0101002	0.261529	None
LOC_Os01g61510	93.8404	3.09082	1.20144	2.57259	0.010094	0.261529	None
LOC_Os12g34148	57.4134	2.96506	1.15216	2.57348	0.010068	0.261529	None
LOC_Os05g33030	204.172	2.56933	0.996889	2.57735	0.00995614	0.261529	None
LOC_Os09g08910	91.9801	2.56534	0.996686	2.57386	0.010057	0.261529	None
LOC_Os05g37820	443.411	2.31154	0.897694	2.57497	0.0100248	0.261529	None
LOC_Os01g69100	3380.07	1.20708	0.468888	2.57434	0.0100433	0.261529	None
LOC_Os05g25430	351.004	1.14186	0.4434	2.57523	0.0100174	0.261529	None
LOC_Os06g21330	1435.18	-1.19796	0.464919	-2.57671	0.00997442	0.261529	None
LOC_Os02g09480	2233.56	-1.30245	0.50619	-2.57304	0.0100808	0.261529	None
LOC_Os03g13450	575.978	-2.4599	0.955132	-2.57545	0.0100109	0.261529	None
LOC_Os03g49830	184.518	-2.7131	1.05403	-2.57403	0.0100522	0.261529	None
LOC_Os09g34214	512.465	-1.22895	0.477989	-2.57108	0.0101383	0.262152	None
LOC_Os03g46570	187.209	-1.575	0.612808	-2.57014	0.0101658	0.2625	None
LOC_Os11g04990	155.406	-1.38393	0.538655	-2.56923	0.0101926	0.262829	None
LOC_Os03g32230	456.139	4.00565	1.56022	2.56737	0.0102474	0.263516	None
LOC_Os10g42490	10.6619	-3.97627	1.54863	-2.5676	0.0102406	0.263516	None
LOC_Os01g21120	249.054	2.24514	0.875898	2.56325	0.0103698	0.265599	None
LOC_Os01g72520	503.839	-1.4767	0.576021	-2.56362	0.0103588	0.265599	None
LOC_Os07g49114	3801.17	-1.82818	0.713241	-2.56321	0.0103711	0.265599	None
LOC_Os08g24750	173.167	7.64091	2.98157	2.56271	0.0103858	0.265613	None
LOC_Os12g25630	257.458	2.97672	1.16356	2.5583	0.0105185	0.268639	None
LOC_Os01g55940	151.757	3.098	1.21142	2.55733	0.0105479	0.268656	None
LOC_Os12g41860	74.8944	2.23929	0.875555	2.55756	0.0105408	0.268656	None
LOC_Os11g25160	2493.34	-1.38624	0.543136	-2.55229	0.0107019	0.272206	None
LOC_Os03g02685	535.433	-1.2316	0.482871	-2.55059	0.0107542	0.273165	None
LOC_Os12g43140	19.6632	7.47896	2.93505	2.54815	0.0108294	0.274331	None
LOC_Os04g51440	51.2581	-1.7842	0.700133	-2.54837	0.0108228	0.274331	None
LOC_Os07g41060	53.4904	2.94964	1.15974	2.54336	0.0109791	0.274837	None
LOC_Os01g62130	83.2003	2.50155	0.982843	2.54522	0.0109209	0.274837	None
LOC_Os07g03170	170.375	2.13755	0.839958	2.54482	0.0109333	0.274837	None
LOC_Os11g36790	172.711	1.85086	0.727776	2.54317	0.0109852	0.274837	None
LOC_Os03g03450	2072.39	1.52348	0.598809	2.54419	0.0109532	0.274837	None
LOC_Os09g15820	1908.96	-1.02524	0.402996	-2.54405	0.0109575	0.274837	None
LOC_Os01g06876	8424.41	-1.02795	0.40364	-2.5467	0.0108747	0.274837	None
LOC_Os07g40450	650.744	-1.33231	0.523521	-2.54491	0.0109307	0.274837	None
LOC_Os03g07920	13.9733	-3.30693	1.3005	-2.54281	0.0109964	0.274837	None
LOC_Os04g45720	9.79198	-5.57181	2.18935	-2.54497	0.0109288	0.274837	None
LOC_Os04g55800	1685.26	-1.72777	0.680619	-2.53852	0.0111322	0.277626	None
LOC_Os12g38150	45.2867	-2.14052	0.843271	-2.53835	0.0111377	0.277626	None
LOC_Os04g14680	19.7707	-4.02707	1.5873	-2.53706	0.0111787	0.278278	None
LOC_Os08g39440	4992.17	1.07332	0.423339	2.53537	0.0112328	0.278524	None
LOC_Os06g49780	366.971	-1.28459	0.50667	-2.53536	0.0112333	0.278524	None
LOC_Os08g14190	77.4254	-2.75264	1.08553	-2.53577	0.0112201	0.278524	None
LOC_Os05g45370	19.6441	6.02797	2.38024	2.53251	0.0113251	0.279998	None
LOC_Os06g06290	21477.7	-1.41384	0.558363	-2.53211	0.0113377	0.279998	None
LOC_Os06g12320	306.532	-2.03986	0.805387	-2.53277	0.0113164	0.279998	None
LOC_Os08g03350	8506.84	1.87845	0.742688	2.52926	0.0114303	0.281763	None
LOC_Os05g23880	3797.43	-1.25726	0.497139	-2.52898	0.0114393	0.281763	None
LOC_Os06g28194	3715.52	-1.34865	0.53347	-2.52807	0.0114691	0.282125	None
LOC_Os06g49710	55.7757	2.29987	0.910036	2.52723	0.0114967	0.282225	None
LOC_Os08g43390	204.038	-2.37119	0.938333	-2.52702	0.0115034	0.282225	None
LOC_Os10g10030	19.122	7.43872	2.94493	2.52594	0.0115389	0.282356	None
LOC_Os07g48229	199.36	1.88236	0.745178	2.52606	0.0115351	0.282356	None
LOC_Os04g52504	225.712	2.50231	0.991388	2.52404	0.0116014	0.283143	None
LOC_Os07g41230	256.032	2.32197	0.919804	2.52442	0.0115889	0.283143	None
LOC_Os01g42960	29.109	-2.45747	0.974564	-2.52161	0.0116818	0.284735	None
LOC_Os02g36110	279.706	7.92202	3.14497	2.51895	0.0117706	0.28608	None
LOC_Os12g34054	43.9138	2.7724	1.10079	2.51856	0.0117837	0.28608	None
LOC_Os03g08520	285.327	2.2065	0.876566	2.51721	0.0118288	0.28608	None
LOC_Os09g18360	124.956	2.13347	0.847089	2.51859	0.0117827	0.28608	None
LOC_Os12g13674	469.913	-1.06997	0.425046	-2.51729	0.011826	0.28608	None
LOC_Os01g44390	1294.98	-2.50265	0.993943	-2.5179	0.0118057	0.28608	None
LOC_Os08g04440	1419.73	1.09206	0.434103	2.51568	0.0118804	0.286252	None
LOC_Os07g10910	282.117	-1.16506	0.462967	-2.51651	0.0118525	0.286252	None
LOC_Os05g14240	1364.26	-1.32643	0.527273	-2.51563	0.0118819	0.286252	None
LOC_Os01g58130	91.4447	2.09571	0.833626	2.51397	0.011938	0.287233	None
LOC_Os03g11614	87.4567	2.509	0.998294	2.51328	0.0119613	0.287426	None
LOC_Os03g30740	8.29864	-5.2461	2.08846	-2.51194	0.0120068	0.288149	None
LOC_Os01g59250	19.6833	3.89782	1.55278	2.51023	0.0120654	0.288525	None
LOC_Os11g03300	269.3	3.05756	1.21809	2.51013	0.0120688	0.288525	None
LOC_Os03g15740	1930.15	-1.62341	0.646573	-2.5108	0.0120458	0.288525	None
LOC_Os01g36790	75.8626	3.21441	1.28198	2.50737	0.0121633	0.290042	None
LOC_Os11g17720	30.6058	2.6486	1.05617	2.50775	0.0121504	0.290042	None
LOC_Os10g05780	58.4003	-2.50325	0.998917	-2.50596	0.0122119	0.29083	None
LOC_Os09g12660	256.19	2.67669	1.0687	2.50463	0.0122581	0.291559	None
LOC_Os02g14980	430.851	1.37093	0.547606	2.50349	0.0122975	0.292125	None
LOC_Os02g32520	14080.1	1.85364	0.740685	2.5026	0.0123285	0.292488	None
LOC_Os08g31569	84.2159	-1.84893	0.739363	-2.50071	0.0123945	0.293682	None
LOC_Os01g74300	5236.5	-2.08313	0.833428	-2.49948	0.0124376	0.294331	None
LOC_Os11g42960	26.8523	-3.75985	1.50482	-2.49854	0.0124705	0.294736	None
LOC_Os01g41990	236.824	-1.79974	0.720694	-2.49723	0.0125167	0.295454	None
LOC_Os03g51760	136.145	-2.32854	0.93275	-2.49643	0.0125451	0.295751	None
LOC_Os08g37030	22.3893	-3.02995	1.21406	-2.49572	0.0125703	0.295972	None
LOC_Os05g49900	519.914	2.8406	1.13846	2.49514	0.0125908	0.296081	None
LOC_Os01g18220	198.625	3.05765	1.22628	2.49344	0.0126512	0.296384	None
LOC_Os01g09120	1244.35	-1.16751	0.468115	-2.49407	0.0126286	0.296384	None
LOC_Os07g09050	10.0502	-4.65594	1.86726	-2.49346	0.0126505	0.296384	None
LOC_Os08g39730	2581.75	6.99631	2.80763	2.49189	0.0127067	0.296568	None
LOC_Os03g57640	276.706	3.38618	1.35871	2.4922	0.0126954	0.296568	None
LOC_Os01g36620	264.932	-1.27249	0.510585	-2.49222	0.0126946	0.296568	None
LOC_Os08g42910	851.776	1.64632	0.661035	2.49052	0.0127556	0.297339	None
LOC_Os01g32780	3070.64	2.82465	1.1347	2.48934	0.0127979	0.297622	None
LOC_Os02g50350	3448.28	2.69779	1.084	2.48874	0.0128197	0.297622	None
LOC_Os01g09640	1868.19	1.35795	0.54571	2.48841	0.0128314	0.297622	None
LOC_Os08g31980	213.592	-1.41345	0.56799	-2.48851	0.0128279	0.297622	None
LOC_Os02g51820	670.915	-1.18602	0.476772	-2.48761	0.0128606	0.29793	None
LOC_Os01g53260	236.779	3.84965	1.54884	2.4855	0.0129368	0.299324	None
LOC_Os03g48770	406.962	11.8488	4.77032	2.48386	0.0129968	0.300203	None
LOC_Os05g25920	230.509	2.20293	0.887204	2.483	0.0130282	0.300203	None
LOC_Os03g55090	685.32	1.92984	0.7774	2.48243	0.0130488	0.300203	None
LOC_Os09g29200	8564.64	1.53582	0.618617	2.48267	0.0130403	0.300203	None
LOC_Os07g47390	10.0324	-3.88218	1.56397	-2.48226	0.0130551	0.300203	None
LOC_Os03g07200	365.039	6.78158	2.73361	2.48081	0.0131085	0.30069	None
LOC_Os08g34790	480.657	2.73788	1.1036	2.48086	0.0131067	0.30069	None
LOC_Os04g03100	73.2718	9.37552	3.78062	2.47989	0.0131424	0.300731	None
LOC_Os06g11660	194.709	-7.37109	2.97185	-2.48031	0.013127	0.300731	None
LOC_Os11g10710	191.414	1.66931	0.673767	2.47758	0.0132278	0.302314	None
LOC_Os07g33480	609.7	1.50882	0.609314	2.47626	0.0132767	0.303063	None
LOC_Os01g02880	863.203	1.99508	0.806002	2.47528	0.0133132	0.303526	None
LOC_Os01g72330	326.831	2.59449	1.05016	2.47057	0.0134896	0.304576	None
LOC_Os10g39100	380.012	2.26236	0.915463	2.47127	0.0134633	0.304576	None
LOC_Os03g60570	283.854	2.23997	0.905669	2.47328	0.013388	0.304576	None
LOC_Os11g06234	153.533	1.76635	0.714807	2.47109	0.0134702	0.304576	None
LOC_Os01g40260	299.74	1.6807	0.679969	2.47172	0.0134463	0.304576	None
LOC_Os07g36450	258.916	1.32683	0.536755	2.47195	0.0134377	0.304576	None
LOC_Os11g29380	148.37	-1.38439	0.559989	-2.47217	0.0134297	0.304576	None
LOC_Os01g57100	103.866	-1.46335	0.592293	-2.47066	0.0134864	0.304576	None
LOC_Os10g39020	235.855	1.42889	0.578992	2.46789	0.0135911	0.306454	None
LOC_Os04g34250	125.532	-1.97784	0.801553	-2.46751	0.0136056	0.306454	None
LOC_Os04g10010	271.221	6.5845	2.67171	2.46452	0.0137195	0.306669	None
LOC_Os07g09190	419.153	2.95299	1.19769	2.46557	0.0136796	0.306669	None
LOC_Os11g34880	225.55	1.74874	0.709506	2.46473	0.0137116	0.306669	None
LOC_Os01g05060	2131.48	1.1698	0.474249	2.46664	0.0136387	0.306669	None
LOC_Os02g56960	1522.68	1.05656	0.428436	2.46608	0.0136599	0.306669	None
LOC_Os07g48040	7411.72	-1.42607	0.578701	-2.46425	0.01373	0.306669	None
LOC_Os03g14654	39.4773	-2.69581	1.09361	-2.46506	0.013699	0.306669	None
LOC_Os08g10304	26.8638	3.30279	1.3408	2.46331	0.0137662	0.307112	None
LOC_Os04g38680	335.327	3.15493	1.28191	2.46112	0.0138505	0.307566	None
LOC_Os08g39000	24.8962	3.06263	1.24434	2.46124	0.0138456	0.307566	None
LOC_Os04g38540	162.913	2.255	0.916277	2.46105	0.0138532	0.307566	None
LOC_Os02g57720	2363.53	1.76078	0.715534	2.4608	0.0138628	0.307566	None
LOC_Os12g08030	327.657	-1.32201	0.537261	-2.46064	0.0138688	0.307566	None
LOC_Os03g05910	234.715	-1.31146	0.533408	-2.45864	0.0139465	0.308921	None
LOC_Os02g26430	56.7495	3.55171	1.44487	2.45816	0.0139652	0.308969	None
LOC_Os10g09990	221.74	-1.23131	0.501149	-2.45697	0.0140113	0.309624	None
LOC_Os05g05940	5181.18	-1.19256	0.486068	-2.45349	0.0141479	0.312097	None
LOC_Os04g48880	355.184	-1.25207	0.510368	-2.45326	0.0141566	0.312097	None
LOC_Os02g26810	138.119	2.8076	1.14513	2.45177	0.0142155	0.313026	None
LOC_Os11g07450	150.078	1.66923	0.681285	2.45012	0.014281	0.314098	None
LOC_Os06g38294	600.97	-1.20657	0.492717	-2.4488	0.0143332	0.314876	None
LOC_Os04g33390	422.384	2.64971	1.08268	2.44736	0.0143908	0.315401	None
LOC_Os03g37470	80.739	2.46505	1.00719	2.44746	0.0143868	0.315401	None
LOC_Os04g56700	9.31211	6.40272	2.61696	2.44662	0.0144203	0.315602	None
LOC_Os01g41710	123198	-2.33466	0.95437	-2.44628	0.0144338	0.315602	None
LOC_Os04g50940	201.366	10.8338	4.43027	2.4454	0.0144691	0.316005	None
LOC_Os01g44120	64.0169	2.74381	1.12263	2.44409	0.0145216	0.316781	None
LOC_Os11g44600	34.2191	2.07568	0.849537	2.44331	0.0145532	0.317099	None
LOC_Os08g33720	1817.64	2.04867	0.839001	2.4418	0.0146143	0.317691	None
LOC_Os03g44710	416.494	-1.34867	0.552287	-2.44197	0.0146072	0.317691	None
LOC_Os03g44140	13.1372	5.4372	2.22763	2.4408	0.0146546	0.318197	None
LOC_Os01g51570	3457.71	-2.02132	0.828628	-2.43936	0.0147135	0.319105	None
LOC_Os09g38350	17.1377	7.28075	2.98821	2.43649	0.0148306	0.320726	None
LOC_Os11g34460	540.558	2.3994	0.984866	2.43627	0.0148397	0.320726	None
LOC_Os10g38940	80.5184	-3.86884	1.58757	-2.43695	0.0148118	0.320726	None
LOC_Os04g56030	46.6201	2.84925	1.17027	2.4347	0.0149043	0.32101	None
LOC_Os04g58100	90.0079	2.70985	1.11297	2.4348	0.0149002	0.32101	None
LOC_Os09g27010	611.039	2.65425	1.09017	2.43471	0.0149036	0.32101	None
LOC_Os06g06470	571.166	1.67193	0.687548	2.43172	0.0150271	0.323283	None
LOC_Os03g32220	16.9573	7.2655	2.99258	2.42783	0.0151893	0.32331	None
LOC_Os03g27230	599.278	2.92308	1.20413	2.42755	0.0152014	0.32331	None
LOC_Os01g72970	381.397	2.72014	1.11926	2.43032	0.0150857	0.32331	None
LOC_Os05g26660	50.4438	2.67503	1.10189	2.42768	0.0151958	0.32331	None
LOC_Os02g09810	1275.47	2.42214	0.996921	2.42962	0.0151147	0.32331	None
LOC_Os05g48230	471.019	2.15236	0.886534	2.42784	0.0151891	0.32331	None
LOC_Os02g04160	1517.42	1.61912	0.666117	2.43068	0.0150706	0.32331	None
LOC_Os01g45250	1146.31	1.0985	0.452408	2.42812	0.0151772	0.32331	None
LOC_Os04g52164	209.143	-1.13149	0.465656	-2.42988	0.0151039	0.32331	None
LOC_Os10g35630	236.058	-1.28177	0.527874	-2.42817	0.0151753	0.32331	None
LOC_Os09g38090	1486.01	-1.87538	0.772929	-2.42633	0.0152523	0.324024	None
LOC_Os12g28590	50.0432	3.25486	1.34315	2.42331	0.0153796	0.325037	None
LOC_Os08g40680	98.7683	1.9779	0.816068	2.4237	0.0153634	0.325037	None
LOC_Os11g47870	942.709	1.65258	0.681725	2.42411	0.0153459	0.325037	None
LOC_Os07g05370	147.955	-1.63515	0.674804	-2.42314	0.0153869	0.325037	None
LOC_Os11g29500	340.265	-1.96352	0.810186	-2.42354	0.0153699	0.325037	None
LOC_Os07g17330	1067.49	2.52298	1.04145	2.42256	0.0154117	0.325193	None
LOC_Os02g02830	3167.03	-1.16703	0.481926	-2.42159	0.0154526	0.325323	None
LOC_Os09g25460	1348.87	-1.32402	0.546694	-2.42187	0.0154407	0.325323	None
LOC_Os03g40930	443.283	-1.06265	0.439059	-2.4203	0.0155076	0.325748	None
LOC_Os10g39030	1917.81	-1.151	0.475508	-2.42058	0.015496	0.325748	None
LOC_Os04g35010	751.098	-0.96065	0.397001	-2.41977	0.0155305	0.325861	None
LOC_Os03g12820	1861.58	2.86778	1.18547	2.41912	0.0155582	0.326078	None
LOC_Os02g35020	16.7769	7.25007	2.99798	2.41832	0.0155924	0.326427	None
LOC_Os01g56930	1544.58	2.1955	0.908307	2.41713	0.0156435	0.326852	None
LOC_Os11g15340	613.96	1.77723	0.735294	2.41703	0.0156477	0.326852	None
LOC_Os08g08980	33.1771	5.18341	2.14512	2.41638	0.0156758	0.326881	None
LOC_Os02g54140	2268.64	-2.51566	1.04117	-2.41619	0.015684	0.326881	None
LOC_Os06g11990	564.014	-1.09494	0.453279	-2.41561	0.0157089	0.327036	None
LOC_Os05g01010	17.1849	2.86723	1.18717	2.41519	0.015727	0.327048	None
LOC_Os05g01380	50.9006	3.47604	1.44044	2.41317	0.0158143	0.327298	None
LOC_Os12g06340	180.399	-1.23027	0.509685	-2.41378	0.0157881	0.327298	None
LOC_Os10g37500	553.686	-1.43907	0.596396	-2.41295	0.0158242	0.327298	None
LOC_Os06g28820	55.5792	-1.77377	0.735123	-2.41289	0.0158266	0.327298	None
LOC_Os05g33840	5561.96	-1.91311	0.79254	-2.4139	0.0157827	0.327298	None
LOC_Os02g55540	94.7558	1.79174	0.743085	2.41122	0.0158992	0.328424	None
LOC_Os06g05550	14.3525	-3.50096	1.45218	-2.41083	0.0159161	0.328424	None
LOC_Os03g12890	1467.09	2.83167	1.17554	2.40882	0.0160042	0.328789	None
LOC_Os01g43460	7697.33	2.69529	1.1189	2.40887	0.0160022	0.328789	None
LOC_Os02g49670	1460.93	-1.11096	0.461172	-2.40899	0.0159966	0.328789	None
LOC_Os03g60780	9388.91	-2.03666	0.845328	-2.40931	0.0159828	0.328789	None
LOC_Os09g28510	891.694	-1.05073	0.436354	-2.40797	0.0160414	0.328948	None
LOC_Os03g51010	1269.75	-1.16121	0.48226	-2.40784	0.0160471	0.328948	None
LOC_Os05g02940	831.24	2.16181	0.898446	2.40617	0.0161208	0.329735	None
LOC_Os01g54480	2906.78	-1.22491	0.509015	-2.40642	0.0161096	0.329735	None
LOC_Os03g08580	384.474	6.10834	2.54267	2.40233	0.0162909	0.331809	None
LOC_Os04g50204	1721.95	-1.37603	0.572715	-2.40265	0.0162768	0.331809	None
LOC_Os10g01080	515.591	-1.77468	0.738869	-2.40188	0.0163109	0.331809	None
LOC_Os06g03640	63.008	-1.81781	0.756817	-2.40192	0.0163094	0.331809	None
LOC_Os12g43660	88.1709	-2.01634	0.839161	-2.40281	0.0162696	0.331809	None
LOC_Os02g37160	263.633	1.35405	0.563941	2.40105	0.0163481	0.331863	None
LOC_Os01g08440	347.795	-2.52374	1.05111	-2.40103	0.016349	0.331863	None
LOC_Os11g36200	1502.43	-1.20618	0.502527	-2.40022	0.016385	0.332233	None
LOC_Os06g47800	91.5191	-1.8337	0.764176	-2.39957	0.0164142	0.332464	None
LOC_Os09g19970	130.885	2.61736	1.09185	2.39719	0.0165214	0.332831	None
LOC_Os10g38360	923.67	2.36232	0.985345	2.39745	0.0165096	0.332831	None
LOC_Os10g32810	594.825	-1.08125	0.450784	-2.3986	0.0164581	0.332831	None
LOC_Os05g48810	6836.49	-2.06705	0.862074	-2.39776	0.0164957	0.332831	None
LOC_Os03g15960	9791.7	-2.62814	1.09621	-2.39747	0.0165085	0.332831	None
LOC_Os01g40570	208.019	1.57119	0.656675	2.39264	0.0167274	0.335596	None
LOC_Os06g05480	430.748	1.49325	0.624087	2.3927	0.0167249	0.335596	None
LOC_Os02g40040	2637.27	0.918973	0.384009	2.3931	0.0167067	0.335596	None
LOC_Os01g44110	274.934	-1.80518	0.754492	-2.39258	0.0167304	0.335596	None
LOC_Os11g03370	68.8796	2.04427	0.855026	2.39089	0.0168078	0.336786	None
LOC_Os01g39330	435.924	1.90335	0.796366	2.39004	0.0168465	0.337201	None
LOC_Os03g16400	512.515	1.66042	0.694882	2.3895	0.0168715	0.33734	None
LOC_Os07g11870	301.194	11.4146	4.78489	2.38555	0.0170535	0.338009	None
LOC_Os06g47120	23.3531	3.62306	1.51855	2.38586	0.0170391	0.338009	None
LOC_Os04g10530	137.1	1.88966	0.791649	2.387	0.0169866	0.338009	None
LOC_Os04g58850	2133.04	1.85497	0.777685	2.38525	0.0170677	0.338009	None
LOC_Os07g39620	2866.46	-1.10112	0.461199	-2.38751	0.0169628	0.338009	None
LOC_Os09g34110	269.184	-1.30968	0.548418	-2.3881	0.0169359	0.338009	None
LOC_Os01g66110	671.553	-1.57538	0.660165	-2.38634	0.017017	0.338009	None
LOC_Os04g38410	33026.5	-2.11551	0.886863	-2.38539	0.017061	0.338009	None
LOC_Os09g10690	76.5884	-2.47189	1.03609	-2.38578	0.0170428	0.338009	None
LOC_Os07g48170	48.2191	3.44883	1.44852	2.38093	0.0172691	0.340914	None
LOC_Os01g57350	1377.16	-1.22157	0.513023	-2.38112	0.0172601	0.340914	None
LOC_Os12g36060	801.654	-1.72972	0.726369	-2.38132	0.0172507	0.340914	None
LOC_Os02g53180	7025.66	-1.40481	0.590156	-2.38041	0.0172934	0.341035	None
LOC_Os08g23754	531.436	-1.5909	0.668465	-2.37993	0.0173159	0.341119	None
LOC_Os01g04590	112.368	2.35323	0.989506	2.37819	0.0173978	0.342371	None
LOC_Os08g25720	1579.42	1.20187	0.505674	2.37678	0.0174647	0.342965	None
LOC_Os06g01620	107.833	-1.94557	0.818479	-2.37706	0.0174513	0.342965	None
LOC_Os01g57945	16.5438	7.22703	3.04457	2.37375	0.0176086	0.345065	None
LOC_Os12g36750	357.958	1.8409	0.775482	2.37388	0.0176024	0.345065	None
LOC_Os06g51050	239.118	2.69502	1.13562	2.37317	0.0176361	0.345243	None
LOC_Os04g02530	63.6903	-2.19349	0.924572	-2.37244	0.017671	0.345564	None
LOC_Os10g04370	13.1103	5.39983	2.2769	2.37157	0.0177125	0.345977	None
LOC_Os10g22310	147.771	-1.88675	0.795685	-2.37123	0.0177291	0.345977	None
LOC_Os10g25130	2442.82	2.27911	0.961812	2.3696	0.0178071	0.346526	None
LOC_Os09g35030	6265.15	-1.304	0.550377	-2.36928	0.0178226	0.346526	None
LOC_Os06g09900	21927.2	-1.32545	0.559477	-2.36909	0.0178317	0.346526	None
LOC_Os02g15930	2199.73	-2.47674	1.04534	-2.36931	0.0178212	0.346526	None
LOC_Os01g07240	17.9694	-3.87709	1.63679	-2.36872	0.01785	0.346526	None
LOC_Os03g08320	2891.18	2.50536	1.05807	2.36786	0.0178915	0.346973	None
LOC_Os01g28030	8.93275	-5.34193	2.25652	-2.36733	0.0179168	0.347102	None
LOC_Os03g20949	769.967	1.42235	0.601274	2.36556	0.0180027	0.348405	None
LOC_Os06g44010	659.483	2.8051	1.18611	2.36495	0.0180323	0.348618	None
LOC_Os01g13280	97.7853	3.10859	1.31786	2.35882	0.0183332	0.349021	None
LOC_Os04g58050	52.7134	3.0597	1.29697	2.35912	0.0183184	0.349021	None
LOC_Os01g72530	945.933	2.61285	1.10639	2.36161	0.018196	0.349021	None
LOC_Os06g35165	351.19	2.16682	0.918386	2.35938	0.0183056	0.349021	None
LOC_Os09g26160	1057.24	1.89816	0.803064	2.36365	0.018096	0.349021	None
LOC_Os07g38800	254.507	1.65583	0.701371	2.36084	0.0182335	0.349021	None
LOC_Os03g56580	183.033	1.57921	0.668113	2.36369	0.0180941	0.349021	None
LOC_Os04g01874	90.11	1.42999	0.605975	2.35982	0.0182837	0.349021	None
LOC_Os01g16146	829.51	-1.23127	0.521445	-2.36128	0.0182122	0.349021	None
LOC_Os06g40120	1240.09	-1.2338	0.522285	-2.36231	0.0181614	0.349021	None
LOC_Os03g09930	309.382	-1.48927	0.630901	-2.36054	0.0182482	0.349021	None
LOC_Os07g06644	3322.47	-1.64079	0.694911	-2.36115	0.0182183	0.349021	None
LOC_Os11g02424	1764.24	-1.73798	0.736531	-2.35969	0.0182902	0.349021	None
LOC_Os06g12660	855.214	-1.90098	0.805312	-2.36055	0.0182479	0.349021	None
LOC_Os03g51920	17232	-2.25859	0.957506	-2.35883	0.0183327	0.349021	None
LOC_Os02g51890	683.087	2.42954	1.03064	2.35731	0.0184077	0.350053	None
LOC_Os05g34460	283.157	1.3841	0.587238	2.35697	0.0184248	0.350053	None
LOC_Os07g36170	4857.94	-1.08097	0.458983	-2.35515	0.0185152	0.350131	None
LOC_Os03g06460	166.102	-1.31801	0.559524	-2.35559	0.0184932	0.350131	None
LOC_Os01g23710	339.35	-1.88512	0.800476	-2.355	0.0185226	0.350131	None
LOC_Os03g53400	38.8697	-2.26214	0.960169	-2.35598	0.018474	0.350131	None
LOC_Os01g53330	662.778	-2.37967	1.00984	-2.35649	0.0184486	0.350131	None
LOC_Os04g58080	15.5141	7.13725	3.03211	2.35389	0.018578	0.350825	None
LOC_Os05g45810	393.417	-1.26929	0.539412	-2.3531	0.0186178	0.351038	None
LOC_Os11g13890	57184.8	-1.87023	0.794858	-2.35292	0.0186269	0.351038	None
LOC_Os02g40510	2288.19	1.65243	0.702607	2.35185	0.0186803	0.351322	None
LOC_Os12g12934	517.268	-1.21647	0.517318	-2.35149	0.0186983	0.351322	None
LOC_Os03g39760	644.782	-2.25734	0.959857	-2.35175	0.0186855	0.351322	None
LOC_Os01g66250	47.7543	3.2259	1.37255	2.35029	0.0187589	0.351775	None
LOC_Os02g13370	134.935	1.28095	0.54511	2.34989	0.0187789	0.351775	None
LOC_Os05g50470	45.8709	-1.78544	0.759726	-2.35011	0.0187676	0.351775	None
LOC_Os01g53220	157.737	2.46437	1.05009	2.34681	0.0189349	0.354342	None
LOC_Os07g47720	31.4294	1.99296	0.849364	2.34641	0.0189551	0.354366	None
LOC_Os03g53520	130.651	-1.21277	0.516959	-2.34597	0.0189777	0.354433	None
LOC_Os02g52000	15.3337	7.12039	3.03738	2.34425	0.0190652	0.355358	None
LOC_Os10g25040	98.5458	2.59239	1.10575	2.34447	0.0190541	0.355358	None
LOC_Os07g18230	56.648	2.13336	0.910239	2.34374	0.0190914	0.355492	None
LOC_Os09g39500	501.494	0.971904	0.414869	2.34268	0.019146	0.356154	None
LOC_Os12g25690	619.974	1.61788	0.690858	2.34184	0.0191888	0.356544	None
LOC_Os09g10340	69.4089	-2.85999	1.22142	-2.34153	0.0192051	0.356544	None
LOC_Os08g35210	607.99	1.45339	0.620872	2.34088	0.0192381	0.35673	None
LOC_Os08g36500	604.287	-1.9746	0.843633	-2.34059	0.0192533	0.35673	None
LOC_Os07g37040	386.9	-1.18665	0.507109	-2.34003	0.0192824	0.356915	None
LOC_Os04g19740	215.007	2.23212	0.954178	2.33932	0.0193191	0.357241	None
LOC_Os05g45070	87.5702	2.19568	0.940294	2.3351	0.0195382	0.357754	None
LOC_Os09g29660	497.857	2.07595	0.88826	2.3371	0.0194342	0.357754	None
LOC_Os10g35770	5484.67	2.06276	0.883186	2.33559	0.0195125	0.357754	None
LOC_Os12g12130	376.923	1.96862	0.843024	2.33519	0.0195336	0.357754	None
LOC_Os07g38810	242.24	1.63241	0.6989	2.33569	0.0195075	0.357754	None
LOC_Os11g32260	2123.18	-1.13188	0.484384	-2.33675	0.0194523	0.357754	None
LOC_Os09g17610	316.377	-1.30485	0.558525	-2.33625	0.0194782	0.357754	None
LOC_Os01g59110	122.543	-1.3223	0.566121	-2.33573	0.0195055	0.357754	None
LOC_Os04g32110	3287.26	-1.51788	0.649712	-2.33623	0.0194793	0.357754	None
LOC_Os08g32970	70.7597	-1.70234	0.728151	-2.33789	0.019393	0.357754	None
LOC_Os08g09370	98.4346	-1.75873	0.753843	-2.33302	0.0196471	0.359396	None
LOC_Os06g22440	330.385	1.44443	0.619271	2.33247	0.0196758	0.35957	None
LOC_Os10g40559	71.014	-1.93727	0.831126	-2.3309	0.0197586	0.36073	None
LOC_Os03g07994	1471.26	-1.16136	0.498497	-2.32973	0.0198202	0.361502	None
LOC_Os06g13560	719.997	6.41823	2.75576	2.32902	0.019858	0.361678	None
LOC_Os05g23924	47.0518	4.67293	2.00711	2.32819	0.0199021	0.361678	None
LOC_Os11g47809	20840	1.95165	0.838548	2.32741	0.0199433	0.361678	None
LOC_Os07g05360	368.95	1.65941	0.713002	2.32736	0.019946	0.361678	None
LOC_Os11g12530	599.156	-1.19024	0.511201	-2.32833	0.0198948	0.361678	None
LOC_Os01g17470	23.2169	-2.7016	1.16079	-2.32738	0.0199453	0.361678	None
LOC_Os01g65770	15.5984	7.14209	3.07118	2.32552	0.020044	0.3624	None
LOC_Os04g14690	314.753	1.36617	0.587401	2.32579	0.0200296	0.3624	None
LOC_Os05g50300	50.9336	-2.84803	1.22436	-2.32614	0.0200109	0.3624	None
LOC_Os01g64110	1442.36	-1.5035	0.64679	-2.32455	0.020096	0.362989	None
LOC_Os05g32380	86.0904	-1.34226	0.577944	-2.32248	0.0202072	0.364329	None
LOC_Os04g36780	50.7754	-1.71605	0.738898	-2.32244	0.0202091	0.364329	None
LOC_Os01g72460	558.435	2.32509	1.00218	2.32004	0.0203388	0.366313	None
LOC_Os07g03960	653.98	-1.20512	0.519586	-2.31938	0.0203742	0.366598	None
LOC_Os11g02570	14.7925	7.06858	3.05387	2.31463	0.0206331	0.366631	None
LOC_Os04g42950	8.04933	6.19271	2.67294	2.31681	0.0205139	0.366631	None
LOC_Os09g39950	22.94	4.56501	1.96925	2.31815	0.0204412	0.366631	None
LOC_Os07g04810	19.2231	3.59925	1.55449	2.31538	0.0205922	0.366631	None
LOC_Os08g29760	24.217	3.45512	1.49098	2.31734	0.0204851	0.366631	None
LOC_Os01g42090	310.241	2.50887	1.08407	2.31431	0.0206506	0.366631	None
LOC_Os07g03730	3270.93	2.45914	1.06099	2.31779	0.0204609	0.366631	None
LOC_Os08g09200	9950.63	2.12411	0.917529	2.31503	0.0206113	0.366631	None
LOC_Os08g35630	345.196	2.11355	0.912564	2.31605	0.0205553	0.366631	None
LOC_Os08g43320	894.554	-1.2329	0.532254	-2.31637	0.0205383	0.366631	None
LOC_Os08g39490	151.403	-1.32119	0.570717	-2.31496	0.0206149	0.366631	None
LOC_Os04g09654	569.754	-1.77289	0.764879	-2.31787	0.0204566	0.366631	None
LOC_Os06g48030	157.746	-2.09477	0.90394	-2.31737	0.0204834	0.366631	None
LOC_Os12g02720	60.2181	-2.54214	1.0983	-2.31462	0.020634	0.366631	None
LOC_Os06g38780	484.698	1.12363	0.485937	2.31229	0.0207617	0.368254	None
LOC_Os10g40020	406.871	1.57448	0.681286	2.31104	0.0208307	0.369127	None
LOC_Os04g57720	127.822	2.67653	1.15866	2.31001	0.0208875	0.369434	None
LOC_Os05g34150	20.7962	-2.46681	1.06779	-2.31019	0.0208774	0.369434	None
LOC_Os02g45780	577.991	2.94074	1.27325	2.30964	0.020908	0.369448	None
LOC_Os05g08370	963.877	-0.907364	0.392966	-2.30901	0.0209429	0.369715	None
LOC_Os06g38764	1748.76	1.45162	0.629031	2.30771	0.0210151	0.370638	None
LOC_Os05g33130	203.419	10.8484	4.70206	2.30716	0.0210461	0.370836	None
LOC_Os11g38160	17.1383	4.16071	1.80414	2.3062	0.0210994	0.371062	None
LOC_Os07g02790	43.5336	1.91204	0.829037	2.30634	0.0210917	0.371062	None
LOC_Os01g70930	132.129	-1.2943	0.561311	-2.30586	0.0211185	0.371062	None
LOC_Os10g30390	64.4449	9.19032	3.99095	2.30279	0.0212907	0.372262	None
LOC_Os06g32944	15.1257	7.09767	3.08447	2.3011	0.0213859	0.372262	None
LOC_Os01g71740	65.7144	2.66169	1.15599	2.30251	0.0213062	0.372262	None
LOC_Os04g59440	162.763	2.42451	1.05351	2.30136	0.0213712	0.372262	None
LOC_Os06g33100	257.049	2.05079	0.890808	2.30217	0.0213258	0.372262	None
LOC_Os03g01570	586.601	0.987112	0.428968	2.30113	0.0213841	0.372262	None
LOC_Os02g37690	413.089	-1.17726	0.511146	-2.30319	0.0212683	0.372262	None
LOC_Os01g52260	507.144	-1.21831	0.529226	-2.30207	0.0213315	0.372262	None
LOC_Os03g18890	648.241	-1.32899	0.577174	-2.30258	0.0213027	0.372262	None
LOC_Os08g30540	47.0229	-2.16063	0.93872	-2.30168	0.0213533	0.372262	None
LOC_Os03g22720	362.954	-1.25063	0.543891	-2.29941	0.0214816	0.37358	None
LOC_Os03g46060	788.726	3.15349	1.37218	2.29817	0.0215521	0.373935	None
LOC_Os10g33130	1099.15	1.61983	0.704912	2.29793	0.021566	0.373935	None
LOC_Os01g69840	105.656	-2.27102	0.987965	-2.29869	0.0215227	0.373935	None
LOC_Os03g64050	62.9184	-2.32961	1.01391	-2.29764	0.021582	0.373935	None
LOC_Os03g49990	1069.2	-1.13249	0.49326	-2.29592	0.0216803	0.375289	None
LOC_Os01g53090	154.164	1.89264	0.824602	2.29522	0.0217206	0.375564	None
LOC_Os09g28630	2127.06	-0.934877	0.407393	-2.29478	0.0217458	0.375564	None
LOC_Os03g57340	53850.3	-1.75974	0.766908	-2.29459	0.0217564	0.375564	None
LOC_Os01g13480	780.034	-1.02217	0.445683	-2.29349	0.0218198	0.376312	None
LOC_Os04g52590	8.89537	6.33648	2.76382	2.29265	0.021868	0.376794	None
LOC_Os03g01580	240.902	2.26174	0.98695	2.29164	0.0219262	0.377281	None
LOC_Os08g36680	43.3885	2.09214	0.913153	2.29111	0.0219568	0.377281	None
LOC_Os03g19370	62.8711	2.02402	0.883287	2.29146	0.0219367	0.377281	None
LOC_Os05g03130	14.8661	4.6192	2.01659	2.2906	0.0219867	0.377448	None
LOC_Os03g62180	1032.88	-0.990761	0.43286	-2.28887	0.0220869	0.378821	None
LOC_Os04g49550	146.023	-1.51049	0.660785	-2.28591	0.0222596	0.381433	None
LOC_Os03g60090	3870.72	1.77268	0.775967	2.28448	0.0223434	0.382168	None
LOC_Os01g12130	10.903	-4.54482	1.98938	-2.28455	0.0223394	0.382168	None
LOC_Os07g07290	218.618	1.9192	0.841019	2.28199	0.0224899	0.383971	None
LOC_Os04g38026	115.664	-1.78134	0.780594	-2.28204	0.0224873	0.383971	None
LOC_Os01g19260	191.976	2.48235	1.08814	2.28128	0.0225321	0.383991	None
LOC_Os01g05640	167.965	2.33676	1.02428	2.28136	0.022527	0.383991	None
LOC_Os02g46910	461.992	2.5027	1.09765	2.28007	0.0226037	0.384304	None
LOC_Os01g17390	2223.2	-1.03495	0.453902	-2.28012	0.0226005	0.384304	None
LOC_Os08g12800	201.76	-1.34503	0.589947	-2.27992	0.0226122	0.384304	None
LOC_Os04g54200	488.662	2.42853	1.0659	2.27839	0.0227034	0.385504	None
LOC_Os10g25230	191.009	2.70068	1.1859	2.27733	0.0227663	0.38587	None
LOC_Os12g33194	31.8043	2.20899	0.9699	2.27754	0.0227538	0.38587	None
LOC_Os02g47840	381.334	2.075	0.911942	2.27537	0.022884	0.386279	None
LOC_Os08g09010	162.034	1.56635	0.688511	2.27498	0.022907	0.386279	None
LOC_Os10g06720	517.392	1.05368	0.463118	2.27519	0.0228943	0.386279	None
LOC_Os05g11810	184.853	-1.21671	0.534714	-2.27544	0.0228796	0.386279	None
LOC_Os04g44510	85.2727	-1.52011	0.668221	-2.27486	0.0229143	0.386279	None
LOC_Os07g45074	517.892	-2.92828	1.28661	-2.27597	0.0228475	0.386279	None
LOC_Os01g54050	938.124	-0.928404	0.408429	-2.27311	0.0230196	0.387704	None
LOC_Os03g57310	314.025	1.8897	0.831847	2.2717	0.0231049	0.388519	None
LOC_Os09g36244	101.504	-1.57273	0.692337	-2.27162	0.0231095	0.388519	None
LOC_Os01g19330	45.6858	2.11327	0.93059	2.27089	0.0231534	0.388557	None
LOC_Os11g45740	2448.54	1.38809	0.611166	2.27122	0.0231335	0.388557	None
LOC_Os04g37760	138.891	2.47606	1.09092	2.2697	0.0232259	0.389424	None
LOC_Os07g43530	104.757	2.28927	1.00962	2.26747	0.0233614	0.390286	None
LOC_Os06g45870	82.2501	2.25688	0.99529	2.26756	0.0233558	0.390286	None
LOC_Os05g26040	40.7867	2.00638	0.884918	2.2673	0.0233719	0.390286	None
LOC_Os06g02019	135.136	-1.40449	0.619591	-2.2668	0.0234026	0.390286	None
LOC_Os11g31190	49.9258	-1.58308	0.698126	-2.26762	0.0233527	0.390286	None
LOC_Os02g56880	1161.63	-1.6731	0.738085	-2.26681	0.0234015	0.390286	None
LOC_Os05g51240	631.6	-1.5119	0.667137	-2.26625	0.0234359	0.390495	None
LOC_Os09g29710	13.8905	6.97788	3.08327	2.26314	0.0236269	0.390793	None
LOC_Os07g34280	20.1293	6.06482	2.67734	2.26524	0.0234979	0.390793	None
LOC_Os02g02320	266.839	2.40224	1.06138	2.2633	0.0236169	0.390793	None
LOC_Os08g10550	256.58	2.15699	0.952833	2.26376	0.0235888	0.390793	None
LOC_Os05g33710	3033.39	-1.17976	0.521247	-2.26335	0.0236142	0.390793	None
LOC_Os02g49920	436.136	-1.26787	0.559749	-2.26507	0.0235086	0.390793	None
LOC_Os05g03910	1354.16	-1.3771	0.608364	-2.26361	0.0235983	0.390793	None
LOC_Os06g14370	164.221	-1.42385	0.628966	-2.26379	0.0235871	0.390793	None
LOC_Os07g04930	49.0253	-3.5615	1.57387	-2.2629	0.023642	0.390793	None
LOC_Os07g40974	4305.34	-1.46877	0.64922	-2.26235	0.0236755	0.390935	None
LOC_Os05g14270	1109.81	-1.60061	0.707585	-2.26208	0.0236924	0.390935	None
LOC_Os12g03050	441.289	3.00033	1.32762	2.25993	0.0238257	0.391217	None
LOC_Os04g43440	825.875	2.32594	1.02909	2.26019	0.0238092	0.391217	None
LOC_Os10g40934	2909.61	1.68676	0.746014	2.26103	0.0237576	0.391217	None
LOC_Os03g07880	385.013	0.988214	0.43737	2.25945	0.0238556	0.391217	None
LOC_Os07g48630	18241	-1.02372	0.452941	-2.26016	0.0238111	0.391217	None
LOC_Os11g39640	245.215	-1.06767	0.472303	-2.26055	0.0237869	0.391217	None
LOC_Os03g08360	569.122	-1.17501	0.520063	-2.25937	0.0238605	0.391217	None
LOC_Os04g58820	16.9482	-2.44358	1.08181	-2.2588	0.0238961	0.391217	None
LOC_Os10g23090	10.2107	-3.4319	1.51937	-2.25877	0.0238978	0.391217	None
LOC_Os06g11520	78.8148	1.4261	0.63168	2.25764	0.0239684	0.392029	None
LOC_Os03g12910	5916.77	-1.44111	0.638435	-2.25725	0.0239922	0.392075	None
LOC_Os04g12970	62.2999	2.50045	1.10823	2.25626	0.0240542	0.392403	None
LOC_Os01g70170	4714.43	2.21979	0.983827	2.25628	0.0240533	0.392403	None
LOC_Os02g45920	388.237	1.22621	0.543882	2.25456	0.0241612	0.392777	None
LOC_Os03g49730	227.2	-2.00016	0.887157	-2.25458	0.0241599	0.392777	None
LOC_Os09g30250	33.0789	-2.03266	0.901408	-2.25498	0.0241347	0.392777	None
LOC_Os10g38710	1572.16	-2.35623	1.0449	-2.25499	0.024134	0.392777	None
LOC_Os03g04570	1480.08	-1.23554	0.548123	-2.25413	0.024188	0.392871	None
LOC_Os12g07210	3881.45	-1.42069	0.630557	-2.25307	0.0242545	0.39337	None
LOC_Os04g01600	117.864	-1.46735	0.651297	-2.25297	0.0242608	0.39337	None
LOC_Os02g36619	162.986	2.70287	1.19989	2.25261	0.0242838	0.393403	None
LOC_Os07g03050	690.782	1.84363	0.818655	2.25202	0.0243207	0.393659	None
LOC_Os01g61460	700.932	1.73544	0.770895	2.25121	0.0243725	0.393867	None
LOC_Os07g01560	4771.61	1.29468	0.575116	2.25115	0.0243757	0.393867	None
LOC_Os01g43650	159.258	2.6557	1.1805	2.24964	0.024472	0.395082	None
LOC_Os08g03610	476.727	-2.74454	1.22066	-2.24842	0.0245497	0.395994	None
LOC_Os02g03230	6499.81	-1.31499	0.585017	-2.24779	0.0245899	0.396299	None
LOC_Os01g39970	52.0477	-1.72442	0.767807	-2.24591	0.02471	0.397892	None
LOC_Os04g07890	21.164	-2.93348	1.30669	-2.24497	0.0247699	0.398514	None
LOC_Os12g03230	16.7482	2.8143	1.25406	2.24415	0.0248227	0.398677	None
LOC_Os12g17600	77644.9	-2.42341	1.07976	-2.24439	0.0248074	0.398677	None
LOC_Os02g56900	7674.02	-0.842184	0.375336	-2.24381	0.0248444	0.398684	None
LOC_Os03g61290	13.5297	6.93993	3.09625	2.2414	0.0250001	0.400499	None
LOC_Os04g31804	1172.38	-1.16689	0.520607	-2.2414	0.0250004	0.400499	None
LOC_Os03g07190	2960.02	1.2988	0.57975	2.24028	0.0250726	0.400968	None
LOC_Os03g15530	289.019	-1.31721	0.587905	-2.24052	0.025057	0.400968	None
LOC_Os09g15420	252.694	1.7717	0.791229	2.23918	0.0251443	0.401707	None
LOC_Os07g03840	139.843	1.60141	0.715272	2.23888	0.0251639	0.401707	None
LOC_Os06g44620	3551.9	-1.1272	0.503535	-2.23858	0.0251832	0.401707	None
LOC_Os02g51290	36.1903	3.33682	1.49149	2.23724	0.0252704	0.401834	None
LOC_Os08g09210	267.333	1.23567	0.552489	2.23655	0.0253158	0.401834	None
LOC_Os09g39860	99.223	-1.26142	0.563893	-2.23699	0.0252869	0.401834	None
LOC_Os06g30970	14994	-1.32641	0.593078	-2.23648	0.0253201	0.401834	None
LOC_Os09g36580	575.159	-1.6957	0.757659	-2.23808	0.0252158	0.401834	None
LOC_Os04g45480	2513.8	-2.16934	0.969828	-2.23683	0.0252974	0.401834	None
LOC_Os12g43490	26.5366	3.11014	1.3914	2.23525	0.0254007	0.402055	None
LOC_Os08g34020	75.7982	2.309	1.03326	2.23467	0.0254389	0.402055	None
LOC_Os10g30156	439.701	-1.00078	0.44761	-2.23583	0.0253626	0.402055	None
LOC_Os11g06440	208.789	-1.03612	0.463679	-2.23456	0.0254462	0.402055	None
LOC_Os05g37660	149.431	-1.93507	0.866041	-2.23439	0.0254577	0.402055	None
LOC_Os02g50740	299.931	-2.37501	1.06297	-2.2343	0.0254631	0.402055	None
LOC_Os07g09020	475.328	10.6871	4.78392	2.23396	0.0254857	0.402072	None
LOC_Os04g56430	1427.86	8.85027	3.96633	2.23135	0.0256578	0.403332	None
LOC_Os08g36040	11.972	5.2638	2.35815	2.23217	0.0256035	0.403332	None
LOC_Os08g31860	103.125	2.80657	1.25811	2.23079	0.025695	0.403332	None
LOC_Os12g43750	64.9843	2.20969	0.990425	2.23106	0.0256774	0.403332	None
LOC_Os01g64490	313.544	-1.11236	0.498468	-2.23155	0.0256448	0.403332	None
LOC_Os09g28640	299.728	-1.29121	0.578711	-2.23118	0.0256689	0.403332	None
LOC_Os01g01400	16.6291	3.37127	1.51175	2.23005	0.0257442	0.403333	None
LOC_Os10g17260	67.315	3.1572	1.41611	2.22949	0.0257814	0.403333	None
LOC_Os12g44250	166.175	1.33287	0.597807	2.2296	0.0257741	0.403333	None
LOC_Os11g25560	81.5514	-2.19406	0.98376	-2.23028	0.0257287	0.403333	None
LOC_Os01g02680	11.648	4.20799	1.88838	2.22836	0.0258563	0.403491	None
LOC_Os08g32980	2496.16	1.85251	0.831266	2.22854	0.0258444	0.403491	None
LOC_Os04g45860	389.982	1.34869	0.60513	2.22876	0.0258297	0.403491	None
LOC_Os10g23180	657.405	1.12216	0.503945	2.22674	0.0259646	0.404844	None
LOC_Os10g35330	64.0575	2.50578	1.1263	2.2248	0.026095	0.404851	None
LOC_Os03g29410	462.058	1.79407	0.806306	2.22505	0.0260779	0.404851	None
LOC_Os05g10930	225.571	1.54209	0.692637	2.2264	0.0259873	0.404851	None
LOC_Os01g13320	37.8957	-1.87614	0.843064	-2.22539	0.0260551	0.404851	None
LOC_Os01g34790	2194.29	-1.92114	0.86309	-2.22588	0.0260222	0.404851	None
LOC_Os07g37240	51771.9	-2.05552	0.923763	-2.22516	0.0260702	0.404851	None
LOC_Os01g06660	770.17	2.50253	1.12531	2.22386	0.0261577	0.405488	None
LOC_Os04g44560	317.442	1.06976	0.481368	2.22233	0.0262611	0.406664	None
LOC_Os11g16550	2415.04	-1.58978	0.715547	-2.22177	0.0262988	0.406664	None
LOC_Os12g27254	73.0624	-3.33888	1.5028	-2.22178	0.0262981	0.406664	None
LOC_Os02g41630	3298.29	2.02608	0.912111	2.22131	0.0263299	0.406807	None
LOC_Os01g10860	86.042	1.44887	0.652501	2.22048	0.0263862	0.407341	None
LOC_Os04g40310	1496.45	1.50251	0.676946	2.21955	0.0264495	0.407981	None
LOC_Os04g43200	657.176	3.08365	1.39053	2.21761	0.0265812	0.408328	None
LOC_Os11g40590	625.467	1.99193	0.89811	2.21791	0.026561	0.408328	None
LOC_Os12g05650	2449.93	1.32871	0.599113	2.21779	0.0265688	0.408328	None
LOC_Os03g47500	1647.89	-1.41166	0.636377	-2.21828	0.026536	0.408328	None
LOC_Os03g16060	116.246	-1.53402	0.69135	-2.21888	0.026495	0.408328	None
LOC_Os06g38750	17.3848	2.89238	1.30509	2.21623	0.0266761	0.408443	None
LOC_Os06g49840	87.7616	2.24726	1.01364	2.21703	0.0266213	0.408443	None
LOC_Os04g52780	63.5199	-1.53598	0.69302	-2.21636	0.0266667	0.408443	None
LOC_Os06g33720	20.5248	-2.49455	1.12536	-2.21666	0.0266467	0.408443	None
LOC_Os01g60640	574.636	2.38504	1.07667	2.21521	0.026746	0.409178	None
LOC_Os09g31478	1566.05	2.14155	0.967129	2.21434	0.0268053	0.40975	None
LOC_Os12g04980	10.6039	4.09782	1.85496	2.20911	0.0271667	0.409955	None
LOC_Os05g46840	68.5796	2.87152	1.30043	2.20813	0.0272353	0.409955	None
LOC_Os10g03660	14.6585	2.84029	1.28617	2.20833	0.0272211	0.409955	None
LOC_Os02g32970	654.729	2.15923	0.976444	2.21132	0.0270135	0.409955	None
LOC_Os07g34570	10782.2	2.10935	0.954513	2.20987	0.0271144	0.409955	None
LOC_Os01g17330	23.6278	2.0922	0.947297	2.2086	0.0272026	0.409955	None
LOC_Os03g21080	925.457	1.58104	0.714878	2.21162	0.0269927	0.409955	None
LOC_Os04g49660	300.787	1.4611	0.66151	2.20874	0.027193	0.409955	None
LOC_Os07g05620	1479.86	1.35774	0.614572	2.20924	0.0271578	0.409955	None
LOC_Os04g58390	937.797	1.11941	0.506404	2.21051	0.0270701	0.409955	None
LOC_Os03g45720	299.48	1.07031	0.484406	2.20953	0.0271375	0.409955	None
LOC_Os07g01890	488.148	0.914281	0.413731	2.20984	0.027116	0.409955	None
LOC_Os07g29794	519.43	-0.934949	0.422672	-2.212	0.0269668	0.409955	None
LOC_Os12g06260	355.944	-0.953269	0.4308	-2.21279	0.0269123	0.409955	None
LOC_Os12g02390	667.692	-1.13233	0.5116	-2.2133	0.0268767	0.409955	None
LOC_Os05g50230	2089.03	-1.31659	0.595607	-2.21051	0.0270697	0.409955	None
LOC_Os08g41080	91.7493	-1.32682	0.600058	-2.21115	0.0270254	0.409955	None
LOC_Os01g42790	158.671	-1.93866	0.876248	-2.21245	0.0269354	0.409955	None
LOC_Os11g03230	67.0132	-2.0402	0.922425	-2.21178	0.0269817	0.409955	None
LOC_Os09g24820	648.475	-1.0724	0.485819	-2.20741	0.0272854	0.410049	None
LOC_Os01g55720	21.5588	-2.33879	1.05939	-2.20767	0.0272672	0.410049	None
LOC_Os08g31090	265.957	3.19641	1.4496	2.20502	0.0274527	0.411637	None
LOC_Os05g05160	6639.09	-0.843837	0.3827	-2.20496	0.0274571	0.411637	None
LOC_Os09g17740	69294.8	-1.47356	0.668218	-2.2052	0.0274397	0.411637	None
LOC_Os05g49620	179.705	2.7847	1.26361	2.20376	0.0275409	0.412562	None
LOC_Os12g08920	10.7373	4.0409	1.8355	2.20153	0.0276986	0.414592	None
LOC_Os04g55720	1873.91	1.68282	0.764513	2.20117	0.0277238	0.414607	None
LOC_Os12g07190	3707.89	-1.07075	0.486509	-2.20089	0.027744	0.414607	None
LOC_Os10g37290	40.9457	-1.91976	0.872465	-2.20039	0.0277794	0.414805	None
LOC_Os03g11734	57.3419	3.04304	1.38352	2.19949	0.0278433	0.415391	None
LOC_Os04g35520	1656.62	1.63045	0.741379	2.19921	0.0278631	0.415391	None
LOC_Os11g13820	10.5848	5.08243	2.31331	2.19703	0.0280181	0.415689	None
LOC_Os06g04240	304.846	2.49266	1.13535	2.1955	0.0281277	0.415689	None
LOC_Os07g39740	74.6142	2.33367	1.06219	2.19703	0.0280182	0.415689	None
LOC_Os11g42510	1367.64	2.1213	0.96597	2.19603	0.02809	0.415689	None
LOC_Os07g44290	392.769	1.83156	0.83396	2.19622	0.0280759	0.415689	None
LOC_Os01g62890	477.922	-1.06211	0.483669	-2.19593	0.0280967	0.415689	None
LOC_Os03g56260	1030.37	-1.3796	0.627655	-2.19802	0.0279477	0.415689	None
LOC_Os10g37770	186.12	-1.40187	0.638393	-2.19594	0.0280964	0.415689	None
LOC_Os04g21350	3254.68	-2.62043	1.1934	-2.19578	0.0281079	0.415689	None
LOC_Os05g05100	13.533	-2.79626	1.27189	-2.1985	0.0279135	0.415689	None
LOC_Os05g20020	23.9709	-3.57711	1.62777	-2.19756	0.0279807	0.415689	None
LOC_Os04g48490	12.9793	4.37134	1.99142	2.19509	0.0281573	0.415798	None
LOC_Os07g48550	2363.42	1.47217	0.670845	2.1945	0.0281998	0.416097	None
LOC_Os07g16600	196.099	-1.331	0.606685	-2.19388	0.0282437	0.416417	None
LOC_Os12g43630	2431.6	2.04522	0.932374	2.19356	0.0282673	0.416417	None
LOC_Os02g55910	2136.18	-0.925912	0.422207	-2.19303	0.0283054	0.416417	None
LOC_Os05g08900	528.784	-1.09561	0.499606	-2.19296	0.0283106	0.416417	None
LOC_Os01g55340	61.3884	3.31497	1.51191	2.19257	0.0283387	0.41649	None
LOC_Os10g02220	349.923	-1.00326	0.457634	-2.19227	0.0283601	0.41649	None
LOC_Os07g47670	273.83	1.85934	0.848424	2.19152	0.028414	0.416907	None
LOC_Os05g08410	54.849	1.50363	0.686276	2.191	0.0284517	0.416907	None
LOC_Os01g05010	160.637	1.12351	0.512878	2.1906	0.0284806	0.416907	None
LOC_Os09g23160	2008.61	-0.87972	0.401637	-2.19033	0.0285	0.416907	None
LOC_Os03g49430	4754.4	-2.57546	1.17559	-2.19078	0.028468	0.416907	None
LOC_Os02g41680	328.213	1.84174	0.841976	2.1874	0.0287135	0.418229	None
LOC_Os07g41360	160.951	1.40855	0.643984	2.18725	0.0287246	0.418229	None
LOC_Os05g36360	629.759	-1.04352	0.47698	-2.18777	0.0286865	0.418229	None
LOC_Os11g21804	978.902	-1.24461	0.568794	-2.18816	0.0286581	0.418229	None
LOC_Os05g28520	47.6991	-1.70093	0.777244	-2.18841	0.0286394	0.418229	None
LOC_Os03g17480	211.758	-2.31424	1.05794	-2.1875	0.0287061	0.418229	None
LOC_Os02g14480	579.056	1.47553	0.674903	2.18628	0.0287951	0.418929	None
LOC_Os02g45520	307.722	-1.00027	0.457636	-2.18573	0.0288354	0.41919	None
LOC_Os06g49890	251.844	1.89233	0.866045	2.18503	0.0288868	0.419611	None
LOC_Os02g15350	12.6278	6.84046	3.13151	2.1844	0.0289332	0.419682	None
LOC_Os05g30030	129.992	1.14957	0.526276	2.18435	0.0289366	0.419682	None
LOC_Os02g18000	349.505	1.32227	0.605425	2.18403	0.0289598	0.419693	None
LOC_Os03g50810	1464.03	-1.05976	0.485401	-2.18326	0.0290163	0.420186	None
LOC_Os02g52280	142.83	-1.1164	0.511606	-2.18215	0.0290982	0.42072	None
LOC_Os05g04830	328.954	-1.34835	0.617812	-2.18245	0.029076	0.42072	None
LOC_Os01g52480	86.0444	-1.46965	0.673836	-2.18102	0.029182	0.421456	None
LOC_Os01g62630	107.775	-1.56502	0.717619	-2.18085	0.0291942	0.421456	None
LOC_Os07g49360	175.194	-1.08049	0.495794	-2.17932	0.0293079	0.422623	None
LOC_Os11g22449	254.233	-1.13655	0.521556	-2.17915	0.0293202	0.422623	None
LOC_Os08g04560	137.709	2.3016	1.05664	2.17823	0.0293893	0.423292	None
LOC_Os07g08890	62.2251	1.81173	0.831917	2.17778	0.0294227	0.423447	None
LOC_Os10g30450	592.31	2.61156	1.19946	2.17729	0.0294588	0.42364	None
LOC_Os08g39890	38.8649	-1.65548	0.760468	-2.17693	0.0294859	0.423704	None
LOC_Os12g02640	124.813	1.14821	0.52759	2.17633	0.0295309	0.424025	None
LOC_Os12g08930	19.2331	3.50928	1.61282	2.17587	0.0295648	0.424185	None
LOC_Os04g49950	291.353	2.39864	1.10265	2.17534	0.0296044	0.424428	None
LOC_Os08g36440	41.2893	3.06523	1.4094	2.17486	0.0296409	0.424626	None
LOC_Os04g56970	214.364	1.53269	0.705003	2.17401	0.0297042	0.425206	None
LOC_Os06g32980	12.4474	6.81972	3.1391	2.17251	0.0298174	0.425955	None
LOC_Os05g49670	21.9833	3.78567	1.74243	2.17263	0.0298079	0.425955	None
LOC_Os09g15835	433.786	1.37462	0.632763	2.17241	0.0298248	0.425955	None
LOC_Os08g34150	1274.52	-1.15567	0.532054	-2.17208	0.0298494	0.42598	None
LOC_Os07g37550	34490.4	-1.54591	0.711845	-2.1717	0.0298786	0.426071	None
LOC_Os05g04490	24.5534	3.46522	1.59647	2.17055	0.0299652	0.426332	None
LOC_Os01g06920	84.8014	2.84697	1.31149	2.17078	0.0299476	0.426332	None
LOC_Os01g58520	162.403	-1.37705	0.634257	-2.17113	0.0299217	0.426332	None
LOC_Os03g19452	220.241	-1.55143	0.71529	-2.16896	0.0300858	0.427721	None
LOC_Os02g39710	3970.5	-1.54127	0.710844	-2.16822	0.0301418	0.428192	None
LOC_Os02g50600	538.051	2.28052	1.05217	2.16744	0.0302016	0.428716	None
LOC_Os04g53210	603.631	2.14282	0.989095	2.16645	0.0302769	0.429107	None
LOC_Os01g08110	168.946	1.86906	0.862684	2.16657	0.0302678	0.429107	None
LOC_Os10g28254	1230.65	-1.0779	0.497606	-2.16617	0.030298	0.429107	None
LOC_Os05g17604	139.927	1.41402	0.653018	2.16537	0.0303596	0.429378	None
LOC_Os03g58040	223.235	-1.10089	0.508417	-2.16532	0.0303631	0.429378	None
LOC_Os10g41980	2974.61	-0.983311	0.454233	-2.16477	0.0304051	0.429648	None
LOC_Os05g35200	150.764	-1.38284	0.639207	-2.16336	0.0305134	0.430527	None
LOC_Os02g02840	128.055	-1.58965	0.734729	-2.16359	0.030496	0.430527	None
LOC_Os08g15840	535.265	1.46242	0.676402	2.16206	0.0306133	0.431611	None
LOC_Os04g53606	41.5883	2.38861	1.10536	2.16095	0.0306995	0.431802	None
LOC_Os07g37920	228.792	1.61799	0.748832	2.16069	0.0307192	0.431802	None
LOC_Os04g37690	3111.43	0.956973	0.442886	2.16077	0.0307135	0.431802	None
LOC_Os07g43700	436.522	-1.47149	0.680866	-2.1612	0.0306803	0.431802	None
LOC_Os06g09560	1087	-1.90897	0.883792	-2.15998	0.0307746	0.432255	None
LOC_Os12g33130	913.685	1.46144	0.676942	2.15888	0.0308592	0.433118	None
LOC_Os03g48780	4936.31	2.97044	1.37671	2.15764	0.0309561	0.433249	None
LOC_Os09g35790	2735.83	-1.86116	0.862619	-2.15757	0.0309613	0.433249	None
LOC_Os04g22900	464.917	-1.98064	0.917988	-2.15758	0.0309603	0.433249	None
LOC_Os02g46830	33.8668	-2.30159	1.06646	-2.15816	0.0309156	0.433249	None
LOC_Os06g03720	17.8132	5.84121	2.70898	2.15624	0.0310652	0.433998	None
LOC_Os05g45860	18.0737	2.54408	1.17996	2.15608	0.0310777	0.433998	None
LOC_Os09g28850	202.388	-1.10575	0.512875	-2.15599	0.0310844	0.433998	None
LOC_Os03g52380	80.271	3.61869	1.67873	2.15561	0.0311142	0.434089	None
LOC_Os01g53910	487.615	-0.973538	0.451838	-2.15462	0.0311917	0.434846	None
LOC_Os04g42520	906.987	1.43367	0.665684	2.15367	0.0312658	0.435251	None
LOC_Os01g52550	2530.67	-1.1933	0.554082	-2.15365	0.0312673	0.435251	None
LOC_Os06g49500	4996.56	-0.923748	0.429144	-2.15254	0.0313551	0.436149	None
LOC_Os08g10300	187.254	2.16003	1.00379	2.15187	0.0314074	0.436227	None
LOC_Os02g36414	162.264	-1.52761	0.70982	-2.15212	0.0313882	0.436227	None
LOC_Os01g09990	185.907	7.62093	3.54654	2.14884	0.0316475	0.437863	None
LOC_Os10g38470	459.115	2.02677	0.942999	2.14929	0.0316118	0.437863	None
LOC_Os03g61150	3004.92	1.34544	0.626118	2.14886	0.0316458	0.437863	None
LOC_Os09g21470	259.894	1.26452	0.588261	2.14959	0.031588	0.437863	None
LOC_Os07g10840	1271.69	-1.18106	0.549688	-2.1486	0.0316657	0.437863	None
LOC_Os07g03910	186.511	-1.37302	0.638813	-2.14932	0.0316088	0.437863	None
LOC_Os06g33880	69.5645	9.30053	4.33371	2.14609	0.0318659	0.43982	None
LOC_Os06g05130	6719.33	-0.953239	0.444124	-2.14634	0.0318462	0.43982	None
LOC_Os05g39800	1416.73	-2.52613	1.17717	-2.14594	0.0318778	0.43982	None
LOC_Os08g37130	282.825	-1.60452	0.747983	-2.14514	0.031942	0.440381	None
LOC_Os07g48260	186.436	1.16368	0.542733	2.14412	0.0320236	0.440774	None
LOC_Os02g51910	323.377	-1.12917	0.526584	-2.14434	0.0320056	0.440774	None
LOC_Os06g43620	280.293	-1.15685	0.539602	-2.14389	0.0320413	0.440774	None
LOC_Os10g23310	134.993	10.2568	4.78507	2.14351	0.0320723	0.440876	None
LOC_Os10g42299	2393.42	-1.1739	0.547825	-2.14283	0.0321267	0.440976	None
LOC_Os05g01520	606.953	-1.50718	0.703293	-2.14303	0.0321104	0.440976	None
LOC_Os11g06130	1206.34	1.64349	0.767263	2.14202	0.032192	0.441224	None
LOC_Os04g30490	382.576	1.6006	0.747213	2.1421	0.0321855	0.441224	None
LOC_Os05g46790	67.2194	9.25107	4.32093	2.14099	0.0322748	0.442035	None
LOC_Os10g33920	52.6487	2.04524	0.956063	2.13923	0.0324174	0.443338	None
LOC_Os01g42690	130.386	1.99829	0.934025	2.13944	0.0324	0.443338	None
LOC_Os07g43604	182.847	2.93168	1.37141	2.13771	0.0325401	0.444042	None
LOC_Os03g56160	2717.28	1.25055	0.584927	2.13796	0.0325202	0.444042	None
LOC_Os12g42150	128.041	1.17173	0.547992	2.13823	0.0324981	0.444042	None
LOC_Os11g32650	796.514	6.08651	2.84773	2.13732	0.0325721	0.444154	None
LOC_Os01g22336	11.9062	6.75563	3.1628	2.13597	0.0326823	0.445007	None
LOC_Os01g32670	66.315	1.74572	0.817195	2.13623	0.0326605	0.445007	None
LOC_Os01g61010	544.345	-1.08284	0.507127	-2.13525	0.032741	0.445482	None
LOC_Os07g43800	121.835	1.30998	0.613784	2.13427	0.0328205	0.44624	None
LOC_Os01g65700	209.69	1.89868	0.889878	2.13364	0.0328721	0.446616	None
LOC_Os02g40784	1251.02	1.79981	0.844119	2.13217	0.0329929	0.447606	None
LOC_Os02g49850	122.749	-1.95346	0.916108	-2.13234	0.0329785	0.447606	None
LOC_Os03g23980	2860.3	-1.54791	0.726131	-2.13173	0.0330292	0.447774	None
LOC_Os03g40670	818.602	-1.22168	0.573259	-2.13111	0.0330801	0.44814	None
LOC_Os11g24510	2162.02	1.54226	0.72438	2.12907	0.0332481	0.450089	None
LOC_Os09g28210	1526.57	-1.34448	0.631624	-2.1286	0.0332871	0.450291	None
LOC_Os09g15480	61.7199	2.69387	1.26622	2.12749	0.033379	0.451208	None
LOC_Os09g31270	346.412	1.83669	0.86364	2.12669	0.0334462	0.451543	None
LOC_Os06g47310	56.3539	-1.98746	0.934566	-2.12661	0.0334521	0.451543	None
LOC_Os06g38950	145.989	1.49874	0.705017	2.12581	0.0335187	0.45179	None
LOC_Os06g24711	267.697	-1.30116	0.612057	-2.12587	0.0335139	0.45179	None
LOC_Os05g29974	1855.49	0.906803	0.426741	2.12495	0.0335909	0.452437	None
LOC_Os06g11310	168.152	-1.37274	0.646127	-2.12457	0.0336224	0.452535	None
LOC_Os03g22880	858.158	0.8766	0.412819	2.12345	0.0337161	0.453143	None
LOC_Os03g64070	2415.17	-1.05745	0.497982	-2.12347	0.0337148	0.453143	None
LOC_Os05g08480	17.0709	-2.28405	1.07584	-2.12305	0.0337498	0.453271	None
LOC_Os02g43360	290.054	1.24592	0.587105	2.12214	0.0338264	0.453973	None
LOC_Os03g56470	470.378	-1.2499	0.589154	-2.12152	0.0338785	0.45432	None
LOC_Os02g01380	21.1607	-2.56784	1.21053	-2.12125	0.0339009	0.45432	None
LOC_Os07g36544	264.133	2.44457	1.153	2.12019	0.03399	0.455189	None
LOC_Os06g21230	17.7701	3.84621	1.81749	2.11622	0.0343261	0.457841	None
LOC_Os05g01350	46.6157	2.42989	1.14819	2.11627	0.0343216	0.457841	None
LOC_Os01g67860	12495.3	0.860367	0.406579	2.11611	0.034335	0.457841	None
LOC_Os02g19410	81.3891	-1.61541	0.763362	-2.11617	0.0343301	0.457841	None
LOC_Os04g51450	116.093	-1.64031	0.774987	-2.11656	0.0342971	0.457841	None
LOC_Os10g34730	55.776	-1.80202	0.851394	-2.11655	0.0342979	0.457841	None
LOC_Os12g26290	1463.04	5.17525	2.44865	2.11351	0.0345575	0.459886	None
LOC_Os01g10110	71.6321	1.57314	0.744273	2.11365	0.0345448	0.459886	None
LOC_Os08g06100	1910.96	1.29903	0.614647	2.11345	0.0345622	0.459886	None
LOC_Os10g20610	11.5454	6.71127	3.1799	2.11053	0.0348128	0.459947	None
LOC_Os12g38290	11.5454	6.71127	3.1799	2.11053	0.0348128	0.459947	None
LOC_Os02g40800	28.6082	3.31532	1.57029	2.11129	0.0347477	0.459947	None
LOC_Os03g27990	430.494	2.70304	1.28025	2.11134	0.0347431	0.459947	None
LOC_Os01g72210	96.8283	1.72595	0.817725	2.11067	0.0348003	0.459947	None
LOC_Os03g02070	144.098	1.70588	0.807907	2.11148	0.0347309	0.459947	None
LOC_Os12g10180	344.144	1.27569	0.603919	2.11236	0.0346556	0.459947	None
LOC_Os10g40830	371.252	-1.1414	0.54032	-2.11245	0.0346479	0.459947	None
LOC_Os08g30020	11114.7	-1.14735	0.543489	-2.11108	0.0347656	0.459947	None
LOC_Os09g27320	7.94751	-3.60305	1.70556	-2.11253	0.0346409	0.459947	None
LOC_Os07g48100	6213.6	1.03786	0.492145	2.10886	0.0349571	0.460551	None
LOC_Os03g10640	1267.82	-0.947214	0.449127	-2.10901	0.0349436	0.460551	None
LOC_Os03g54000	570.263	-1.23346	0.58482	-2.10913	0.034933	0.460551	None
LOC_Os03g24590	1654.26	-1.95437	0.926634	-2.10911	0.0349355	0.460551	None
LOC_Os10g39710	799.147	1.09939	0.521467	2.10826	0.0350088	0.460584	None
LOC_Os09g31180	5939.94	0.80312	0.380908	2.10843	0.0349934	0.460584	None
LOC_Os08g20000	695.378	1.16334	0.552118	2.10705	0.0351131	0.460659	None
LOC_Os01g12160	369.325	-0.935574	0.443992	-2.10718	0.0351017	0.460659	None
LOC_Os08g26840	640.587	-1.04887	0.497754	-2.10721	0.0350998	0.460659	None
LOC_Os03g53210	165.166	-1.12914	0.535871	-2.10712	0.0351074	0.460659	None
LOC_Os08g04370	53.1485	8.91228	4.23252	2.10567	0.0352334	0.461913	None
LOC_Os04g30240	1696.12	0.816279	0.387861	2.10456	0.0353292	0.462197	None
LOC_Os09g22505	2128.58	-1.12387	0.533973	-2.10472	0.0353153	0.462197	None
LOC_Os07g38590	421.464	-1.6776	0.796954	-2.10501	0.0352903	0.462197	None
LOC_Os02g51130	238.055	-1.10203	0.524012	-2.10306	0.0354605	0.463591	None
LOC_Os02g26470	37.4306	2.25978	1.07505	2.10203	0.0355506	0.464153	None
LOC_Os02g08100	2587.14	1.26237	0.60064	2.10171	0.035579	0.464153	None
LOC_Os02g55420	3456.12	0.9924	0.472249	2.10143	0.0356029	0.464153	None
LOC_Os01g39290	374.567	-1.21431	0.577787	-2.10166	0.0355831	0.464153	None
LOC_Os02g32660	257.367	1.81224	0.862743	2.10056	0.0356799	0.464187	None
LOC_Os06g37364	1644.77	-1.32312	0.629738	-2.10107	0.035635	0.464187	None
LOC_Os04g37480	31.1746	-1.77232	0.843722	-2.10059	0.0356766	0.464187	None
LOC_Os02g58150	3886.08	-0.961054	0.457797	-2.0993	0.0357903	0.464652	None
LOC_Os12g18374	253.774	-1.10476	0.526223	-2.09942	0.0357803	0.464652	None
LOC_Os02g52130	82.2606	-1.43645	0.68411	-2.09974	0.0357521	0.464652	None
LOC_Os06g35650	11.365	6.68856	3.18879	2.09752	0.0359475	0.465932	None
LOC_Os06g17450	13.8522	4.5158	2.1539	2.09657	0.0360314	0.465932	None
LOC_Os11g06150	107.021	1.9534	0.931585	2.09686	0.0360059	0.465932	None
LOC_Os03g11840	138.054	1.82247	0.869173	2.09678	0.0360129	0.465932	None
LOC_Os06g48650	63.363	1.70374	0.812661	2.09649	0.0360384	0.465932	None
LOC_Os12g41720	40.9954	-1.8482	0.881024	-2.09778	0.0359242	0.465932	None
LOC_Os01g66530	46.0586	2.5032	1.19442	2.09575	0.0361044	0.466463	None
LOC_Os07g34520	2120.62	6.17643	2.94866	2.09465	0.0362017	0.467075	None
LOC_Os07g40920	81.7395	-1.60428	0.765894	-2.09466	0.0362017	0.467075	None
LOC_Os07g11770	31.4588	3.19549	1.52595	2.0941	0.0362512	0.46739	None
LOC_Os02g52010	493.25	-1.54748	0.739322	-2.09311	0.0363392	0.468202	None
LOC_Os02g19470	35.4966	-2.07103	0.989608	-2.09278	0.0363692	0.468266	None
LOC_Os04g33920	15.9802	5.72702	2.73739	2.09214	0.0364259	0.468673	None
LOC_Os06g10210	1365.96	1.99316	0.953261	2.09088	0.0365388	0.469304	None
LOC_Os04g30110	88.679	1.57246	0.752305	2.09019	0.0366004	0.469304	None
LOC_Os09g28910	4959.7	1.54886	0.740749	2.09094	0.0365339	0.469304	None
LOC_Os04g40520	1165.58	-1.22399	0.585518	-2.09044	0.0365781	0.469304	None
LOC_Os12g16290	196.049	-1.43531	0.686674	-2.09024	0.0365967	0.469304	None
LOC_Os04g51580	1313.21	-1.21571	0.581835	-2.08945	0.0366675	0.469623	None
LOC_Os01g55510	179.592	-1.79007	0.856754	-2.08936	0.0366756	0.469623	None
LOC_Os04g50060	411.264	1.13619	0.543946	2.08879	0.0367267	0.469956	None
LOC_Os08g34800	51.3705	2.38905	1.1441	2.08814	0.0367854	0.470075	None
LOC_Os03g08270	5218.72	-0.810442	0.388126	-2.08809	0.03679	0.470075	None
LOC_Os03g08500	13175.8	-1.16828	0.559563	-2.08785	0.0368114	0.470075	None
LOC_Os01g37590	1376.15	-2.08689	0.999887	-2.08712	0.0368769	0.470589	None
LOC_Os06g46900	1896.11	-1.58769	0.761198	-2.08578	0.0369989	0.471825	None
LOC_Os07g03590	11.1846	6.6655	3.19794	2.08431	0.0371318	0.473083	None
LOC_Os11g02530	44.163	2.19322	1.05292	2.08299	0.0372525	0.473083	None
LOC_Os11g47840	345.036	2.09701	1.00673	2.08298	0.0372527	0.473083	None
LOC_Os05g43920	159.687	1.52735	0.732994	2.08372	0.037186	0.473083	None
LOC_Os04g11820	1058.11	1.46249	0.701802	2.08391	0.0371683	0.473083	None
LOC_Os03g09880	167.992	1.27519	0.612266	2.08274	0.0372747	0.473083	None
LOC_Os11g41600	1892.79	1.18798	0.570339	2.08294	0.0372568	0.473083	None
LOC_Os07g36570	593.644	1.5247	0.732388	2.08182	0.0373587	0.473827	None
LOC_Os07g33580	243.986	2.14303	1.03064	2.07933	0.0375867	0.475108	None
LOC_Os02g08150	2217.23	-0.993846	0.477826	-2.07993	0.0375319	0.475108	None
LOC_Os07g17560	102.532	-1.72145	0.827848	-2.07943	0.0375779	0.475108	None
LOC_Os09g25610	10.3148	-2.86534	1.37741	-2.08024	0.0375035	0.475108	None
LOC_Os08g37840	11.1903	-3.80024	1.82751	-2.07946	0.0375752	0.475108	None
LOC_Os02g11070	3615.26	2.15127	1.03511	2.0783	0.0376816	0.475985	None
LOC_Os01g62610	32.9611	2.5993	1.25177	2.07649	0.0378487	0.476624	None
LOC_Os11g45190	777.12	1.75731	0.846611	2.0757	0.037922	0.476624	None
LOC_Os08g23280	74.6038	1.34276	0.646801	2.076	0.0378942	0.476624	None
LOC_Os11g07440	405.613	1.01833	0.490699	2.07527	0.0379616	0.476624	None
LOC_Os11g20790	904.596	0.875213	0.421331	2.07726	0.0377777	0.476624	None
LOC_Os01g27730	784.491	0.867885	0.418011	2.07623	0.0378729	0.476624	None
LOC_Os03g53860	202.671	-1.62085	0.780691	-2.07618	0.0378778	0.476624	None
LOC_Os06g34120	87.227	-1.82867	0.881003	-2.07567	0.0379242	0.476624	None
LOC_Os06g02780	25.2919	-2.707	1.30431	-2.07543	0.0379469	0.476624	None
LOC_Os01g06740	3905.04	4.57725	2.20675	2.0742	0.0380606	0.476906	None
LOC_Os05g43240	1009.68	1.76841	0.852543	2.07427	0.038054	0.476906	None
LOC_Os07g35500	95.0536	-1.44594	0.697033	-2.07442	0.0380402	0.476906	None
LOC_Os07g11300	814.93	1.57885	0.761318	2.07383	0.0380951	0.477017	None
LOC_Os05g46220	179.065	1.02075	0.492381	2.0731	0.0381634	0.477553	None
LOC_Os08g42870	31.3459	-1.82312	0.879541	-2.07281	0.0381896	0.477562	None
LOC_Os05g39080	41.9077	2.15418	1.03948	2.07235	0.0382329	0.477743	None
LOC_Os02g16630	554.567	1.40839	0.679688	2.07211	0.0382552	0.477743	None
LOC_Os09g15810	334.948	1.43703	0.69364	2.07172	0.0382913	0.477874	None
LOC_Os12g39110	121.724	1.19709	0.57804	2.07095	0.0383632	0.478452	None
LOC_Os06g15760	1491.81	0.921967	0.445401	2.06997	0.0384549	0.479063	None
LOC_Os06g12230	171.325	-1.80124	0.870215	-2.06988	0.0384634	0.479063	None
LOC_Os01g64120	1384.84	-1.21592	0.587572	-2.0694	0.0385088	0.479309	None
LOC_Os11g34950	139.387	1.19591	0.578004	2.06903	0.038543	0.479415	None
LOC_Os06g15620	12.9751	-2.91855	1.41097	-2.06847	0.0385963	0.479759	None
LOC_Os02g34470	3001.6	-1.13471	0.548708	-2.06796	0.0386438	0.480031	None
LOC_Os01g72670	299.799	1.15481	0.558647	2.06716	0.0387189	0.480644	None
LOC_Os12g12560	4426.1	1.14613	0.554563	2.06672	0.0387606	0.480843	None
LOC_Os09g25770	139.562	2.0505	0.992732	2.06551	0.0388749	0.481941	None
LOC_Os12g06180	38.4398	2.44429	1.18434	2.06385	0.0390323	0.483485	None
LOC_Os04g30420	1383.16	-0.928655	0.450007	-2.06365	0.0390512	0.483485	None
LOC_Os06g02000	220.13	-1.55824	0.755549	-2.06239	0.0391702	0.484638	None
LOC_Os02g46220	1197.77	-1.19444	0.579415	-2.06146	0.0392594	0.485419	None
LOC_Os03g08170	216.816	1.35243	0.65616	2.06113	0.0392909	0.485488	None
LOC_Os06g06450	25.4428	1.90814	0.926167	2.06025	0.0393742	0.485554	None
LOC_Os03g20330	864.299	1.06126	0.515024	2.0606	0.0393416	0.485554	None
LOC_Os04g58180	60.3252	-1.72637	0.837873	-2.06042	0.0393587	0.485554	None
LOC_Os04g51160	583.097	2.21012	1.07314	2.05948	0.0394479	0.485938	None
LOC_Os03g43720	1174.66	1.46048	0.709196	2.05935	0.039461	0.485938	None
LOC_Os07g09340	8325.11	1.24942	0.606802	2.05903	0.0394912	0.485938	None
LOC_Os01g58280	201.334	1.16164	0.564222	2.05883	0.0395103	0.485938	None
LOC_Os06g37560	110.36	-1.2947	0.628931	-2.05857	0.0395352	0.485938	None
LOC_Os12g36940	706.935	0.904337	0.439552	2.05741	0.0396471	0.486673	None
LOC_Os11g27540	51.2339	-1.81329	0.881258	-2.05762	0.0396269	0.486673	None
LOC_Os05g40010	1726.24	-1.37321	0.667764	-2.05644	0.0397404	0.487372	None
LOC_Os02g39360	5391.94	-1.75316	0.852589	-2.05627	0.0397562	0.487372	None
LOC_Os02g40900	2881.7	-1.5023	0.730871	-2.05549	0.0398315	0.487975	None
LOC_Os03g05390	39836.1	0.999509	0.486379	2.055	0.0398792	0.487981	None
LOC_Os06g12530	1681.4	-1.15137	0.56029	-2.05495	0.0398842	0.487981	None
LOC_Os01g04750	37.0544	2.0122	0.980227	2.05279	0.0400932	0.488191	None
LOC_Os02g09980	31.4836	1.9307	0.94122	2.05127	0.0402408	0.488191	None
LOC_Os03g52280	40.5348	1.82163	0.887871	2.05168	0.0402011	0.488191	None
LOC_Os11g44800	171.883	1.76098	0.857742	2.05305	0.040068	0.488191	None
LOC_Os11g37960	346.281	1.61108	0.785341	2.05144	0.0402237	0.488191	None
LOC_Os02g54600	5813.03	-0.850263	0.414471	-2.05144	0.0402243	0.488191	None
LOC_Os10g26859	714.314	-0.920781	0.448198	-2.05441	0.0399363	0.488191	None
LOC_Os10g38140	379.776	-0.997721	0.485898	-2.05336	0.0400381	0.488191	None
LOC_Os02g51110	679.543	-1.12564	0.548473	-2.05231	0.0401396	0.488191	None
LOC_Os02g29510	846.494	-1.29585	0.630898	-2.05397	0.0399781	0.488191	None
LOC_Os01g18100	1091.09	-1.37293	0.66897	-2.0523	0.0401405	0.488191	None
LOC_Os03g18600	2659.24	-1.71415	0.834927	-2.05306	0.0400672	0.488191	None
LOC_Os01g62290	63857.3	-2.41535	1.17608	-2.05374	0.0400008	0.488191	None
LOC_Os11g05800	232.785	1.12605	0.549164	2.05048	0.0403172	0.488603	None
LOC_Os03g45370	161.098	-1.2821	0.625297	-2.05038	0.0403271	0.488603	None
LOC_Os03g50050	72.0521	-1.25007	0.610509	-2.04758	0.0406012	0.491287	None
LOC_Os04g42020	4817.93	-1.446	0.706149	-2.04772	0.0405874	0.491287	None
LOC_Os07g12890	1374.25	0.878468	0.429237	2.04658	0.0406994	0.492157	None
LOC_Os08g02380	21.5919	2.06796	1.01093	2.04559	0.0407964	0.493012	None
LOC_Os04g51150	1364.87	1.74128	0.851893	2.04401	0.0409525	0.493321	None
LOC_Os10g25010	1716.05	1.42977	0.69959	2.04373	0.0409804	0.493321	None
LOC_Os02g53400	462.557	1.15433	0.564675	2.04423	0.0409306	0.493321	None
LOC_Os06g04020	5069.58	-0.780011	0.381651	-2.04378	0.0409753	0.493321	None
LOC_Os11g10320	3792.77	-1.09871	0.537308	-2.04484	0.0408703	0.493321	None
LOC_Os11g04710	199.721	-1.33983	0.655361	-2.04442	0.0409125	0.493321	None
LOC_Os01g34610	62.0025	2.01477	0.986852	2.04161	0.0411898	0.493502	None
LOC_Os11g18366	189.472	1.8373	0.899674	2.04219	0.0411331	0.493502	None
LOC_Os06g10130	249.084	0.964494	0.472137	2.04283	0.0410695	0.493502	None
LOC_Os08g28730	1297.65	-0.993287	0.486485	-2.04176	0.0411751	0.493502	None
LOC_Os01g68020	3135.97	-1.03175	0.505163	-2.04241	0.0411108	0.493502	None
LOC_Os11g02630	119.428	-1.41962	0.695398	-2.04145	0.0412065	0.493502	None
LOC_Os03g26460	5979.35	-1.69682	0.830767	-2.04247	0.041105	0.493502	None
LOC_Os03g48060	1271.28	-2.03827	0.997716	-2.04294	0.0410589	0.493502	None
LOC_Os04g42690	28.5499	-1.8103	0.886976	-2.04098	0.0412529	0.49374	None
LOC_Os04g39010	136.433	-1.15436	0.565712	-2.04055	0.0412955	0.493934	None
LOC_Os02g36330	57.1467	1.8422	0.902934	2.04024	0.0413263	0.493936	None
LOC_Os02g45010	47.9121	-1.93886	0.950411	-2.04002	0.0413485	0.493936	None
LOC_Os09g27940	46.0718	-1.47763	0.724624	-2.03916	0.0414338	0.494639	None
LOC_Os03g52410	45.6425	2.57952	1.2662	2.03722	0.0416281	0.495798	None
LOC_Os06g37150	107.199	2.48123	1.218	2.03713	0.041637	0.495798	None
LOC_Os04g47300	252.699	-1.02186	0.501512	-2.03755	0.0415948	0.495798	None
LOC_Os03g55350	16.0615	-2.64497	1.29796	-2.03779	0.0415709	0.495798	None
LOC_Os12g33120	8862.08	-1.60261	0.786818	-2.03682	0.0416676	0.495847	None
LOC_Os04g55200	10.8869	4.05914	1.99432	2.03535	0.0418153	0.496341	None
LOC_Os10g19970	433.153	-1.04009	0.510966	-2.03553	0.0417976	0.496341	None
LOC_Os02g28980	5864.1	-1.3356	0.656103	-2.03566	0.0417845	0.496341	None
LOC_Os07g36230	56.5006	-1.74059	0.855012	-2.03575	0.0417758	0.496341	None
LOC_Os09g23300	77.53	3.44869	1.69491	2.03474	0.0418771	0.496445	None
LOC_Os01g73040	347.801	1.63546	0.803761	2.03476	0.0418747	0.496445	None
LOC_Os01g52970	53.7702	1.85437	0.911754	2.03384	0.0419673	0.496991	None
LOC_Os02g04640	1652.06	1.6911	0.831518	2.03375	0.0419764	0.496991	None
LOC_Os02g52910	35.4265	2.34055	1.15224	2.0313	0.0422246	0.498351	None
LOC_Os12g03594	793.832	0.964789	0.4749	2.03156	0.0421982	0.498351	None
LOC_Os03g02260	4258.13	-0.955961	0.470607	-2.03134	0.0422207	0.498351	None
LOC_Os12g15314	288.069	-1.24531	0.612793	-2.03219	0.0421344	0.498351	None
LOC_Os03g48030	587.733	-1.85869	0.914977	-2.0314	0.0422141	0.498351	None
LOC_Os06g43640	2004.95	1.61249	0.794028	2.03077	0.0422787	0.498675	None
LOC_Os01g03330	607.607	1.06719	0.525629	2.03031	0.0423249	0.498905	None
LOC_Os01g60700	1260.35	1.66035	0.818017	2.02972	0.0423848	0.498982	None
LOC_Os07g34070	118.438	-1.49564	0.73682	-2.02986	0.0423707	0.498982	None
LOC_Os01g71310	1038.12	1.55526	0.766478	2.0291	0.0424479	0.499291	None
LOC_Os07g37620	1243.92	-1.74567	0.860385	-2.02894	0.0424645	0.499291	None
LOC_Os03g07360	13895.1	-1.32688	0.65408	-2.02862	0.042497	0.49936	None
LOC_Os06g17410	231.754	-1.47163	0.725638	-2.02805	0.0425554	0.499732	None
LOC_Os10g05730	837.822	-1.09668	0.540877	-2.0276	0.0426014	0.499958	None
LOC_Os06g46570	13.8532	2.47558	1.22209	2.0257	0.0427956	0.500001	None
LOC_Os02g03400	52.0662	1.38592	0.684216	2.02556	0.0428102	0.500001	None
LOC_Os01g47560	249.106	1.24875	0.616335	2.0261	0.042755	0.500001	None
LOC_Os07g10660	167.462	1.06072	0.52342	2.02651	0.0427126	0.500001	None
LOC_Os01g08370	395.904	0.874257	0.431746	2.02494	0.0428739	0.500001	None
LOC_Os03g03410	9379.63	-0.936674	0.462626	-2.02469	0.0428993	0.500001	None
LOC_Os05g33590	516.894	-1.13819	0.561625	-2.02661	0.0427024	0.500001	None
LOC_Os10g36000	6644.81	-1.17295	0.579319	-2.02471	0.0428972	0.500001	None
LOC_Os03g31300	11535.6	-1.36116	0.671531	-2.02694	0.0426682	0.500001	None
LOC_Os11g02750	119.953	-1.8697	0.923354	-2.02491	0.042877	0.500001	None
LOC_Os03g37810	35.5774	-1.93822	0.956836	-2.02565	0.0428004	0.500001	None
LOC_Os01g60420	277.876	-1.02772	0.508269	-2.02199	0.0431769	0.50261	None
LOC_Os03g56950	10793.4	-1.83574	0.907833	-2.02211	0.0431651	0.50261	None
LOC_Os03g11420	33.56	3.56788	1.765	2.02147	0.0432314	0.502932	None
LOC_Os06g18820	239.712	1.67716	0.82988	2.02096	0.0432836	0.503226	None
LOC_Os01g72150	14.733	3.88673	1.92378	2.02036	0.0433459	0.503296	None
LOC_Os07g30810	75.1206	-1.25621	0.621849	-2.02012	0.0433704	0.503296	None
LOC_Os10g39640	323.181	-1.37797	0.68205	-2.02034	0.0433485	0.503296	None
LOC_Os10g39460	399.979	-0.958123	0.47448	-2.01931	0.0434549	0.503704	None
LOC_Os06g35770	271.644	-1.20471	0.59661	-2.01927	0.0434595	0.503704	None
LOC_Os07g06600	194.381	-0.986835	0.48903	-2.01794	0.0435973	0.504988	None
LOC_Os03g30890	216.586	1.3722	0.680359	2.01687	0.0437092	0.505074	None
LOC_Os03g10080	1057.82	-0.960689	0.476335	-2.01683	0.0437128	0.505074	None
LOC_Os01g66490	293.83	-1.21126	0.600552	-2.01691	0.043705	0.505074	None
LOC_Os11g28184	423.109	-2.1793	1.08046	-2.01702	0.0436934	0.505074	None
LOC_Os06g06440	206.802	1.21065	0.60061	2.0157	0.0438316	0.506134	None
LOC_Os11g01050	75.4617	9.41786	4.6743	2.01482	0.043924	0.506889	None
LOC_Os01g06310	3042.4	6.19776	3.08071	2.0118	0.0442411	0.507465	None
LOC_Os05g49730	51.6943	2.64736	1.31493	2.01331	0.0440821	0.507465	None
LOC_Os01g58290	188.667	1.94041	0.96432	2.0122	0.0441985	0.507465	None
LOC_Os04g43390	929.204	1.86487	0.926268	2.01332	0.0440813	0.507465	None
LOC_Os06g45500	1026.27	1.77723	0.882919	2.01291	0.0441245	0.507465	None
LOC_Os09g26830	185.505	1.34985	0.671017	2.01164	0.0442577	0.507465	None
LOC_Os04g39210	1693.94	1.07887	0.536432	2.0112	0.0443047	0.507465	None
LOC_Os09g38130	536.717	1.01726	0.505402	2.01278	0.044138	0.507465	None
LOC_Os07g44190	499.774	0.838073	0.416755	2.01095	0.044331	0.507465	None
LOC_Os03g10650	1915.54	-0.964488	0.479605	-2.01101	0.0443249	0.507465	None
LOC_Os06g51260	8009.99	-1.28547	0.639135	-2.01126	0.0442979	0.507465	None
LOC_Os04g42290	95.1212	-1.419	0.705714	-2.01073	0.044354	0.507465	None
LOC_Os10g08011	169.142	-1.45531	0.723443	-2.01164	0.044258	0.507465	None
LOC_Os04g02620	221.129	-1.84114	0.914389	-2.01352	0.0440599	0.507465	None
LOC_Os03g13274	279.571	1.28643	0.639893	2.01039	0.0443898	0.507564	None
LOC_Os07g05830	18.0414	3.50189	1.74331	2.00876	0.0445631	0.509234	None
LOC_Os02g47090	63.9642	2.5882	1.28886	2.00813	0.0446293	0.50948	None
LOC_Os09g15670	229.574	2.23652	1.11378	2.00804	0.0446391	0.50948	None
LOC_Os07g44910	22.5909	2.87716	1.43315	2.00759	0.0446873	0.509718	None
LOC_Os04g23550	625.464	2.15463	1.07391	2.00634	0.0448198	0.510349	None
LOC_Os02g34650	205.317	0.957721	0.477364	2.00627	0.0448273	0.510349	None
LOC_Os03g18870	5277.75	-0.78086	0.389251	-2.00606	0.0448502	0.510349	None
LOC_Os04g59520	1780.02	-0.856757	0.427088	-2.00604	0.0448517	0.510349	None
LOC_Os09g27950	1043.62	1.28238	0.639414	2.00556	0.0449032	0.510624	None
LOC_Os12g26940	52.024	3.87811	1.93501	2.00418	0.045051	0.511682	None
LOC_Os01g21560	86.1056	-1.5462	0.771485	-2.00419	0.0450497	0.511682	None
LOC_Os05g05560	43.9612	1.46012	0.728726	2.00366	0.0451064	0.511689	None
LOC_Os05g38530	18639.4	-1.80762	0.902087	-2.00381	0.0450899	0.511689	None
LOC_Os09g38980	253.494	0.992886	0.495668	2.00313	0.0451639	0.512031	None
LOC_Os09g37200	53.5774	4.13013	2.06385	2.00117	0.0453737	0.512235	None
LOC_Os04g45950	131.637	2.48946	1.24349	2.002	0.0452848	0.512235	None
LOC_Os03g61960	887.652	1.51549	0.757044	2.00185	0.0453008	0.512235	None
LOC_Os06g47470	308.39	1.28679	0.643011	2.00119	0.045372	0.512235	None
LOC_Os01g68720	209.479	1.10807	0.55346	2.00208	0.0452758	0.512235	None
LOC_Os01g74660	225.223	-1.098	0.548405	-2.00217	0.045266	0.512235	None
LOC_Os10g37710	188.88	-1.50418	0.75154	-2.00146	0.0453427	0.512235	None
LOC_Os02g16060	183.981	1.31051	0.655202	2.00017	0.0454822	0.51315	None
LOC_Os03g18970	25.5545	3.2245	1.6126	1.99956	0.0455476	0.513578	None
LOC_Os01g10990	37.1425	-1.66458	0.83282	-1.99873	0.0456376	0.514282	None
LOC_Os03g48810	10.9073	3.49707	1.75075	1.99746	0.0457748	0.515395	None
LOC_Os11g10470	609.333	1.71576	0.859034	1.99731	0.0457915	0.515395	None
LOC_Os04g01590	1012.67	1.32897	0.66556	1.99677	0.0458497	0.515572	None
LOC_Os06g35160	380.662	-0.915511	0.458522	-1.99666	0.0458623	0.515572	None
LOC_Os04g14810	50.9009	1.80761	0.90544	1.99639	0.0458913	0.515587	None
LOC_Os09g32169	315.235	-1.17805	0.590269	-1.99579	0.045957	0.515993	None
LOC_Os05g42130	9.24825	-2.95378	1.48018	-1.99555	0.0459826	0.515993	None
LOC_Os10g27310	107.075	-1.21713	0.610065	-1.99508	0.0460342	0.516262	None
LOC_Os06g33930	1737.6	0.971468	0.487018	1.99473	0.0460726	0.516383	None
LOC_Os05g01530	2057.47	-1.80221	0.903618	-1.99444	0.0461039	0.516424	None
LOC_Os08g08840	1500.92	1.71872	0.862099	1.99365	0.0461906	0.517085	None
LOC_Os10g41040	153.639	1.53297	0.769075	1.99326	0.0462325	0.517237	None
LOC_Os06g06490	4655.94	-1.87439	0.940476	-1.99302	0.0462594	0.517237	None
LOC_Os01g60260	160.14	1.06559	0.534761	1.99265	0.0462994	0.517374	None
LOC_Os05g46510	49.6112	1.97536	0.991982	1.99133	0.0464448	0.518071	None
LOC_Os06g50180	130.466	1.60635	0.806608	1.99149	0.0464269	0.518071	None
LOC_Os09g30414	1756.42	-1.20548	0.60527	-1.99165	0.0464097	0.518071	None
LOC_Os01g29330	1241.04	1.39607	0.701172	1.99105	0.0464751	0.518099	None
LOC_Os04g47140	248.828	-1.09166	0.548711	-1.98949	0.0466471	0.519253	None
LOC_Os01g49560	102.736	-1.32441	0.66561	-1.98977	0.0466161	0.519253	None
LOC_Os10g41220	22.581	-1.92323	0.966758	-1.98936	0.0466619	0.519253	None
LOC_Os08g03240	54.003	1.73769	0.873623	1.98907	0.0466939	0.5193	None
LOC_Os12g40550	2437.95	1.6177	0.813456	1.98867	0.0467371	0.519344	None
LOC_Os05g02130	1848.59	1.58594	0.797953	1.98752	0.0468653	0.519344	None
LOC_Os07g12320	183.33	1.11171	0.559177	1.98811	0.0467993	0.519344	None
LOC_Os08g02110	168.704	-1.02022	0.513375	-1.98727	0.0468924	0.519344	None
LOC_Os05g47540	8035.27	-1.35751	0.683056	-1.98741	0.046877	0.519344	None
LOC_Os07g42714	1938.95	-1.44658	0.727853	-1.98746	0.0468719	0.519344	None
LOC_Os09g25810	83.2085	-2.07085	1.04142	-1.98848	0.0467585	0.519344	None
LOC_Os09g16540	37.9503	1.64733	0.829381	1.98622	0.0470091	0.519433	None
LOC_Os01g51020	58.0738	1.32691	0.667824	1.98691	0.0469325	0.519433	None
LOC_Os11g07270	166.112	-1.08534	0.54651	-1.98595	0.0470393	0.519433	None
LOC_Os02g07830	220.565	-2.04989	1.03211	-1.98611	0.0470207	0.519433	None
LOC_Os02g41954	11.2387	-2.72656	1.37281	-1.98611	0.0470208	0.519433	None
LOC_Os01g61070	201.841	1.97361	0.99442	1.98468	0.0471797	0.5203	None
LOC_Os01g27750	312.415	1.92215	0.968645	1.98437	0.0472151	0.5203	None
LOC_Os01g37120	690.481	0.854522	0.430655	1.98424	0.0472292	0.5203	None
LOC_Os04g52260	43590.4	-2.21382	1.11551	-1.98457	0.0471919	0.5203	None
LOC_Os03g12290	2163.12	1.97788	0.99706	1.98371	0.0472877	0.520497	None
LOC_Os01g11570	610.371	1.67373	0.84394	1.98324	0.0473411	0.520497	None
LOC_Os01g06454	36.4572	1.5537	0.783377	1.98334	0.04733	0.520497	None
LOC_Os04g46280	6155.21	-1.0197	0.514199	-1.98308	0.0473585	0.520497	None
LOC_Os08g44380	1416.4	0.789039	0.39797	1.98266	0.0474054	0.520707	None
LOC_Os08g04180	12649.5	1.75609	0.886038	1.98196	0.0474837	0.521135	None
LOC_Os04g47310	576.896	-0.999286	0.504228	-1.98181	0.0475001	0.521135	None
LOC_Os01g52730	216.087	1.72605	0.87158	1.98037	0.047662	0.522394	None
LOC_Os05g12380	29.2607	-1.7009	0.858915	-1.98029	0.0476707	0.522394	None
LOC_Os01g56240	33.1221	2.36267	1.19353	1.97957	0.0477521	0.522673	None
LOC_Os10g02360	1084.59	0.820898	0.414664	1.97967	0.0477406	0.522673	None
LOC_Os02g43810	116.391	1.10919	0.560392	1.97931	0.0477809	0.522683	None
LOC_Os01g69960	28.3287	-2.0634	1.04268	-1.97893	0.0478237	0.522845	None
LOC_Os02g08490	8671.54	-2.27522	1.15012	-1.97825	0.0479008	0.523382	None
LOC_Os03g57330	62.0225	1.70969	0.864372	1.97796	0.0479335	0.523433	None
LOC_Os05g12450	101.667	-1.68824	0.854479	-1.97576	0.0481823	0.525843	None
LOC_Os10g06580	50.9305	1.54283	0.781157	1.97505	0.0482621	0.526231	None
LOC_Os05g03480	3044.89	1.37167	0.694533	1.97495	0.0482742	0.526231	None
LOC_Os02g27000	141.588	1.91961	0.97251	1.97387	0.0483968	0.527005	None
LOC_Os01g12830	1557.45	-1.04439	0.529118	-1.97383	0.0484016	0.527005	None
LOC_Os03g10100	228.601	1.35818	0.68824	1.97341	0.0484488	0.527212	None
LOC_Os02g50490	222.271	2.31427	1.17346	1.97217	0.0485903	0.527523	None
LOC_Os03g50880	166.718	2.02154	1.0249	1.97243	0.0485603	0.527523	None
LOC_Os03g15910	353.266	1.28185	0.649924	1.97231	0.0485743	0.527523	None
LOC_Os05g19030	49.7119	-1.40864	0.714015	-1.97284	0.0485138	0.527523	None
LOC_Os11g06980	328.399	2.17228	1.10178	1.97161	0.048654	0.527602	None
LOC_Os05g42200	82.7802	1.54028	0.781335	1.97135	0.0486842	0.527602	None
LOC_Os06g49220	249.186	-1.07844	0.546965	-1.97168	0.0486458	0.527602	None
LOC_Os06g05630	1494.01	-1.12761	0.572068	-1.97112	0.0487104	0.527602	None
LOC_Os02g28465	352.449	-1.09164	0.553917	-1.97076	0.0487514	0.52774	None
LOC_Os12g07580	125.034	1.26634	0.642884	1.96978	0.0488631	0.528643	None
LOC_Os02g02210	12.6475	4.28324	2.17481	1.96948	0.0488985	0.528721	None
LOC_Os04g56990	371.895	-1.44125	0.731924	-1.96913	0.0489381	0.528842	None
LOC_Os12g05360	23.3853	-2.38499	1.2115	-1.96863	0.0489951	0.528847	None
LOC_Os02g26770	7.86835	-6.69341	3.39974	-1.9688	0.0489758	0.528847	None
LOC_Os02g51930	1995.59	5.04432	2.56391	1.96743	0.0491335	0.529472	None
LOC_Os05g38264	614.262	1.67031	0.848997	1.96739	0.049138	0.529472	None
LOC_Os01g08860	7736.77	-2.04024	1.03689	-1.96765	0.0491088	0.529472	None
LOC_Os04g14220	514.436	-1.32653	0.674407	-1.96697	0.0491872	0.529698	None
LOC_Os03g26990	52.4922	2.34096	1.19079	1.9659	0.0493106	0.529831	None
LOC_Os04g26910	1417.16	1.47224	0.748746	1.96627	0.0492675	0.529831	None
LOC_Os12g04080	44.6348	-1.48402	0.75462	-1.96658	0.0492313	0.529831	None
LOC_Os01g05840	815.513	-1.59883	0.813392	-1.96563	0.0493413	0.529831	None
LOC_Os09g28500	618.027	-2.17456	1.10616	-1.96587	0.0493135	0.529831	None
LOC_Os02g39884	81.6384	1.58026	0.804547	1.96416	0.0495113	0.530134	None
LOC_Os01g04540	189.738	1.35045	0.687493	1.96432	0.0494935	0.530134	None
LOC_Os04g30250	871.416	0.819677	0.417163	1.96488	0.0494278	0.530134	None
LOC_Os10g38110	16342.3	-0.83651	0.42584	-1.96438	0.0494865	0.530134	None
LOC_Os03g61620	41.9861	-1.6232	0.826139	-1.9648	0.0494369	0.530134	None
LOC_Os10g09240	178.559	2.81926	1.43633	1.96282	0.0496668	0.530887	None
LOC_Os01g34060	570.741	-1.27802	0.650971	-1.96325	0.0496173	0.530887	None
LOC_Os09g36240	2312.04	-1.41928	0.723019	-1.96299	0.0496476	0.530887	None
LOC_Os09g28354	455.157	1.54227	0.785985	1.96222	0.049737	0.53103	None
LOC_Os02g49520	784.176	-1.09608	0.558532	-1.96242	0.0497135	0.53103	None
LOC_Os01g17190	1736.18	1.42057	0.72406	1.96196	0.0497676	0.531053	None
LOC_Os01g71670	591.917	2.00347	1.02131	1.96166	0.0498015	0.531112	None
LOC_Os09g15170	267.197	-1.56018	0.795476	-1.96132	0.0498417	0.531238	None
LOC_Os02g55300	1299.42	-1.12096	0.571717	-1.96069	0.0499158	0.531724	None
LOC_Os01g61590	210.213	-1.18522	0.604613	-1.9603	0.0499602	0.531894	None
LOC_Os09g10600	38.4601	1.59958	0.816475	1.95913	0.0500976	0.533053	None
LOC_Os07g48690	1054.8	-0.885623	0.452244	-1.95829	0.0501964	0.533801	None
LOC_Os05g48260	66.5725	2.36505	1.20798	1.95786	0.0502459	0.534024	None
LOC_Os03g61360	405.414	2.05236	1.04899	1.9565	0.0504057	0.534777	None
LOC_Os05g34480	187.698	1.22834	0.627719	1.95684	0.0503664	0.534777	None
LOC_Os03g10700	685.086	-0.797203	0.407418	-1.95672	0.0503802	0.534777	None
LOC_Os10g28340	12149.3	-1.75772	0.898497	-1.95629	0.0504312	0.534777	None
LOC_Os01g64640	314.974	2.16866	1.10959	1.95447	0.0506461	0.535079	None
LOC_Os08g31850	275.678	1.90564	0.974846	1.95481	0.050605	0.535079	None
LOC_Os07g38170	13013.3	-0.939214	0.480311	-1.95543	0.0505327	0.535079	None
LOC_Os03g16860	57963.1	-1.14669	0.586425	-1.95539	0.0505372	0.535079	None
LOC_Os08g01140	1424.22	-1.17725	0.602277	-1.95467	0.0506221	0.535079	None
LOC_Os03g17590	167.704	-1.38925	0.710823	-1.95443	0.0506507	0.535079	None
LOC_Os05g06920	2336.51	-2.14702	1.09859	-1.95435	0.0506601	0.535079	None
LOC_Os06g05420	356.321	1.77298	0.907746	1.95317	0.0507998	0.536252	None
LOC_Os09g36700	247.007	-2.27239	1.16414	-1.952	0.0509388	0.537416	None
LOC_Os10g30640	58.6412	1.41263	0.723949	1.95128	0.0510233	0.537958	None
LOC_Os01g27050	34.0179	-1.99982	1.02498	-1.95108	0.0510478	0.537958	None
LOC_Os07g46570	406.602	-0.967261	0.495974	-1.95023	0.0511492	0.53842	None
LOC_Os01g71094	79.5686	-1.34106	0.687615	-1.95031	0.0511389	0.53842	None
LOC_Os01g65560	84.6438	1.23974	0.635857	1.94971	0.0512105	0.538459	None
LOC_Os07g06880	25.6113	-1.80852	0.927545	-1.94979	0.0512014	0.538459	None
LOC_Os03g38940	96.1155	1.60891	0.825477	1.94907	0.0512871	0.538961	None
LOC_Os05g51680	16.3898	2.17139	1.11452	1.94827	0.0513823	0.539358	None
LOC_Os02g11859	421.071	1.51219	0.77617	1.94827	0.0513825	0.539358	None
LOC_Os03g06630	8730.62	-2.10081	1.07889	-1.94719	0.0515114	0.540408	None
LOC_Os09g25150	2343.5	-1.51434	0.777953	-1.94656	0.051587	0.540897	None
LOC_Os12g10880	19.7721	3.38467	1.73919	1.94611	0.0516411	0.541161	None
LOC_Os03g39610	79392.5	-1.49568	0.768703	-1.94573	0.0516877	0.541346	None
LOC_Os04g40070	67.7679	3.26935	1.68255	1.94309	0.0520055	0.541752	None
LOC_Os01g52740	37.2563	2.44403	1.25864	1.9418	0.0521612	0.541752	None
LOC_Os08g37180	27.4607	2.3591	1.21344	1.94415	0.0518777	0.541752	None
LOC_Os12g05840	25.8279	2.1069	1.08456	1.94264	0.0520596	0.541752	None
LOC_Os03g42810	295.039	2.08309	1.07256	1.94216	0.0521177	0.541752	None
LOC_Os04g53994	378.045	1.99744	1.0278	1.94342	0.0519659	0.541752	None
LOC_Os05g33380	1771.51	1.40263	0.722281	1.94194	0.0521439	0.541752	None
LOC_Os02g04120	323.861	1.16681	0.600625	1.94266	0.0520578	0.541752	None
LOC_Os02g18550	1775.68	0.741475	0.381326	1.94447	0.0518392	0.541752	None
LOC_Os12g03800	246.84	-0.933314	0.4803	-1.94319	0.0519931	0.541752	None
LOC_Os02g42910	59.6447	-1.28865	0.663337	-1.94267	0.0520559	0.541752	None
LOC_Os01g36220	675.275	-1.30187	0.670261	-1.94233	0.0520973	0.541752	None
LOC_Os01g62950	796.662	-1.39799	0.719064	-1.94418	0.0518737	0.541752	None
LOC_Os07g47490	47.7389	-1.45035	0.746622	-1.94255	0.0520701	0.541752	None
LOC_Os04g59320	21.0562	-2.06085	1.06125	-1.9419	0.0521493	0.541752	None
LOC_Os10g35520	271.277	-1.02539	0.528207	-1.94127	0.0522257	0.54212	None
LOC_Os02g47190	332.688	-1.03196	0.53181	-1.94046	0.052324	0.54284	None
LOC_Os04g49110	624.38	-1.09505	0.564395	-1.94022	0.052353	0.54284	None
LOC_Os11g47550	9.38062	6.41191	3.30553	1.93975	0.0524095	0.543124	None
LOC_Os07g42910	175.762	-1.07162	0.552669	-1.93899	0.0525025	0.543688	None
LOC_Os03g25770	1402.03	-1.418	0.731369	-1.93883	0.0525221	0.543688	None
LOC_Os07g35730	213.217	0.908589	0.468703	1.93852	0.0525599	0.543778	None
LOC_Os07g38970	1322.78	0.960248	0.495418	1.93826	0.052592	0.543809	None
LOC_Os03g62760	45.3604	1.42921	0.737579	1.93771	0.0526586	0.544197	None
LOC_Os01g59890	53.8471	1.39072	0.717918	1.93716	0.0527263	0.544595	None
LOC_Os02g55060	5821.67	-1.09093	0.563418	-1.93628	0.0528336	0.545403	None
LOC_Os02g55840	464.624	-0.849922	0.439206	-1.93513	0.0529741	0.545789	None
LOC_Os02g36380	1620.94	-1.18582	0.612781	-1.93514	0.0529727	0.545789	None
LOC_Os01g67770	854.298	-1.21253	0.626625	-1.93502	0.0529878	0.545789	None
LOC_Os04g59610	4690.06	-1.4492	0.748707	-1.93561	0.0529159	0.545789	None
LOC_Os07g35300	187.869	6.168	3.18885	1.93424	0.0530833	0.54587	None
LOC_Os01g72570	831.948	1.85721	0.96004	1.93451	0.0530505	0.54587	None
LOC_Os08g06550	3135.45	-0.988105	0.510837	-1.93429	0.0530779	0.54587	None
LOC_Os01g23990	47.4932	-1.86008	0.961951	-1.93365	0.0531563	0.546221	None
LOC_Os01g55270	4393.97	-2.0109	1.04004	-1.93349	0.0531758	0.546221	None
LOC_Os09g31350	32.0666	2.08064	1.07638	1.933	0.053236	0.546539	None
LOC_Os02g57020	628.475	-1.62932	0.843202	-1.93231	0.0533217	0.547118	None
LOC_Os08g16830	143.692	-2.07799	1.07576	-1.93165	0.0534032	0.547354	None
LOC_Os11g46210	15.8393	-2.62309	1.35781	-1.93186	0.0533769	0.547354	None
LOC_Os11g43750	389.461	1.54597	0.800594	1.93102	0.0534801	0.547462	None
LOC_Os10g41480	74.6175	1.20285	0.622965	1.93085	0.0535016	0.547462	None
LOC_Os06g47920	84.1897	-1.50932	0.78151	-1.93129	0.0534475	0.547462	None
LOC_Os07g09625	17.2844	-2.07163	1.0731	-1.93051	0.0535438	0.547594	None
LOC_Os06g19390	608.096	-0.930952	0.482333	-1.9301	0.053594	0.547808	None
LOC_Os01g55730	356.341	0.835547	0.433083	1.9293	0.0536933	0.54809	None
LOC_Os10g39810	661.867	-1.01516	0.526216	-1.92917	0.0537096	0.54809	None
LOC_Os01g43230	958.988	-1.74131	0.90251	-1.92941	0.0536806	0.54809	None
LOC_Os02g41890	127.208	1.99453	1.03511	1.92687	0.053996	0.548643	None
LOC_Os03g50560	40.0066	1.82491	0.946727	1.9276	0.0539052	0.548643	None
LOC_Os10g05230	364.982	1.63995	0.850597	1.928	0.0538551	0.548643	None
LOC_Os10g41838	629.819	1.44645	0.750683	1.92685	0.0539985	0.548643	None
LOC_Os05g50610	492.098	0.951453	0.49363	1.92746	0.0539221	0.548643	None
LOC_Os07g08750	325.57	-1.18641	0.615714	-1.92688	0.0539948	0.548643	None
LOC_Os01g13490	62.9641	-1.22527	0.635785	-1.92718	0.0539578	0.548643	None
LOC_Os08g33820	75025.9	-1.5401	0.798948	-1.92766	0.053898	0.548643	None
LOC_Os02g26720	65.4839	9.21326	4.78543	1.92527	0.0541951	0.549147	None
LOC_Os12g17160	74.3032	3.31956	1.72359	1.92595	0.0541106	0.549147	None
LOC_Os01g03690	520.327	1.47535	0.766153	1.92566	0.0541465	0.549147	None
LOC_Os10g25830	75.6907	-1.29763	0.67397	-1.92536	0.0541843	0.549147	None
LOC_Os02g17780	70.3019	-1.95069	1.01284	-1.92595	0.0541109	0.549147	None
LOC_Os01g48850	121.192	-1.03104	0.535869	-1.92404	0.054349	0.550409	None
LOC_Os02g49230	453.457	0.924377	0.480568	1.92351	0.0544159	0.550788	None
LOC_Os01g07950	549.85	1.08042	0.561924	1.92272	0.0545149	0.551491	None
LOC_Os04g56900	64.7623	9.19728	4.78544	1.92193	0.0546144	0.551662	None
LOC_Os09g31506	442.119	-0.904228	0.470532	-1.92171	0.0546421	0.551662	None
LOC_Os03g41110	771.999	-0.942638	0.490584	-1.92146	0.0546738	0.551662	None
LOC_Os06g48620	705.821	-1.02664	0.534314	-1.92142	0.0546793	0.551662	None
LOC_Os03g62170	1579.74	-1.10399	0.574355	-1.92214	0.0545881	0.551662	None
LOC_Os05g33410	16.2297	3.64989	1.90083	1.92016	0.0548382	0.552248	None
LOC_Os01g52790	2014.72	1.03032	0.536629	1.91999	0.0548588	0.552248	None
LOC_Os02g44980	8389.51	-0.871151	0.453776	-1.91978	0.0548851	0.552248	None
LOC_Os04g33640	754.779	-1.39712	0.727496	-1.92045	0.0548009	0.552248	None
LOC_Os06g02960	34.7275	-2.37431	1.23618	-1.92069	0.054771	0.552248	None
LOC_Os07g32020	39.2351	-1.51453	0.789164	-1.91915	0.0549649	0.552753	None
LOC_Os09g25784	30.5245	2.74666	1.4314	1.91887	0.0550013	0.552816	None
LOC_Os04g37700	33.3782	2.18526	1.13897	1.91864	0.0550302	0.552816	None
LOC_Os02g32465	8.55344	3.07394	1.60398	1.91645	0.0553081	0.553487	None
LOC_Os05g02450	202.751	3.06703	1.59968	1.91728	0.0552019	0.553487	None
LOC_Os03g47280	31.0719	2.35544	1.2288	1.91686	0.0552559	0.553487	None
LOC_Os10g03730	36.4312	1.60964	0.839998	1.91624	0.0553341	0.553487	None
LOC_Os05g49860	564.419	1.60351	0.836721	1.91642	0.0553119	0.553487	None
LOC_Os01g56480	74.8911	1.19943	0.625724	1.91686	0.0552552	0.553487	None
LOC_Os02g03530	109.02	1.07679	0.561997	1.91601	0.0553635	0.553487	None
LOC_Os05g50190	1108.46	0.824488	0.430246	1.91632	0.0553244	0.553487	None
LOC_Os06g07600	1268.86	0.760058	0.396486	1.91698	0.0552399	0.553487	None
LOC_Os03g44150	2243.5	1.53772	0.802693	1.91571	0.0554022	0.553578	None
LOC_Os09g38110	52.7706	1.8179	0.949399	1.91479	0.055519	0.554449	None
LOC_Os01g09620	581.303	0.974382	0.509303	1.91317	0.0557268	0.555929	None
LOC_Os02g55920	83.8933	-1.22653	0.641058	-1.91328	0.0557116	0.555929	None
LOC_Os12g43450	65.997	2.29418	1.19971	1.91227	0.0558417	0.556455	None
LOC_Os06g21690	80.8347	-1.17646	0.61527	-1.9121	0.0558638	0.556455	None
LOC_Os08g39550	35.2153	-2.35008	1.22908	-1.91206	0.0558688	0.556455	None
LOC_Os03g48626	2361.11	-0.800664	0.418844	-1.91161	0.0559268	0.556737	None
LOC_Os03g52670	1142.79	-0.84431	0.441761	-1.91124	0.0559744	0.556914	None
LOC_Os12g16220	1834.72	-0.767468	0.401673	-1.91068	0.0560457	0.557327	None
LOC_Os02g37050	322.127	1.23582	0.647156	1.90961	0.0561831	0.558396	None
LOC_Os12g34880	59.5965	1.25327	0.656412	1.90928	0.0562258	0.558524	None
LOC_Os02g56420	9.01982	6.35537	3.33174	1.90752	0.0564531	0.55861	None
LOC_Os03g04870	9.01982	6.35537	3.33174	1.90752	0.0564531	0.55861	None
LOC_Os12g41530	9.01982	6.35537	3.33174	1.90752	0.0564531	0.55861	None
LOC_Os01g50350	56.8763	2.65632	1.39267	1.90736	0.0564735	0.55861	None
LOC_Os01g58240	288.415	1.48467	0.778319	1.90753	0.0564522	0.55861	None
LOC_Os01g68700	3198.08	-0.738204	0.386873	-1.90813	0.0563742	0.55861	None
LOC_Os01g71100	223.342	-1.29371	0.677901	-1.9084	0.0563392	0.55861	None
LOC_Os04g37650	33.4354	-1.56671	0.821016	-1.90825	0.0563583	0.55861	None
LOC_Os07g02850	9.815	3.99277	2.09545	1.90545	0.0567218	0.560734	None
LOC_Os06g12150	183.59	2.02815	1.06464	1.90501	0.0567782	0.560734	None
LOC_Os05g34854	200.152	1.17074	0.614494	1.9052	0.0567538	0.560734	None
LOC_Os06g43700	392.879	1.21623	0.638614	1.90448	0.0568472	0.560736	None
LOC_Os05g06890	1515.82	-0.841146	0.441606	-1.90474	0.0568136	0.560736	None
LOC_Os01g67720	1560.1	-1.16486	0.611693	-1.90432	0.0568684	0.560736	None
LOC_Os12g17320	1046.31	-1.22483	0.643423	-1.90361	0.0569611	0.561354	None
LOC_Os08g13360	607.143	1.02874	0.540617	1.90289	0.0570544	0.56168	None
LOC_Os02g11740	5153.97	0.731912	0.384604	1.90303	0.057037	0.56168	None
LOC_Os03g50490	60.6132	9.10176	4.78548	1.90195	0.0571773	0.561947	None
LOC_Os01g71710	52.2318	1.66107	0.873226	1.90222	0.0571427	0.561947	None
LOC_Os08g25624	880.609	0.830637	0.436749	1.90186	0.057189	0.561947	None
LOC_Os09g02770	5345.5	-1.53317	0.806181	-1.90177	0.0572017	0.561947	None
LOC_Os10g04510	110.141	1.25578	0.660618	1.90091	0.0573137	0.562752	None
LOC_Os01g53294	632.539	-0.828111	0.435746	-1.90044	0.057375	0.563058	None
LOC_Os01g62010	22.6991	2.44558	1.2877	1.89919	0.0575398	0.563247	None
LOC_Os08g14320	26.2488	1.77144	0.93269	1.89928	0.0575276	0.563247	None
LOC_Os03g46660	171.098	-0.924994	0.487019	-1.8993	0.0575252	0.563247	None
LOC_Os04g49350	3853.68	-0.927515	0.488384	-1.89915	0.0575449	0.563247	None
LOC_Os08g40615	105.167	-1.8325	0.96489	-1.89918	0.0575406	0.563247	None
LOC_Os04g57860	9.32975	3.9143	2.06181	1.89848	0.0576332	0.563817	None
LOC_Os05g45350	2578.36	1.5954	0.840745	1.8976	0.0577484	0.564353	None
LOC_Os01g49440	53.1037	-1.63801	0.863146	-1.89772	0.0577329	0.564353	None
LOC_Os03g62200	442.145	1.24804	0.658072	1.89651	0.0578928	0.565468	None
LOC_Os03g08000	3160.38	-1.06923	0.563986	-1.89584	0.0579813	0.566037	None
LOC_Os04g50930	77.9551	1.35132	0.713072	1.89506	0.058084	0.566448	None
LOC_Os02g01280	1081.11	1.30467	0.688391	1.89524	0.0580606	0.566448	None
LOC_Os10g38090	334.2	1.64562	0.868773	1.89419	0.0581996	0.566725	None
LOC_Os06g48350	3171.08	0.913483	0.482159	1.89457	0.0581498	0.566725	None
LOC_Os07g47260	238.656	-0.92116	0.486315	-1.89416	0.0582034	0.566725	None
LOC_Os04g51040	571.008	0.878528	0.463898	1.8938	0.058252	0.566903	None
LOC_Os03g57880	588.981	2.18901	1.15668	1.89249	0.0584261	0.567688	None
LOC_Os11g36830	791.768	1.08343	0.572487	1.8925	0.0584242	0.567688	None
LOC_Os01g22900	20350.3	-0.935914	0.494597	-1.89228	0.0584541	0.567688	None
LOC_Os10g41260	1628.95	-1.06519	0.562793	-1.89268	0.0583999	0.567688	None
LOC_Os08g43570	13.3966	2.98075	1.5756	1.89182	0.0585146	0.56798	None
LOC_Os08g04630	544.4	1.75679	0.928736	1.89159	0.0585451	0.567982	None
LOC_Os08g08960	8.83943	6.32625	3.34509	1.89121	0.0585969	0.568146	None
LOC_Os02g06130	18.0528	4.23556	2.24011	1.89078	0.0586532	0.568146	None
LOC_Os06g39370	3261.71	-1.23071	0.650864	-1.89089	0.0586396	0.568146	None
LOC_Os08g29570	2338.19	1.22172	0.646484	1.8898	0.0587852	0.568918	None
LOC_Os01g58080	209.039	0.913245	0.483371	1.88932	0.0588484	0.568918	None
LOC_Os04g25740	2702.41	-1.1363	0.601324	-1.88966	0.0588034	0.568918	None
LOC_Os04g35210	216.842	-1.15545	0.611611	-1.88919	0.0588667	0.568918	None
LOC_Os02g10120	6590.71	-1.22412	0.648009	-1.88905	0.0588851	0.568918	None
LOC_Os05g46520	342.185	0.833116	0.441127	1.88861	0.0589446	0.568963	None
LOC_Os01g23970	9.69229	-3.50089	1.85374	-1.88856	0.0589506	0.568963	None
LOC_Os01g21144	169.159	1.79119	0.94926	1.88693	0.0591697	0.569615	None
LOC_Os06g42730	54.3247	1.30085	0.689442	1.88682	0.0591847	0.569615	None
LOC_Os01g09750	254.675	0.902114	0.478145	1.8867	0.059201	0.569615	None
LOC_Os02g01890	72.5018	-1.28619	0.681323	-1.88778	0.0590559	0.569615	None
LOC_Os01g63870	113.708	-1.59402	0.844689	-1.8871	0.0591462	0.569615	None
LOC_Os02g18410	7.91016	-4.04342	2.14293	-1.88687	0.0591782	0.569615	None
LOC_Os02g08180	970.536	0.861479	0.456695	1.88634	0.0592498	0.569792	None
LOC_Os09g10010	64.7989	1.79948	0.954258	1.88574	0.05933	0.570269	None
LOC_Os12g32190	119.498	1.84653	0.979724	1.88474	0.0594648	0.570685	None
LOC_Os11g05780	39.8375	1.48113	0.785777	1.88493	0.0594395	0.570685	None
LOC_Os04g33030	406.964	-1.15023	0.610143	-1.88518	0.059406	0.570685	None
LOC_Os12g37690	146.966	3.211	1.70542	1.88282	0.0597241	0.571415	None
LOC_Os01g57004	59.5939	3.00832	1.59751	1.88313	0.0596828	0.571415	None
LOC_Os07g31830	57.7217	1.5527	0.824766	1.8826	0.0597548	0.571415	None
LOC_Os11g44430	236.937	1.40752	0.747641	1.88262	0.0597519	0.571415	None
LOC_Os03g02860	915.227	-1.64042	0.87126	-1.88281	0.059726	0.571415	None
LOC_Os07g28610	6896.57	-1.67249	0.888009	-1.88341	0.0596447	0.571415	None
LOC_Os04g46730	13.6619	-2.40625	1.27789	-1.88298	0.0597027	0.571415	None
LOC_Os10g40960	97.3162	1.4645	0.778644	1.88083	0.0599948	0.572843	None
LOC_Os04g57540	1504.34	1.25172	0.665482	1.88093	0.0599816	0.572843	None
LOC_Os04g40660	2377.46	1.01779	0.541272	1.88037	0.0600573	0.572843	None
LOC_Os05g05450	177.831	0.996134	0.529702	1.88055	0.0600326	0.572843	None
LOC_Os03g02920	141.459	-1.16326	0.61862	-1.88042	0.0600511	0.572843	None
LOC_Os02g54100	11.0048	3.4767	1.8493	1.88001	0.0601073	0.573027	None
LOC_Os10g30240	56.2837	8.99486	4.78554	1.87959	0.0601638	0.573268	None
LOC_Os07g40690	47.231	1.85148	0.985162	1.87937	0.0601939	0.573268	None
LOC_Os04g51796	56.1033	8.99023	4.78554	1.87862	0.060296	0.57348	None
LOC_Os04g32620	887.338	1.72562	0.918709	1.87831	0.0603389	0.57348	None
LOC_Os12g37970	969.702	1.55976	0.830277	1.8786	0.060299	0.57348	None
LOC_Os01g43380	557.226	-1.01338	0.5395	-1.87836	0.0603318	0.57348	None
LOC_Os04g45580	811.175	1.1283	0.600933	1.87757	0.0604397	0.574146	None
LOC_Os07g39810	10.4364	3.4613	1.84601	1.87501	0.060791	0.574568	None
LOC_Os10g25850	13.119	2.37988	1.26899	1.87541	0.0607357	0.574568	None
LOC_Os01g07120	1133.74	1.31012	0.698476	1.87568	0.0606992	0.574568	None
LOC_Os01g54960	351.351	0.84295	0.449378	1.87582	0.0606805	0.574568	None
LOC_Os03g61140	916.511	0.776618	0.413777	1.8769	0.0605314	0.574568	None
LOC_Os04g37820	1542.16	-0.945562	0.504217	-1.87531	0.0607502	0.574568	None
LOC_Os03g60850	382.925	-1.06919	0.570008	-1.87575	0.0606901	0.574568	None
LOC_Os05g04170	715.11	-1.20639	0.643403	-1.87501	0.0607914	0.574568	None
LOC_Os04g56240	3371.7	-1.5437	0.822875	-1.87598	0.0606576	0.574568	None
LOC_Os08g34700	46.9483	-1.71192	0.912752	-1.87556	0.0607164	0.574568	None
LOC_Os08g44050	1110.15	-1.0268	0.547804	-1.87439	0.0608762	0.575079	None
LOC_Os02g37930	1238.71	1.31139	0.699884	1.87373	0.060968	0.575375	None
LOC_Os02g02340	210.143	-0.943402	0.503492	-1.87372	0.0609691	0.575375	None
LOC_Os02g27130	89.0685	-2.74661	1.46622	-1.87326	0.0610323	0.57568	None
LOC_Os06g08110	385.102	1.97784	1.05598	1.87299	0.0610693	0.575739	None
LOC_Os05g50730	18.3484	3.48016	1.85844	1.87262	0.0611202	0.575929	None
LOC_Os03g06330	1704.66	1.79533	0.959441	1.87122	0.0613143	0.576229	None
LOC_Os04g32480	230.138	1.73028	0.92487	1.87084	0.0613679	0.576229	None
LOC_Os03g60370	833.915	1.71805	0.917947	1.87162	0.0612594	0.576229	None
LOC_Os01g41030	70.305	1.38642	0.74101	1.87098	0.0613472	0.576229	None
LOC_Os06g48570	1832.86	-0.925193	0.494383	-1.87141	0.0612884	0.576229	None
LOC_Os09g35880	3661.67	-1.00654	0.538001	-1.87089	0.0613607	0.576229	None
LOC_Os02g13710	9.06591	-3.81118	2.03584	-1.87205	0.0612002	0.576229	None
LOC_Os06g04200	37.9791	1.55508	0.831519	1.87016	0.0614611	0.576526	None
LOC_Os03g09900	4255.79	1.46712	0.784411	1.87035	0.0614354	0.576526	None
LOC_Os01g72780	362.11	0.85135	0.455361	1.86962	0.0615372	0.57695	None
LOC_Os08g39240	7.82764	3.58479	1.91872	1.86832	0.0617169	0.577622	None
LOC_Os03g37490	1743.07	1.52299	0.815108	1.86845	0.0616991	0.577622	None
LOC_Os09g37330	432.613	-0.832914	0.445721	-1.86869	0.061666	0.577622	None
LOC_Os02g53530	249.823	-0.93946	0.50287	-1.8682	0.0617346	0.577622	None
LOC_Os03g13600	333.463	-1.27445	0.68226	-1.86799	0.0617634	0.577622	None
[truncated: 22,074 more rows]

## Sheet: NIP_TH12 vs RNAi_TH12
gene id	baseMean	log2FoldChange	lfcSE	stat	pvalue	padj	significant
LOC_Os07g11150	469.601	6.239	0.444845	14.0251	1.0941e-44	2.14553e-40	Up
LOC_Os07g06834	709.919	10.4381	1.08539	9.61692	6.78346e-22	6.65119e-18	Up
LOC_Os02g47390	4664.48	-3.81192	0.406522	-9.37691	6.79332e-21	4.44057e-17	Down
LOC_Os01g18860	212.209	8.10821	0.931445	8.70499	3.17613e-18	1.5571e-14	Up
LOC_Os07g26100	200.411	8.61047	1.11393	7.72982	1.077e-14	4.224e-11	Up
LOC_Os07g09020	788.467	11.589	1.50561	7.69722	1.39055e-14	4.54477e-11	Up
LOC_Os06g16160	221.022	-3.26519	0.431131	-7.57354	3.63196e-14	1.01747e-10	Down
LOC_Os10g03850	695.431	-2.62259	0.3538	-7.41264	1.2381e-13	3.03488e-10	Down
LOC_Os03g02470	673.829	2.5898	0.358305	7.22792	4.90434e-13	1.0686e-09	Up
LOC_Os06g47930	375.68	-2.86493	0.44929	-6.37657	1.81102e-10	3.5514e-07	Down
LOC_Os04g34490	91.3987	9.92624	1.56998	6.32253	2.57318e-10	4.58728e-07	Up
LOC_Os01g57082	75.3361	-9.73151	1.55522	-6.25731	3.91673e-10	6.40059e-07	Down
LOC_Os03g43100	71.5589	9.57012	1.55216	6.16568	7.01805e-10	1.05865e-06	Up
LOC_Os12g36430	17485.7	-3.05812	0.50489	-6.05701	1.38671e-09	1.94239e-06	Down
LOC_Os07g17560	332.287	-2.15816	0.378757	-5.698	1.21222e-08	1.58478e-05	Down
LOC_Os10g21970	47.4516	8.97928	1.58994	5.64757	1.62727e-08	1.99442e-05	Up
LOC_Os01g72170	2106.23	1.6589	0.295811	5.60797	2.04716e-08	2.36146e-05	Up
LOC_Os05g02754	78.2604	3.55261	0.643548	5.52036	3.38315e-08	3.68576e-05	Up
LOC_Os07g47990	331.178	2.26017	0.426298	5.30186	1.14627e-07	0.000118307	Up
LOC_Os08g14950	57.9095	3.72133	0.705423	5.27532	1.32526e-07	0.000129942	Up
LOC_Os04g51150	328.432	1.84319	0.350211	5.2631	1.41649e-07	0.000132273	Up
LOC_Os11g36790	164.145	3.50863	0.668075	5.25186	1.50573e-07	0.000134215	Up
LOC_Os11g18730	80.5706	-2.82633	0.541169	-5.22263	1.76398e-07	0.000150398	Down
LOC_Os11g42200	144.853	4.38227	0.863802	5.07323	3.91116e-07	0.000319574	Up
LOC_Os03g14654	123.071	-5.70471	1.12664	-5.06347	4.11696e-07	0.000322935	Down
LOC_Os08g44830	172.319	2.16106	0.432833	4.99284	5.94973e-07	0.000448747	Up
LOC_Os02g41961	32.5044	8.42867	1.72161	4.89581	9.79032e-07	0.000711067	Up
LOC_Os01g46910	291.971	23.1858	4.78492	4.84561	1.26224e-06	0.000884018	Up
LOC_Os11g34824	130.499	23.1354	4.78514	4.83485	1.33248e-06	0.000901033	Up
LOC_Os02g09050	298.442	1.73887	0.360176	4.82784	1.38023e-06	0.000902211	Up
LOC_Os07g12590	58.0116	3.54058	0.743201	4.76396	1.89833e-06	0.00120085	Up
LOC_Os09g11160	60.0659	7.86721	1.65691	4.74813	2.05306e-06	0.00125814	Up
LOC_Os12g09580	2537.67	5.85323	1.24009	4.72	2.35849e-06	0.00140152	Up
LOC_Os11g22449	187.668	-2.14826	0.459318	-4.67707	2.91004e-06	0.00167841	Down
LOC_Os07g09970	1349.56	1.59111	0.346017	4.59835	4.25851e-06	0.00238598	Up
LOC_Os03g59430	100.919	3.22853	0.726159	4.44603	8.747e-06	0.00476468	Up
LOC_Os08g44530	611.291	1.35112	0.308689	4.37697	1.20343e-05	0.00637816	Up
LOC_Os10g02490	760.599	1.81949	0.418275	4.34998	1.36147e-05	0.00702591	Up
LOC_Os07g05840	925.56	6.68779	1.54859	4.31864	1.56996e-05	0.00769674	Up
LOC_Os03g19380	1282.58	1.28013	0.296329	4.31995	1.56065e-05	0.00769674	Up
LOC_Os08g30020	5234.85	-1.47822	0.343018	-4.30945	1.63663e-05	0.0078279	Down
LOC_Os01g19020	29.7649	-5.93214	1.38175	-4.29319	1.7612e-05	0.00822315	Down
LOC_Os07g11870	27.5716	8.19911	1.94605	4.21321	2.51762e-05	0.0114416	Up
LOC_Os03g08460	508.82	1.34919	0.320564	4.20881	2.56721e-05	0.0114416	Up
LOC_Os01g53350	93.3578	2.3223	0.560579	4.14269	3.43256e-05	0.0146331	Up
LOC_Os06g21820	2312.75	1.91011	0.460705	4.14606	3.38246e-05	0.0146331	Up
LOC_Os03g02460	72.9152	2.56921	0.621261	4.13547	3.54222e-05	0.0147793	Up
LOC_Os01g31980	613.918	1.47813	0.35855	4.12252	3.74749e-05	0.0153101	Up
LOC_Os07g03810	531.032	1.84285	0.448739	4.10673	4.01305e-05	0.0157392	Up
LOC_Os09g28390	187.556	-2.69584	0.656027	-4.10935	3.96777e-05	0.0157392	Down
LOC_Os06g47360	22.3572	-7.97906	1.97588	-4.03824	5.38547e-05	0.0207077	Down
LOC_Os01g55240	257.41	-1.89121	0.469228	-4.03047	5.56654e-05	0.0209923	Down
LOC_Os12g44190	58.9996	4.45358	1.11254	4.00307	6.25258e-05	0.0231346	Up
LOC_Os08g26880	367.313	2.3862	0.597651	3.99263	6.53436e-05	0.0237294	Up
LOC_Os01g54990	371.175	1.54451	0.388254	3.9781	6.94691e-05	0.0247689	Up
LOC_Os05g15880	146.503	-1.86309	0.470846	-3.9569	7.59275e-05	0.0265882	Down
LOC_Os01g36850	42.3346	6.35164	1.61508	3.9327	8.39961e-05	0.0288976	Up
LOC_Os10g33190	3139.71	-1.83818	0.474681	-3.87245	0.000107745	0.0364289	Down
LOC_Os09g25060	271.236	-2.43612	0.632277	-3.85294	0.000116709	0.0387909	Down
LOC_Os01g58280	282.394	3.04415	0.79218	3.84275	0.000121662	0.0396783	Up
LOC_Os05g48390	1014.64	1.11502	0.29073	3.83523	0.000125449	0.0396783	Up
LOC_Os04g24804	731.629	-2.08139	0.542598	-3.83596	0.000125074	0.0396783	Down
LOC_Os11g41710	144.421	2.46351	0.64369	3.82717	0.000129623	0.0403478	Up
LOC_Os03g12510	21.2242	4.30606	1.12681	3.82147	0.00013266	0.0406477	Up
LOC_Os07g11739	1077.2	1.7937	0.470678	3.81087	0.000138477	0.0417775	Up
LOC_Os01g42780	78.885	4.29649	1.13179	3.79618	0.00014694	0.042375	Up
LOC_Os08g43440	226.273	1.45046	0.381445	3.80254	0.00014322	0.042375	Up
LOC_Os05g06399	973.828	-2.14566	0.564851	-3.79863	0.000145499	0.042375	Down
LOC_Os01g71624	416.227	1.78014	0.471109	3.7786	0.000157711	0.0448218	Up
LOC_Os09g07154	45.8628	-4.34659	1.15183	-3.77365	0.000160876	0.0450682	Down
LOC_Os09g34960	206.417	-1.50335	0.399838	-3.75991	0.000169977	0.0462952	Down
LOC_Os08g36910	456.432	-2.80336	0.745354	-3.76112	0.000169156	0.0462952	Down
LOC_Os03g10100	64.75	2.41776	0.647721	3.73272	0.000189421	0.0508841	None
LOC_Os08g39660	381.206	1.30005	0.351856	3.69485	0.000220019	0.0583051	None
LOC_Os03g62610	557.577	-1.49727	0.405686	-3.69072	0.00022362	0.0584692	None
LOC_Os01g65780	285.842	-2.34763	0.638555	-3.67647	0.00023648	0.0610181	None
LOC_Os03g25450	97.654	1.80518	0.491713	3.67121	0.000241406	0.0614803	None
LOC_Os10g33104	266.883	1.46643	0.400493	3.66156	0.000250683	0.0622342	None
LOC_Os01g13560	41.9457	-2.61937	0.715375	-3.66153	0.000250714	0.0622342	None
LOC_Os08g32690	515.228	1.10998	0.303572	3.6564	0.000255786	0.0626996	None
LOC_Os01g17214	52.0309	2.77776	0.762615	3.64242	0.000270091	0.0653886	None
LOC_Os03g18070	645.421	-1.78453	0.493293	-3.61759	0.000297363	0.0711133	None
LOC_Os09g31486	1890.62	1.15921	0.324544	3.57182	0.000354503	0.0837566	None
LOC_Os03g08140	167.933	1.49762	0.421833	3.55026	0.000384858	0.089846	None
LOC_Os01g11910	124.637	2.24275	0.63396	3.53768	0.000403659	0.0931265	None
LOC_Os02g37330	1543.94	-1.59697	0.454084	-3.51691	0.000436599	0.0995548	None
LOC_Os10g37560	14.3737	7.24974	2.06871	3.50447	0.000457512	0.103124	None
LOC_Os08g39850	1286.77	1.13385	0.327445	3.46271	0.00053477	0.119169	None
LOC_Os06g41100	103.277	2.21117	0.63973	3.45641	0.000547426	0.120618	None
LOC_Os04g21790	218.575	2.34847	0.680232	3.45245	0.000555511	0.12104	None
LOC_Os11g44960	74.1016	3.17716	0.924863	3.43527	0.000591958	0.126177	None
LOC_Os07g41460	65.7655	1.94748	0.566879	3.43545	0.00059157	0.126177	None
LOC_Os07g41180	85.9402	2.17766	0.634592	3.43159	0.000600046	0.126526	None
LOC_Os02g44230	268.692	-2.39559	0.702547	-3.40987	0.000649937	0.135588	None
LOC_Os05g23050	34.9486	3.8338	1.12593	3.40501	0.000661624	0.136484	None
LOC_Os02g02210	125.678	2.96718	0.87355	3.39669	0.00068207	0.136484	None
LOC_Os01g64120	783.8	1.20252	0.353755	3.3993	0.000675586	0.136484	None
LOC_Os08g34984	1280.28	-0.986817	0.290496	-3.397	0.000681289	0.136484	None
LOC_Os01g52430	65.0923	4.22031	1.24986	3.37663	0.000733803	0.145352	None
LOC_Os12g24650	70.9004	1.82431	0.542279	3.36415	0.000767787	0.150563	None
LOC_Os02g15870	1898.42	-0.962915	0.286591	-3.35989	0.000779736	0.151392	None
LOC_Os04g52770	196.773	-3.08358	0.921387	-3.34668	0.000817861	0.155711	None
LOC_Os01g14550	36.3062	-3.27778	0.979236	-3.34728	0.000816086	0.155711	None
LOC_Os02g07654	36.2921	3.72992	1.1236	3.31961	0.000901427	0.162738	None
LOC_Os07g03040	674.542	2.45052	0.736468	3.3274	0.000876603	0.162738	None
LOC_Os07g32060	61.0377	2.31078	0.694856	3.32555	0.000882431	0.162738	None
LOC_Os02g18000	140.384	1.50846	0.454387	3.31976	0.000900962	0.162738	None
LOC_Os09g29520	419.58	1.33531	0.402367	3.31864	0.000904562	0.162738	None
LOC_Os02g12480	23402.7	1.04464	0.314289	3.32382	0.00088792	0.162738	None
LOC_Os11g34460	354.777	1.1226	0.338874	3.31274	0.000923874	0.164702	None
LOC_Os01g53810	403.861	1.68668	0.511598	3.29689	0.00097763	0.166662	None
LOC_Os03g31180	141.819	1.434	0.435642	3.29171	0.00099582	0.166662	None
LOC_Os05g06660	279.979	1.40323	0.426101	3.29318	0.000990607	0.166662	None
LOC_Os01g27210	380.712	1.39453	0.422259	3.30254	0.000958147	0.166662	None
LOC_Os07g05620	1611.65	0.983431	0.298967	3.28943	0.0010039	0.166662	None
LOC_Os02g49860	3239.27	-1.03676	0.313991	-3.30189	0.000960354	0.166662	None
LOC_Os12g24020	33858.8	-1.39233	0.423541	-3.28735	0.00101136	0.166662	None
LOC_Os04g43200	191.393	-1.79402	0.543821	-3.29892	0.00097057	0.166662	None
LOC_Os04g39610	37.8568	-4.59298	1.39115	-3.30158	0.000961409	0.166662	None
LOC_Os01g64949	16.3037	4.95695	1.50966	3.28349	0.0010253	0.167551	None
LOC_Os05g15770	21129.1	-1.04163	0.317708	-3.27857	0.00104335	0.169091	None
LOC_Os12g15680	88.8334	2.7129	0.829375	3.27102	0.0010716	0.172246	None
LOC_Os09g25850	23.3166	3.57953	1.09887	3.25745	0.00112418	0.176361	None
LOC_Os03g63074	1521.82	-1.05622	0.323847	-3.26146	0.00110839	0.176361	None
LOC_Os11g27370	18.0324	-6.17014	1.89299	-3.25946	0.00111624	0.176361	None
LOC_Os05g06970	166.019	-1.56557	0.485045	-3.22767	0.00124801	0.194234	None
LOC_Os06g32944	9.54997	6.67035	2.06881	3.22424	0.00126307	0.195031	None
LOC_Os04g58870	599.213	-1.18655	0.368896	-3.21649	0.0012977	0.198812	None
LOC_Os05g22990	89.115	2.2154	0.689637	3.21241	0.00131625	0.199849	None
LOC_Os07g15940	95.2146	1.56408	0.487837	3.20615	0.00134524	0.199849	None
LOC_Os11g07124	122.406	1.51907	0.473795	3.20618	0.00134511	0.199849	None
LOC_Os06g07969	2451.44	-0.9013	0.281112	-3.20619	0.00134503	0.199849	None
LOC_Os08g04500	60.7507	-4.5487	1.42536	-3.19127	0.0014165	0.208853	None
LOC_Os03g03510	3095.62	-1.52669	0.479236	-3.18568	0.00144415	0.211342	None
LOC_Os11g45280	1174.09	-0.910986	0.286414	-3.18066	0.00146939	0.213442	None
LOC_Os12g02540	178.611	1.82726	0.575256	3.17643	0.00149102	0.214054	None
LOC_Os01g06640	107.75	1.5569	0.490273	3.17557	0.00149543	0.214054	None
LOC_Os06g16040	29.293	2.84517	0.898859	3.16531	0.00154917	0.220139	None
LOC_Os06g17950	267.455	1.15745	0.366604	3.15722	0.00159283	0.224715	None
LOC_Os12g33194	60.132	1.99649	0.633079	3.15361	0.00161262	0.225882	None
LOC_Os05g47870	190.042	-1.74655	0.554848	-3.1478	0.00164503	0.228787	None
LOC_Os02g52780	174.783	1.38043	0.439764	3.13903	0.00169508	0.232451	None
LOC_Os09g32532	467.965	1.01953	0.324784	3.13911	0.00169461	0.232451	None
LOC_Os01g09540	103.389	2.0229	0.64615	3.1307	0.00174392	0.23585	None
LOC_Os04g35520	296.128	1.16175	0.371072	3.13078	0.0017434	0.23585	None
LOC_Os10g38040	141.451	1.4783	0.472548	3.12837	0.00175781	0.2361	None
LOC_Os02g40460	66.2901	1.70044	0.544285	3.12417	0.0017831	0.236767	None
LOC_Os03g22880	896.796	0.912545	0.292151	3.12354	0.00178692	0.236767	None
LOC_Os06g36400	457.741	0.981744	0.314667	3.11995	0.00180883	0.238061	None
LOC_Os02g21340	37.1281	4.53828	1.45848	3.11165	0.00186043	0.24161	None
LOC_Os03g03260	175.795	1.21356	0.390006	3.11166	0.0018604	0.24161	None
LOC_Os03g20550	424.642	0.994893	0.320337	3.10577	0.00189784	0.243246	None
LOC_Os03g12700	47.2612	-3.66203	1.17867	-3.10692	0.00189048	0.243246	None
LOC_Os01g01670	200.416	1.42291	0.458675	3.10223	0.00192071	0.244578	None
LOC_Os08g36250	53.829	-3.50766	1.13219	-3.09811	0.00194761	0.246404	None
LOC_Os09g10840	96.0449	1.66991	0.539598	3.09473	0.00196989	0.247037	None
LOC_Os12g07300	692.786	0.931837	0.301403	3.09166	0.0019904	0.247037	None
LOC_Os05g39800	42.3909	-2.62422	0.848318	-3.09344	0.00197851	0.247037	None
LOC_Os08g04230	36.9118	2.63002	0.854226	3.07883	0.00207812	0.253118	None
LOC_Os04g12010	351.254	1.33832	0.434539	3.07988	0.00207087	0.253118	None
LOC_Os01g02290	854.658	-1.30309	0.423198	-3.07914	0.00207596	0.253118	None
LOC_Os03g62780	184.744	-1.3304	0.432676	-3.07482	0.00210628	0.253399	None
LOC_Os11g43520	642.447	-1.35487	0.440492	-3.07582	0.00209926	0.253399	None
LOC_Os04g32920	1170.41	0.873163	0.284277	3.07152	0.00212972	0.254657	None
LOC_Os07g40930	419.472	0.976383	0.318351	3.06701	0.00216215	0.256968	None
LOC_Os01g50100	379.219	1.27773	0.417976	3.05696	0.00223594	0.26191	None
LOC_Os03g49430	1327.21	-1.16663	0.381763	-3.05591	0.00224379	0.26191	None
LOC_Os01g47760	1545.31	-1.46283	0.478366	-3.05797	0.00222842	0.26191	None
LOC_Os09g13440	1243.96	1.81018	0.592895	3.05312	0.00226475	0.262792	None
LOC_Os08g44360	443.404	1.08923	0.357101	3.05021	0.00228685	0.263795	None
LOC_Os04g43550	282.167	-1.259	0.413692	-3.04332	0.0023398	0.268324	None
LOC_Os01g52610	28.0205	3.03229	1.00015	3.03182	0.00243086	0.277146	None
LOC_Os01g43090	293.593	1.10678	0.365985	3.0241	0.00249373	0.282671	None
LOC_Os07g03710	73.937	2.91006	0.963071	3.02165	0.00251402	0.283333	None
LOC_Os10g30240	19.9846	6.26664	2.07775	3.01607	0.00256078	0.284753	None
LOC_Os05g47890	1456.2	0.833895	0.2764	3.01699	0.00255297	0.284753	None
LOC_Os10g02220	131.617	-1.30351	0.432348	-3.01495	0.00257019	0.284753	None
LOC_Os01g06310	17.4408	3.99783	1.32805	3.01031	0.00260984	0.286295	None
LOC_Os06g48250	148.012	2.29461	0.762418	3.00964	0.00261557	0.286295	None
LOC_Os03g07100	191.085	-1.56549	0.520407	-3.00821	0.0026279	0.286295	None
LOC_Os01g35330	793.818	0.998862	0.332314	3.00578	0.00264903	0.287002	None
LOC_Os01g63620	66.7225	2.0703	0.692647	2.98897	0.00279921	0.295121	None
LOC_Os06g05480	235.61	1.51978	0.507676	2.9936	0.00275708	0.295121	None
LOC_Os04g29680	915.381	1.08283	0.361841	2.99256	0.00276647	0.295121	None
LOC_Os01g11570	1315.34	1.03736	0.346779	2.99142	0.00277686	0.295121	None
LOC_Os05g32970	1892.03	-0.813449	0.27208	-2.98974	0.00279216	0.295121	None
LOC_Os11g36200	1319.48	-1.15825	0.38784	-2.98641	0.0028227	0.296006	None
LOC_Os07g41410	31.683	2.37437	0.797622	2.97681	0.00291264	0.297013	None
LOC_Os04g42784	170.141	1.88297	0.631705	2.98078	0.00287519	0.297013	None
LOC_Os11g09710	113.957	1.40484	0.470844	2.98366	0.00284821	0.297013	None
LOC_Os04g45810	634.534	-1.14162	0.383077	-2.98014	0.00288112	0.297013	None
LOC_Os10g36500	362.945	-1.51255	0.507949	-2.97776	0.0029036	0.297013	None
LOC_Os07g23120	9.52397	-6.74737	2.26749	-2.9757	0.00292317	0.297013	None
LOC_Os10g35160	12.0292	5.52366	1.85916	2.97104	0.00296791	0.298465	None
LOC_Os07g44770	405.146	-0.969011	0.32601	-2.97233	0.00295547	0.298465	None
LOC_Os07g33580	382.276	1.35635	0.456817	2.96913	0.00298642	0.298794	None
LOC_Os01g53460	7.44497	6.30557	2.13324	2.95587	0.00311792	0.309819	None
LOC_Os03g12530	249.164	-1.18613	0.401418	-2.95485	0.00312821	0.309819	None
LOC_Os06g33520	196.184	1.11906	0.379475	2.94896	0.00318847	0.3142	None
LOC_Os11g21804	111.585	1.92342	0.653331	2.94402	0.00323975	0.316295	None
LOC_Os03g63410	489.754	0.939098	0.31934	2.94075	0.00327424	0.316295	None
LOC_Os08g33440	585.823	-1.26693	0.43073	-2.94135	0.00326789	0.316295	None
LOC_Os05g33400	38.2654	-2.23566	0.759663	-2.94296	0.00325091	0.316295	None
LOC_Os09g37240	386.735	1.02944	0.350243	2.93921	0.0032905	0.316307	None
LOC_Os11g34920	832.772	0.840544	0.286167	2.93725	0.00331133	0.316757	None
LOC_Os05g24650	123.11	1.29969	0.443044	2.93354	0.00335118	0.316943	None
LOC_Os07g41720	165.474	1.20498	0.410927	2.93236	0.003364	0.316943	None
LOC_Os10g01480	323.486	1.02963	0.351279	2.93107	0.00337793	0.316943	None
LOC_Os10g40730	137.465	-2.5639	0.874447	-2.93203	0.00336758	0.316943	None
LOC_Os02g52670	7.70393	-6.44145	2.1989	-2.92939	0.00339625	0.317145	None
LOC_Os04g32740	205.36	2.03666	0.69568	2.92758	0.00341612	0.317489	None
LOC_Os04g03100	1119.15	1.4949	0.511167	2.92448	0.00345037	0.31916	None
LOC_Os07g43570	71.6373	2.7727	0.949493	2.92019	0.00349816	0.320372	None
LOC_Os06g09980	165.163	1.25426	0.429578	2.91975	0.00350317	0.320372	None
LOC_Os06g33320	172.677	1.16721	0.400273	2.91603	0.00354516	0.320372	None
LOC_Os01g64890	593.912	1.0763	0.369045	2.91645	0.00354038	0.320372	None
LOC_Os03g60250	137.618	-1.69507	0.581075	-2.91713	0.00353267	0.320372	None
LOC_Os10g41838	512.298	1.25878	0.432422	2.91101	0.00360265	0.322672	None
LOC_Os01g50622	350.76	1.25154	0.429945	2.91093	0.00360353	0.322672	None
LOC_Os02g37920	234.66	1.08716	0.374263	2.90479	0.00367494	0.326363	None
LOC_Os07g05480	2078.15	-1.14679	0.394827	-2.90453	0.00367803	0.326363	None
LOC_Os05g37870	7.16392	6.25049	2.15482	2.90071	0.0037232	0.328883	None
LOC_Os03g63400	156.215	1.15924	0.400082	2.8975	0.00376147	0.330773	None
LOC_Os06g29730	449.245	1.33314	0.460355	2.8959	0.00378069	0.330979	None
LOC_Os02g18080	576.825	1.40884	0.487743	2.8885	0.00387089	0.335346	None
LOC_Os10g39710	638.344	1.19789	0.414741	2.88829	0.00387338	0.335346	None
LOC_Os08g38220	1236.97	-1.54218	0.534069	-2.8876	0.00388188	0.335346	None
LOC_Os07g45120	33.3227	2.14865	0.747263	2.87536	0.00403571	0.346836	None
LOC_Os01g72330	263.226	1.37699	0.479082	2.87422	0.00405026	0.346836	None
LOC_Os06g36450	93.9938	2.57948	0.900777	2.86361	0.00418843	0.349413	None
LOC_Os04g29810	216.926	1.61091	0.562791	2.86235	0.00420507	0.349413	None
LOC_Os07g10350	707.312	0.975616	0.34009	2.8687	0.00412159	0.349413	None
LOC_Os02g35950	1567.52	0.791948	0.27629	2.86636	0.00415221	0.349413	None
LOC_Os03g47500	1284.32	-0.784999	0.274048	-2.86446	0.00417726	0.349413	None
LOC_Os08g34360	377.951	-1.27489	0.4448	-2.86621	0.00415424	0.349413	None
LOC_Os01g66200	160.803	-2.22481	0.775216	-2.86993	0.00410567	0.349413	None
LOC_Os01g04580	126.78	1.27215	0.444689	2.86076	0.00422627	0.349692	None
LOC_Os02g37870	278.236	1.09403	0.383223	2.8548	0.00430634	0.353336	None
LOC_Os01g02830	392.337	1.05571	0.369698	2.85561	0.00429538	0.353336	None
LOC_Os05g01950	4698.8	-1.13583	0.398877	-2.84758	0.00440528	0.359948	None
LOC_Os10g01080	86.458	-3.42686	1.20516	-2.84348	0.00446235	0.363098	None
LOC_Os05g26040	26.1745	2.91504	1.03001	2.8301	0.00465337	0.377077	None
LOC_Os04g53180	54.2966	-3.19875	1.1313	-2.82751	0.00469113	0.378572	None
LOC_Os08g33660	55.8806	3.32063	1.17669	2.822	0.00477247	0.379592	None
LOC_Os03g06290	43.5485	1.89565	0.671269	2.82397	0.00474323	0.379592	None
LOC_Os08g39694	5277.8	-0.897541	0.318068	-2.82185	0.00477476	0.379592	None
LOC_Os08g29660	638.156	-1.37392	0.486962	-2.82142	0.00478119	0.379592	None
LOC_Os09g39780	229.341	1.31809	0.470993	2.79854	0.0051334	0.404281	None
LOC_Os06g45350	2862.5	0.80711	0.288288	2.79966	0.00511562	0.404281	None
LOC_Os04g39010	110.579	-1.88925	0.676074	-2.79445	0.00519886	0.407799	None
LOC_Os08g03610	760.626	-1.01441	0.36321	-2.79289	0.00522388	0.408079	None
LOC_Os10g39150	65.8232	-1.77076	0.634308	-2.79165	0.00524405	0.408079	None
LOC_Os12g07280	541.239	0.895544	0.321425	2.78617	0.00533352	0.410816	None
LOC_Os03g08470	5003.33	0.837226	0.30055	2.78565	0.00534207	0.410816	None
LOC_Os08g39370	2102.5	-0.835958	0.300077	-2.78581	0.00533936	0.410816	None
LOC_Os04g49620	27.749	2.63542	0.947907	2.78025	0.00543167	0.41352	None
LOC_Os01g11160	179.787	1.23118	0.442913	2.77972	0.0054405	0.41352	None
LOC_Os01g52260	3991.96	-1.39001	0.499636	-2.78205	0.0054016	0.41352	None
LOC_Os09g32730	133.612	1.68349	0.60727	2.77223	0.00556737	0.416703	None
LOC_Os04g09654	295.676	-1.22117	0.44036	-2.77313	0.005552	0.416703	None
LOC_Os12g33300	429.237	-1.33684	0.481905	-2.77407	0.00553603	0.416703	None
LOC_Os05g07890	9.40895	-5.28595	1.90418	-2.77597	0.00550366	0.416703	None
LOC_Os10g20350	24.4613	2.79375	1.00892	2.76905	0.00562202	0.419193	None
LOC_Os03g51110	381.722	0.973928	0.352057	2.76639	0.00566806	0.419376	None
LOC_Os01g08090	1536.23	0.905844	0.327474	2.76616	0.00567211	0.419376	None
LOC_Os11g44870	3428.71	0.831732	0.300785	2.76521	0.00568863	0.419376	None
LOC_Os08g23280	67.9748	1.60257	0.579927	2.76339	0.0057204	0.419805	None
LOC_Os04g42380	721.92	0.810094	0.293254	2.76243	0.00573726	0.419805	None
LOC_Os07g14850	179.818	1.3668	0.495146	2.7604	0.00577312	0.420858	None
LOC_Os04g46310	665.709	0.811792	0.294514	2.75638	0.00584451	0.424485	None
LOC_Os07g44190	592.504	0.906472	0.329297	2.75275	0.00590977	0.425574	None
LOC_Os06g38764	2036.47	-0.755373	0.274489	-2.75192	0.00592461	0.425574	None
LOC_Os11g20360	77.9352	-2.00997	0.729953	-2.75356	0.00589515	0.425574	None
LOC_Os08g08130	182.926	8.48751	3.08657	2.74982	0.00596285	0.426757	None
LOC_Os02g14190	53.6141	2.64987	0.965631	2.74419	0.00606609	0.427899	None
LOC_Os04g10350	215.667	1.18569	0.432068	2.74423	0.00606539	0.427899	None
LOC_Os02g13530	1313.78	0.758457	0.276192	2.74612	0.00603044	0.427899	None
LOC_Os05g04170	1181.04	-1.08004	0.39313	-2.74729	0.00600906	0.427899	None
LOC_Os10g32810	455.416	0.925352	0.337897	2.73856	0.00617084	0.43261	None
LOC_Os02g06430	2808.93	-0.739371	0.270133	-2.73706	0.00619905	0.43261	None
LOC_Os05g25950	126.235	-1.39989	0.51125	-2.73818	0.00617811	0.43261	None
LOC_Os01g59000	245.068	1.22373	0.447358	2.73545	0.00622945	0.43319	None
LOC_Os10g30640	68.9274	1.99691	0.730783	2.73256	0.00628448	0.433939	None
LOC_Os02g29464	353.159	0.999051	0.365593	2.73269	0.00628203	0.433939	None
LOC_Os07g47040	97.2166	1.29802	0.475236	2.73132	0.00630809	0.434041	None
LOC_Os01g47900	133.616	-1.24528	0.456608	-2.72724	0.00638674	0.437916	None
LOC_Os05g26070	23.5613	2.48086	0.910333	2.72522	0.00642583	0.439061	None
LOC_Os01g69960	6.41254	6.08822	2.23521	2.72378	0.00645395	0.439365	None
LOC_Os04g49757	1225.54	0.89826	0.330054	2.72156	0.00649749	0.439365	None
LOC_Os11g36160	1514.22	-0.871748	0.320234	-2.72222	0.0064844	0.439365	None
LOC_Os08g44590	506.947	1.33656	0.492248	2.71522	0.00662323	0.446137	None
LOC_Os06g21140	578.158	-1.25932	0.463969	-2.71422	0.00664314	0.446137	None
LOC_Os03g32499	254.93	-1.0438	0.384989	-2.71124	0.00670315	0.448631	None
LOC_Os11g43990	444.732	0.989965	0.365523	2.70835	0.00676189	0.449303	None
LOC_Os08g36310	2046.85	-0.878009	0.324304	-2.70737	0.00678193	0.449303	None
LOC_Os05g01444	70.4028	-1.8225	0.672711	-2.70919	0.00674471	0.449303	None
LOC_Os04g32620	696.594	1.43879	0.532107	2.70395	0.00685202	0.4509	None
LOC_Os04g24140	5933.3	-1.01529	0.375455	-2.70416	0.00684768	0.4509	None
LOC_Os02g44870	534.366	-1.15018	0.425843	-2.70094	0.00691447	0.452416	None
LOC_Os08g37130	203.476	-1.97492	0.731288	-2.70061	0.00692121	0.452416	None
LOC_Os05g48200	3203.68	1.22064	0.452894	2.69519	0.0070348	0.458314	None
LOC_Os03g58300	35.6843	-2.21958	0.823879	-2.69406	0.00705876	0.458352	None
LOC_Os10g20480	19937.1	-0.817159	0.304118	-2.68698	0.00721013	0.466636	None
LOC_Os04g14680	9.97563	-4.30224	1.60332	-2.68333	0.00728926	0.470206	None
LOC_Os12g42810	81.9601	1.56808	0.585452	2.67841	0.00739736	0.472159	None
LOC_Os03g10600	215.6	1.11331	0.415958	2.67648	0.00743993	0.472159	None
LOC_Os10g23180	354.238	0.973927	0.363675	2.67802	0.00740599	0.472159	None
LOC_Os12g08090	560.729	-1.26305	0.471831	-2.67691	0.0074305	0.472159	None
LOC_Os02g52990	461.941	-1.36043	0.508145	-2.67724	0.0074232	0.472159	None
LOC_Os09g32976	3211.8	0.714924	0.268163	2.66601	0.00767579	0.485556	None
LOC_Os07g09340	2329.8	0.919383	0.346027	2.65697	0.00788458	0.495155	None
LOC_Os09g26530	1246.28	0.838853	0.3157	2.65712	0.00788119	0.495155	None
LOC_Os07g29330	5825.28	-0.677777	0.255171	-2.65617	0.00790329	0.495155	None
LOC_Os05g41050	8.54048	6.51039	2.4521	2.65502	0.00793036	0.495269	None
LOC_Os03g37878	267.724	-1.19651	0.451341	-2.65101	0.00802526	0.499604	None
LOC_Os02g14900	49.1624	1.71059	0.645924	2.64828	0.00809028	0.502058	None
LOC_Os03g15630	92.4697	1.34593	0.509354	2.64243	0.00823135	0.5076	None
LOC_Os09g29200	2528.33	0.7956	0.30107	2.64258	0.00822774	0.5076	None
LOC_Os08g34790	657.016	-1.04042	0.394	-2.64066	0.00827458	0.508666	None
LOC_Os07g15959	1059.05	-1.02697	0.3901	-2.63258	0.00847395	0.519294	None
LOC_Os02g04690	74.2337	-1.50927	0.574004	-2.62938	0.00855412	0.520951	None
LOC_Os05g48000	48.8571	-1.61607	0.614433	-2.63018	0.00853392	0.520951	None
LOC_Os10g06610	316.031	0.875351	0.333093	2.62795	0.00859015	0.521526	None
LOC_Os05g50610	96.3508	1.40926	0.536812	2.62524	0.00865873	0.522454	None
LOC_Os10g03320	142.83	1.16651	0.444271	2.62566	0.00864802	0.522454	None
LOC_Os03g54160	181.006	5.18717	1.98113	2.61829	0.00883705	0.52527	None
LOC_Os07g36150	29.1941	2.15381	0.822371	2.61903	0.00881808	0.52527	None
LOC_Os11g07980	73.5034	1.72114	0.656527	2.62158	0.00875237	0.52527	None
LOC_Os10g39000	9.26565	-5.18162	1.9776	-2.62015	0.00878901	0.52527	None
LOC_Os10g33050	11.34	-6.99927	2.67331	-2.61821	0.00883932	0.52527	None
LOC_Os07g44230	50.6949	1.90277	0.727439	2.61571	0.00890431	0.525944	None
LOC_Os08g37670	34991.7	-0.970832	0.371152	-2.61573	0.00890368	0.525944	None
LOC_Os01g28450	753.515	1.77569	0.679672	2.61256	0.00898662	0.527628	None
LOC_Os08g03640	4525.89	0.674595	0.258199	2.61269	0.00898326	0.527628	None
LOC_Os02g09150	2966.98	-0.958245	0.367058	-2.61061	0.00903808	0.529065	None
LOC_Os11g02389	7796.51	0.749586	0.287303	2.60905	0.00907951	0.529909	None
LOC_Os06g36480	27.8144	2.14943	0.825453	2.60394	0.00921597	0.531545	None
LOC_Os04g36890	438.194	0.932006	0.357868	2.60433	0.00920546	0.531545	None
LOC_Os02g05980	606.089	-0.855638	0.328388	-2.60557	0.00917206	0.531545	None
LOC_Os05g04820	36.8572	-2.75537	1.05762	-2.60524	0.00918097	0.531545	None
LOC_Os07g34570	5643.95	0.976845	0.375493	2.6015	0.00928179	0.533771	None
LOC_Os12g36680	65.4572	1.73807	0.668372	2.60045	0.00931022	0.53384	None
LOC_Os02g50740	22.759	2.98144	1.14778	2.59758	0.00938828	0.536747	None
LOC_Os01g14830	213.257	1.01835	0.393166	2.59012	0.00959415	0.546922	None
LOC_Os04g50990	493.706	0.861926	0.333052	2.58797	0.00965445	0.548764	None
LOC_Os03g29950	444.679	-0.814308	0.31496	-2.58543	0.00972566	0.551214	None
LOC_Os01g48720	413.571	0.84828	0.328514	2.58217	0.00981807	0.554848	None
LOC_Os02g53620	72.2709	1.50064	0.58165	2.57997	0.00988089	0.556794	None
LOC_Os09g15370	311.372	1.08835	0.422323	2.57705	0.00996484	0.559915	None
LOC_Os07g18230	12.1726	5.55072	2.15633	2.57415	0.0100486	0.562322	None
LOC_Os08g06170	56.7766	-1.95694	0.760394	-2.57359	0.010065	0.562322	None
LOC_Os01g31870	2555.91	-0.688875	0.267931	-2.57109	0.0101378	0.564778	None
LOC_Os12g26290	2003.84	-0.954397	0.371886	-2.56637	0.0102768	0.570903	None
LOC_Os06g22960	4451.28	-1.07125	0.418227	-2.5614	0.0104252	0.577511	None
LOC_Os01g67360	80.7976	1.73702	0.678441	2.56031	0.0104578	0.577684	None
LOC_Os02g58330	5.79308	5.94021	2.32144	2.55884	0.0105021	0.5785	None
LOC_Os02g12680	70.7704	2.56662	1.00387	2.55672	0.0105664	0.580411	None
LOC_Os01g19820	843.133	0.848249	0.332158	2.55375	0.0106569	0.580507	None
LOC_Os04g44950	1190.97	0.783761	0.306884	2.55393	0.0106515	0.580507	None
LOC_Os09g16280	127.962	-1.20699	0.472481	-2.55458	0.0106315	0.580507	None
LOC_Os04g22120	124.679	1.10215	0.433159	2.54444	0.0109453	0.591915	None
LOC_Os02g37834	4302.29	-0.848446	0.3335	-2.54407	0.0109569	0.591915	None
LOC_Os04g52670	149.405	-1.38413	0.543956	-2.54455	0.0109417	0.591915	None
LOC_Os12g09220	445.898	0.882012	0.347208	2.5403	0.0110757	0.595054	None
LOC_Os05g46430	1203.74	0.824805	0.324663	2.5405	0.0110695	0.595054	None
LOC_Os05g01010	18.531	2.48133	0.977704	2.53791	0.0111516	0.59702	None
LOC_Os06g46284	56.0457	1.71526	0.676543	2.53533	0.0112341	0.59702	None
LOC_Os03g55784	1156.38	-0.743614	0.293282	-2.53549	0.0112289	0.59702	None
LOC_Os12g05990	65.6344	-1.90102	0.749304	-2.53705	0.0111789	0.59702	None
LOC_Os01g25610	939.456	0.73612	0.29046	2.53433	0.0112664	0.597117	None
LOC_Os03g03724	118.146	1.42178	0.561607	2.53163	0.0113535	0.600115	None
LOC_Os10g04510	85.7097	1.38424	0.547939	2.52627	0.011528	0.604952	None
LOC_Os03g21830	111.505	1.15578	0.457472	2.52645	0.0115221	0.604952	None
LOC_Os06g35560	753.675	0.991785	0.392634	2.52598	0.0115376	0.604952	None
LOC_Os04g56710	353.245	-0.994644	0.394352	-2.52222	0.0116616	0.609825	None
LOC_Os01g02170	73.0386	1.31321	0.521197	2.5196	0.0117489	0.610816	None
LOC_Os06g07905	695.545	-0.730513	0.289975	-2.51922	0.0117614	0.610816	None
LOC_Os11g39000	83.1321	-1.76379	0.700496	-2.51792	0.0118052	0.610816	None
LOC_Os06g15620	17.7348	-3.73741	1.48407	-2.51836	0.0117904	0.610816	None
LOC_Os07g08240	418.915	-1.48478	0.590059	-2.51633	0.0118586	0.611965	None
LOC_Os06g27910	46.8264	2.13685	0.850428	2.51268	0.0119818	0.612706	None
LOC_Os02g54110	775.815	0.781079	0.310914	2.51221	0.0119979	0.612706	None
LOC_Os08g10020	28356.7	-0.787977	0.313438	-2.51398	0.0119377	0.612706	None
LOC_Os01g74370	93.7355	-2.38252	0.947859	-2.51358	0.0119512	0.612706	None
LOC_Os08g04580	5.60953	5.90233	2.35322	2.50819	0.0121352	0.61321	None
LOC_Os01g49720	27.9675	2.33512	0.935323	2.49659	0.0125394	0.61321	None
LOC_Os02g34860	22.1539	2.25339	0.902013	2.49817	0.0124835	0.61321	None
LOC_Os12g44220	28.2045	2.17183	0.867905	2.50238	0.0123361	0.61321	None
LOC_Os09g23084	63.2235	1.70648	0.680958	2.506	0.0122107	0.61321	None
LOC_Os03g20380	580.038	1.22523	0.489167	2.50472	0.0122549	0.61321	None
LOC_Os10g03669	202.145	1.17736	0.470249	2.50369	0.0122904	0.61321	None
LOC_Os12g06910	249.111	1.04886	0.419332	2.50126	0.0123751	0.61321	None
LOC_Os11g17720	318.108	0.969317	0.387653	2.50048	0.0124027	0.61321	None
LOC_Os12g01490	422.687	0.960064	0.382891	2.50741	0.012162	0.61321	None
LOC_Os07g41190	249.955	0.942195	0.377297	2.49722	0.0125171	0.61321	None
LOC_Os11g10120	520.044	0.801746	0.320649	2.50039	0.0124058	0.61321	None
LOC_Os01g61120	990.011	-0.861805	0.345155	-2.49686	0.0125298	0.61321	None
LOC_Os07g07974	747.312	-1.10907	0.442508	-2.50633	0.0121993	0.61321	None
LOC_Os10g40720	86.106	-2.79377	1.11605	-2.50327	0.0123051	0.61321	None
LOC_Os06g48160	21.628	-3.73514	1.49381	-2.50041	0.0124051	0.61321	None
LOC_Os03g17790	10.0514	-6.82523	2.7302	-2.4999	0.0124229	0.61321	None
LOC_Os11g34750	59.6813	1.43452	0.574891	2.49529	0.0125854	0.613932	None
LOC_Os05g51690	194.759	1.10037	0.441415	2.49282	0.0126734	0.61669	None
LOC_Os02g45225	47.1013	2.09482	0.842328	2.48694	0.0128846	0.61768	None
LOC_Os11g05820	140.793	1.55788	0.625857	2.48919	0.0128036	0.61768	None
LOC_Os05g46290	296.89	1.21233	0.487241	2.48815	0.0128411	0.61768	None
LOC_Os02g26210	367.319	1.17277	0.471388	2.4879	0.01285	0.61768	None
LOC_Os09g26370	428.899	0.888072	0.357293	2.48556	0.0129348	0.61768	None
LOC_Os01g04120	334.279	-0.824197	0.331563	-2.48579	0.0129264	0.61768	None
LOC_Os08g19670	177.781	-2.09974	0.844144	-2.48742	0.0128672	0.61768	None
LOC_Os01g17396	21.3473	-2.69669	1.08507	-2.48526	0.0129458	0.61768	None
LOC_Os08g04560	22.1416	2.37119	0.955728	2.48103	0.0131002	0.619069	None
LOC_Os01g67510	250.367	0.971698	0.391524	2.48183	0.0130708	0.619069	None
LOC_Os07g35480	1931.95	-0.844382	0.340338	-2.48101	0.0131012	0.619069	None
LOC_Os11g40890	14.8056	-3.31712	1.33605	-2.48277	0.0130364	0.619069	None
LOC_Os01g02560	485.036	1.6146	0.651105	2.47978	0.0131463	0.619707	None
LOC_Os01g27240	211.3	-2.17838	0.879066	-2.47806	0.0132099	0.621213	None
LOC_Os01g68320	16799.5	-0.648835	0.262365	-2.47302	0.0133976	0.626075	None
LOC_Os06g10355	130.904	-1.21399	0.490644	-2.47428	0.0133505	0.626075	None
LOC_Os11g47600	55.6389	-1.58181	0.639705	-2.47272	0.0134091	0.626075	None
LOC_Os07g42440	97.5343	1.27093	0.514254	2.4714	0.0134584	0.626453	None
LOC_Os10g35290	505.062	0.826195	0.334383	2.4708	0.013481	0.626453	None
LOC_Os11g17954	18.8056	3.25821	1.32134	2.46584	0.0136693	0.630827	None
LOC_Os06g01450	457.234	1.23591	0.501227	2.46578	0.0136717	0.630827	None
LOC_Os01g56730	64.7068	-1.51825	0.615497	-2.4667	0.0136364	0.630827	None
LOC_Os11g19764	114.247	1.17827	0.478427	2.46281	0.0137853	0.634578	None
LOC_Os05g25040	34.3166	1.85632	0.754253	2.46114	0.0138497	0.636047	None
LOC_Os10g03780	39.5688	2.00575	0.818538	2.45041	0.0142694	0.640908	None
LOC_Os02g35760	57.8699	1.50541	0.614606	2.44939	0.0143097	0.640908	None
LOC_Os06g26234	112.274	1.22242	0.497584	2.45671	0.0140215	0.640908	None
LOC_Os02g38494	137.811	1.1286	0.460614	2.45021	0.0142772	0.640908	None
LOC_Os06g28050	2920.29	0.856804	0.349318	2.45279	0.0141752	0.640908	None
LOC_Os09g39540	418.181	0.807392	0.32936	2.4514	0.0142303	0.640908	None
LOC_Os01g47070	1727.91	-0.725111	0.296053	-2.44926	0.014315	0.640908	None
LOC_Os05g10740	912.9	-0.784538	0.319743	-2.45365	0.0141415	0.640908	None
LOC_Os04g39350	2882.04	-1.22105	0.497633	-2.45371	0.0141389	0.640908	None
LOC_Os01g60110	145.097	-1.31602	0.535569	-2.45723	0.0140012	0.640908	None
LOC_Os10g04860	447.688	-1.41537	0.576786	-2.45389	0.0141322	0.640908	None
LOC_Os12g13340	98.9449	-2.08753	0.853128	-2.44692	0.0144085	0.643623	None
LOC_Os02g37190	40.4645	1.71064	0.701299	2.43925	0.0147178	0.650037	None
LOC_Os11g01480	430.266	0.965569	0.395629	2.44059	0.0146633	0.650037	None
LOC_Os11g06750	2031.34	0.739165	0.303008	2.43942	0.0147107	0.650037	None
LOC_Os01g16310	1875.1	-0.661151	0.27074	-2.44201	0.0146056	0.650037	None
LOC_Os08g31219	343.102	-0.982204	0.40252	-2.44014	0.0146817	0.650037	None
LOC_Os07g38800	199.868	1.46979	0.603531	2.43532	0.0148787	0.653792	None
LOC_Os07g37320	4186.63	-1.28055	0.525953	-2.43473	0.0149029	0.653792	None
LOC_Os03g10640	240.226	-1.42018	0.583131	-2.43544	0.0148737	0.653792	None
LOC_Os02g18390	67.66	1.31203	0.539626	2.43137	0.015042	0.658424	None
LOC_Os10g11500	9.49835	6.6619	2.7435	2.42825	0.0151719	0.658849	None
LOC_Os01g62740	8.07153	4.93067	2.03221	2.42626	0.0152553	0.658849	None
LOC_Os11g39420	23.4971	2.14325	0.881947	2.43014	0.015093	0.658849	None
LOC_Os01g40499	56.4155	1.8816	0.777784	2.41918	0.0155557	0.658849	None
LOC_Os07g02060	73.5735	1.66318	0.685311	2.4269	0.0152286	0.658849	None
LOC_Os09g08160	78.8225	1.46045	0.602713	2.42313	0.0153875	0.658849	None
LOC_Os11g34880	188.653	1.14791	0.473357	2.42505	0.0153064	0.658849	None
LOC_Os08g01150	810.345	0.935155	0.386383	2.42028	0.0155086	0.658849	None
LOC_Os03g21530	543.566	0.800935	0.330925	2.42029	0.015508	0.658849	None
LOC_Os09g24460	3313.34	-0.81342	0.33587	-2.42183	0.0154425	0.658849	None
LOC_Os02g04680	1044.32	-0.838136	0.34627	-2.42047	0.0155006	0.658849	None
LOC_Os07g07030	292.271	-1.21972	0.502551	-2.42707	0.0152215	0.658849	None
LOC_Os11g02290	67.31	-1.68095	0.693804	-2.42281	0.0154011	0.658849	None
LOC_Os12g34796	23.9875	-2.10627	0.870566	-2.41942	0.0155451	0.658849	None
LOC_Os01g53470	8.24669	-5.00108	2.06722	-2.41923	0.0155533	0.658849	None
LOC_Os09g12500	124.022	1.08904	0.450507	2.41737	0.0156331	0.659279	None
LOC_Os01g19740	10150.8	0.878016	0.363129	2.41792	0.0156096	0.659279	None
LOC_Os05g41450	512.047	-0.729605	0.3025	-2.41192	0.0158689	0.663517	None
LOC_Os12g04204	27390.4	-0.745455	0.309005	-2.41244	0.0158461	0.663517	None
LOC_Os02g44710	39.5014	-2.23944	0.928028	-2.41312	0.0158168	0.663517	None
LOC_Os10g01240	15.1569	-3.18118	1.31851	-2.4127	0.0158347	0.663517	None
LOC_Os05g01570	10.9465	4.35007	1.80599	2.40869	0.0160101	0.663759	None
LOC_Os08g37580	498.253	0.805176	0.334186	2.40937	0.0159803	0.663759	None
LOC_Os08g42910	958.44	0.733173	0.304258	2.40971	0.0159651	0.663759	None
LOC_Os10g42690	399.618	-0.870004	0.360917	-2.41054	0.015929	0.663759	None
LOC_Os11g03780	139.072	1.7649	0.733202	2.40711	0.0160794	0.664724	None
LOC_Os01g51020	44.4396	1.69483	0.704239	2.40661	0.0161012	0.664724	None
LOC_Os04g58050	48.7907	3.10696	1.29242	2.40398	0.0162179	0.666638	None
LOC_Os04g45580	500.483	0.999921	0.416258	2.40217	0.0162982	0.666638	None
LOC_Os01g65260	194.982	-1.00322	0.417706	-2.40174	0.0163175	0.666638	None
LOC_Os01g53779	286.464	-1.68442	0.700539	-2.40446	0.0161962	0.666638	None
LOC_Os01g67950	137.311	-2.45922	1.0238	-2.40205	0.0163035	0.666638	None
LOC_Os03g60509	111.123	1.12205	0.467346	2.40091	0.0163545	0.666759	None
LOC_Os05g25430	222.006	1.14475	0.477192	2.39893	0.016443	0.668976	None
LOC_Os01g34880	30.1025	2.28937	0.955971	2.39481	0.0166288	0.673457	None
LOC_Os06g21240	56.6664	1.49193	0.622932	2.39501	0.0166198	0.673457	None
LOC_Os02g52040	9.02047	-6.66909	2.78551	-2.39421	0.0166561	0.673457	None
LOC_Os02g44720	84.3433	-1.95985	0.819227	-2.39232	0.0167423	0.67555	None
LOC_Os01g52110	121043	-0.723809	0.302999	-2.38882	0.0169025	0.678178	None
LOC_Os06g02000	57.3359	-1.68616	0.705926	-2.38858	0.0169134	0.678178	None
LOC_Os05g07680	48.2565	-2.42766	1.01666	-2.38788	0.0169458	0.678178	None
LOC_Os02g43410	4.86095	-5.77735	2.41729	-2.39001	0.016848	0.678178	None
LOC_Os07g34260	127.773	-1.07231	0.449243	-2.38693	0.0169895	0.678542	None
LOC_Os01g49710	15.2352	3.4529	1.44761	2.38524	0.0170678	0.678904	None
LOC_Os06g06470	723.146	1.11635	0.467998	2.38537	0.017062	0.678904	None
LOC_Os07g40690	6.47563	6.11183	2.56621	2.38165	0.0172351	0.682789	None
LOC_Os09g24570	815.95	-0.738594	0.310081	-2.38194	0.0172218	0.682789	None
LOC_Os10g35330	33.1718	2.14601	0.901356	2.38087	0.0172717	0.682837	None
LOC_Os02g27490	61.7107	1.38105	0.580731	2.37812	0.0174012	0.682837	None
LOC_Os03g56160	2937.34	0.785285	0.330391	2.37684	0.0174619	0.682837	None
LOC_Os11g14544	88283.6	-0.799719	0.336095	-2.37944	0.0173388	0.682837	None
LOC_Os05g06460	996.884	-0.802423	0.337256	-2.37927	0.017347	0.682837	None
LOC_Os03g03700	1633.66	-0.828434	0.348814	-2.375	0.0175489	0.682837	None
LOC_Os09g30400	10338.2	-0.83447	0.350924	-2.37792	0.0174106	0.682837	None
LOC_Os08g39830	9.82192	-3.79319	1.59714	-2.37498	0.0175497	0.682837	None
LOC_Os03g22200	4.86892	-5.77958	2.43291	-2.37559	0.0175211	0.682837	None
LOC_Os06g48210	63.5263	1.56365	0.658778	2.37356	0.0176174	0.682941	None
LOC_Os07g33480	718.155	0.954002	0.401945	2.37347	0.017622	0.682941	None
LOC_Os06g01890	10.5851	4.31307	1.81827	2.37207	0.0176887	0.682941	None
LOC_Os06g50930	2579.95	-1.13516	0.478564	-2.37201	0.0176917	0.682941	None
LOC_Os04g03180	6510.58	-0.63975	0.269877	-2.37052	0.0177629	0.684341	None
LOC_Os01g65770	4.94993	5.71445	2.41552	2.36572	0.0179948	0.684973	None
LOC_Os03g51550	43.8645	1.8538	0.782755	2.36831	0.0178697	0.684973	None
LOC_Os01g57210	227.559	0.969709	0.410187	2.36407	0.0180756	0.684973	None
LOC_Os11g11990	789.028	0.969118	0.409636	2.3658	0.0179911	0.684973	None
LOC_Os10g18370	2142.2	-0.65427	0.276714	-2.36443	0.0180579	0.684973	None
LOC_Os12g36720	1418.6	-0.920705	0.389411	-2.36435	0.0180616	0.684973	None
LOC_Os07g37030	9930.28	-1.16397	0.491366	-2.36884	0.0178438	0.684973	None
LOC_Os06g23684	175.963	-1.37507	0.581747	-2.3637	0.0180936	0.684973	None
LOC_Os11g33270	8.76274	-6.62727	2.80117	-2.36589	0.0179866	0.684973	None
LOC_Os04g52950	15.2676	2.9082	1.23109	2.36229	0.0181622	0.685152	None
LOC_Os05g33510	1866.79	-0.685423	0.290166	-2.36217	0.0181682	0.685152	None
LOC_Os01g02590	259.07	0.868041	0.367945	2.35916	0.0183162	0.688086	None
LOC_Os05g01530	874.534	-1.42808	0.60519	-2.35973	0.0182884	0.688086	None
LOC_Os04g42200	51.1943	1.70045	0.721845	2.3557	0.0184877	0.688398	None
LOC_Os07g40750	128.308	1.13954	0.483691	2.35593	0.0184766	0.688398	None
LOC_Os11g29710	135.867	1.01165	0.429621	2.35475	0.0185351	0.688398	None
LOC_Os05g48320	574.812	0.761081	0.322964	2.35655	0.0184457	0.688398	None
LOC_Os01g73800	1077.44	-0.784964	0.332876	-2.35813	0.0183673	0.688398	None
LOC_Os01g73110	149.56	-1.28269	0.544597	-2.35529	0.0185081	0.688398	None
LOC_Os01g56290	401.139	0.770204	0.327244	2.35361	0.0185923	0.689216	None
LOC_Os03g55680	7.43487	4.80952	2.04969	2.34647	0.0189523	0.699914	None
LOC_Os01g03950	8.25466	-4.99777	2.12954	-2.34688	0.0189312	0.699914	None
LOC_Os07g44130	587.899	1.10433	0.471213	2.3436	0.0190987	0.701645	None
LOC_Os09g26700	1253.25	-0.793644	0.338665	-2.34345	0.0191065	0.701645	None
LOC_Os02g51620	23.0424	-3.996	1.70445	-2.34445	0.019055	0.701645	None
LOC_Os04g19740	52.4749	1.49032	0.636407	2.34178	0.0191922	0.703475	None
LOC_Os03g37810	7.46952	-4.8527	2.07313	-2.34076	0.0192443	0.704068	None
LOC_Os09g07820	189.902	0.918002	0.392569	2.33844	0.0193642	0.705822	None
LOC_Os01g02700	334.236	0.886477	0.379046	2.3387	0.0193508	0.705822	None
LOC_Os07g03840	38.925	2.03599	0.872137	2.33448	0.0195707	0.707776	None
LOC_Os07g09330	72.9177	1.51855	0.651336	2.33144	0.0197303	0.707776	None
LOC_Os03g04650	103.431	1.06249	0.455214	2.33404	0.0195934	0.707776	None
LOC_Os08g35630	551.938	0.998098	0.428276	2.3305	0.0197798	0.707776	None
LOC_Os06g44620	3402.78	-0.715951	0.30716	-2.33087	0.01976	0.707776	None
LOC_Os03g05920	490.478	-0.805058	0.345532	-2.32991	0.0198109	0.707776	None
LOC_Os02g46473	579.88	-1.03953	0.44603	-2.33063	0.0197727	0.707776	None
LOC_Os07g39350	3862.14	-1.06865	0.458349	-2.33151	0.0197263	0.707776	None
LOC_Os03g59550	117.578	-1.1314	0.485613	-2.32984	0.0198148	0.707776	None
LOC_Os06g48620	242.932	-1.22034	0.523107	-2.33288	0.0196547	0.707776	None
LOC_Os03g03790	23.4818	-2.19287	0.939388	-2.33436	0.0195768	0.707776	None
LOC_Os08g40630	75.4383	1.21276	0.520797	2.32866	0.0198772	0.708711	None
LOC_Os06g40170	21.0459	-3.75081	1.61243	-2.32618	0.0200088	0.71211	None
LOC_Os07g48790	5.51776	5.88129	2.53413	2.32083	0.020296	0.713268	None
LOC_Os09g32000	5.51776	5.88129	2.53413	2.32083	0.020296	0.713268	None
LOC_Os01g43590	22.3367	2.05053	0.883284	2.32148	0.0202608	0.713268	None
LOC_Os01g72250	302.613	1.00273	0.431668	2.32292	0.0201835	0.713268	None
LOC_Os03g59040	235.336	-1.19974	0.516911	-2.32098	0.0202878	0.713268	None
LOC_Os08g12449	330.056	-1.27435	0.548676	-2.32259	0.0202013	0.713268	None
LOC_Os09g22000	40.5376	-3.02655	1.30301	-2.32273	0.0201934	0.713268	None
LOC_Os03g44540	96.3144	1.14671	0.494624	2.31834	0.0204308	0.715443	None
LOC_Os01g29804	1329.68	-1.16982	0.50446	-2.31896	0.0203972	0.715443	None
LOC_Os02g16270	236.62	1.29446	0.558606	2.31731	0.0204868	0.71566	None
LOC_Os01g55974	82.0366	1.20517	0.520166	2.31688	0.02051	0.71566	None
LOC_Os12g04980	31.2262	2.54024	1.09839	2.3127	0.0207391	0.722369	None
LOC_Os08g32170	309.438	0.960519	0.415499	2.31173	0.0207928	0.722957	None
LOC_Os09g29660	1059.8	0.965319	0.417868	2.31011	0.0208823	0.723942	None
LOC_Os06g03930	1132.04	0.84337	0.365115	2.30988	0.020895	0.723942	None
LOC_Os02g04330	57.4948	1.36295	0.590644	2.30756	0.0210236	0.724558	None
LOC_Os03g08730	226.99	-0.983294	0.425894	-2.30878	0.020956	0.724558	None
LOC_Os09g38850	41.5455	-1.71099	0.74145	-2.30763	0.0210199	0.724558	None
LOC_Os12g41710	20629.8	-0.736157	0.319355	-2.30513	0.0211591	0.727463	None
LOC_Os01g20980	25.0119	-2.8223	1.22457	-2.30472	0.0211821	0.727463	None
LOC_Os11g32369	457.119	-0.846953	0.368295	-2.29966	0.0214673	0.735969	None
LOC_Os02g09850	36.0837	2.2253	0.969142	2.29616	0.0216669	0.736702	None
LOC_Os02g30110	32.6499	1.97272	0.859167	2.29609	0.0216709	0.736702	None
LOC_Os02g18784	52.6796	1.60082	0.697977	2.29352	0.0218183	0.736702	None
LOC_Os11g31540	143.645	1.54209	0.671804	2.29545	0.0217076	0.736702	None
LOC_Os12g37710	134.001	1.04637	0.456137	2.29398	0.0217916	0.736702	None
LOC_Os07g38810	170.885	0.921799	0.401468	2.29607	0.0216717	0.736702	None
LOC_Os08g43160	443.7	-0.953652	0.41583	-2.29337	0.0218268	0.736702	None
LOC_Os01g04330	771.948	-1.69102	0.736762	-2.2952	0.0217214	0.736702	None
LOC_Os01g47400	34.3014	-2.44695	1.06464	-2.29839	0.0215398	0.736702	None
LOC_Os07g42450	736.379	0.680297	0.29687	2.29156	0.0219308	0.738939	None
LOC_Os01g53800	457.222	0.994849	0.434509	2.2896	0.0220448	0.741506	None
LOC_Os06g11240	105.243	1.05193	0.45977	2.28794	0.0221408	0.742241	None
LOC_Os03g59480	442.413	0.714645	0.312356	2.28792	0.0221423	0.742241	None
LOC_Os08g40520	4.59431	5.60862	2.46041	2.27954	0.0226348	0.743381	None
LOC_Os07g22670	16.6944	2.84273	1.24512	2.28309	0.0224249	0.743381	None
LOC_Os03g17410	18.8022	2.67605	1.17368	2.28006	0.0226043	0.743381	None
LOC_Os07g43510	104.3	1.06167	0.464301	2.28659	0.0222199	0.743381	None
LOC_Os02g56840	171.837	0.940983	0.412882	2.27906	0.0226635	0.743381	None
LOC_Os04g58710	5361.27	0.930678	0.407457	2.28412	0.0223647	0.743381	None
LOC_Os06g49040	291.788	0.831162	0.364364	2.28113	0.0225408	0.743381	None
LOC_Os01g56930	9149.68	-0.691482	0.302974	-2.28232	0.0224707	0.743381	None
LOC_Os04g51880	4340.25	-0.738971	0.32374	-2.28261	0.0224536	0.743381	None
LOC_Os09g17360	1631.62	-0.848355	0.372604	-2.27683	0.0227963	0.743381	None
LOC_Os11g36190	960.673	-0.887235	0.390037	-2.27475	0.0229212	0.743381	None
LOC_Os02g50060	456.902	-0.95348	0.418784	-2.27678	0.0227991	0.743381	None
LOC_Os01g52230	156.912	-1.0061	0.442332	-2.27452	0.0229345	0.743381	None
LOC_Os03g50210	1030.32	-1.08621	0.476368	-2.28018	0.0225967	0.743381	None
LOC_Os01g52050	1236.74	-1.10635	0.484894	-2.28164	0.0225106	0.743381	None
LOC_Os05g45440	66.1907	-1.63021	0.71661	-2.27489	0.0229123	0.743381	None
LOC_Os04g07890	27.8746	-2.20015	0.965905	-2.27781	0.0227378	0.743381	None
LOC_Os01g74340	20.2274	-2.31984	1.01857	-2.27755	0.0227536	0.743381	None
LOC_Os10g22590	31.0636	-2.86844	1.26051	-2.27563	0.0228682	0.743381	None
LOC_Os06g08090	24.8413	-4.06981	1.78035	-2.28596	0.0222563	0.743381	None
LOC_Os08g06420	53.8727	1.80697	0.795559	2.27132	0.0231274	0.746338	None
LOC_Os05g35010	254.477	1.39682	0.615377	2.26986	0.023216	0.746338	None
LOC_Os12g03040	429.106	-0.753119	0.331736	-2.27024	0.0231933	0.746338	None
LOC_Os01g60640	104.02	-1.50403	0.662204	-2.27124	0.0231323	0.746338	None
LOC_Os01g43320	17.1264	-2.38607	1.05102	-2.27023	0.0231936	0.746338	None
LOC_Os05g44900	442.215	-1.13969	0.502884	-2.26631	0.0234324	0.75206	None
LOC_Os01g61080	1797.31	-0.799308	0.352961	-2.26458	0.0235385	0.75231	None
LOC_Os07g05040	447.997	-1.19647	0.528551	-2.26368	0.0235936	0.75231	None
LOC_Os01g47630	384.856	-1.45478	0.642556	-2.26406	0.0235706	0.75231	None
LOC_Os11g27329	7.38241	-3.84061	1.69589	-2.26466	0.0235337	0.75231	None
LOC_Os11g47800	61.7139	1.29495	0.572974	2.26006	0.0238178	0.754303	None
LOC_Os03g21060	1412.18	0.95277	0.421277	2.26163	0.0237206	0.754303	None
LOC_Os03g61160	40879.2	-0.7212	0.319177	-2.25956	0.0238484	0.754303	None
LOC_Os09g04050	479.773	-0.861098	0.380783	-2.26139	0.0237351	0.754303	None
LOC_Os04g41540	233.247	-1.0423	0.461067	-2.26062	0.0237828	0.754303	None
LOC_Os06g13880	40.9749	-1.6442	0.727929	-2.25874	0.0238997	0.754708	None
LOC_Os04g51130	66.705	1.94017	0.86123	2.25279	0.0242722	0.756702	None
LOC_Os01g46130	33.8999	1.70744	0.758793	2.2502	0.0244363	0.756702	None
LOC_Os02g26790	108.512	1.02054	0.452988	2.2529	0.0242655	0.756702	None
LOC_Os08g34720	322.488	0.944774	0.41931	2.25317	0.0242487	0.756702	None
LOC_Os04g36670	342.613	0.778456	0.344948	2.25674	0.0240246	0.756702	None
LOC_Os02g27220	2085.06	-0.611143	0.270855	-2.25635	0.024049	0.756702	None
LOC_Os04g39970	418.759	-0.744223	0.330504	-2.25178	0.0243359	0.756702	None
LOC_Os08g13840	371.198	-0.876518	0.389085	-2.25277	0.024274	0.756702	None
LOC_Os09g35860	187.304	-0.922722	0.40957	-2.2529	0.0242652	0.756702	None
LOC_Os02g54780	290.439	-1.00033	0.445119	-2.24733	0.0246189	0.756702	None
LOC_Os06g46940	312.564	-1.01425	0.451103	-2.24838	0.0245517	0.756702	None
LOC_Os01g60420	275.677	-1.30246	0.579033	-2.24938	0.0244883	0.756702	None
LOC_Os02g47620	84.3444	-1.8591	0.826287	-2.24994	0.0244528	0.756702	None
LOC_Os03g02920	32.4324	-2.326	1.0318	-2.25431	0.0241768	0.756702	None
LOC_Os04g48380	6.88748	-4.83029	2.14571	-2.25113	0.024377	0.756702	None
LOC_Os03g18490	4.62315	-5.7047	2.53828	-2.24747	0.02461	0.756702	None
LOC_Os04g50960	4.62315	-5.7047	2.53828	-2.24747	0.02461	0.756702	None
LOC_Os02g55890	143.034	1.19057	0.53053	2.24412	0.0248247	0.757927	None
LOC_Os05g43920	77.7815	1.15819	0.515989	2.24459	0.0247941	0.757927	None
LOC_Os10g41980	468.43	0.824095	0.367293	2.2437	0.024852	0.757927	None
LOC_Os11g10990	3923.93	-0.879521	0.391943	-2.244	0.0248324	0.757927	None
LOC_Os09g19710	13.5958	-3.7048	1.65019	-2.24508	0.0247631	0.757927	None
LOC_Os09g30458	20.7167	2.82096	1.25784	2.24271	0.0249154	0.758043	None
LOC_Os01g27690	4.34948	-5.61695	2.50484	-2.24244	0.0249331	0.758043	None
LOC_Os06g50530	15.9086	2.76442	1.23376	2.24065	0.0250487	0.760192	None
LOC_Os04g40140	96.564	1.94524	0.868377	2.24009	0.0250853	0.760192	None
LOC_Os01g04870	64.0068	1.34063	0.599205	2.23734	0.0252641	0.760192	None
LOC_Os05g08990	543.44	0.703915	0.314611	2.23741	0.0252593	0.760192	None
LOC_Os11g08210	802.282	0.669241	0.29925	2.23639	0.025326	0.760192	None
LOC_Os08g44640	7633.21	-0.58463	0.261084	-2.23924	0.0251404	0.760192	None
LOC_Os03g03910	25560.5	-0.774325	0.346393	-2.2354	0.0253914	0.760192	None
LOC_Os07g48090	688.082	-0.954274	0.426638	-2.23673	0.025304	0.760192	None
LOC_Os06g45090	3704.65	-1.0374	0.464018	-2.23568	0.0253725	0.760192	None
LOC_Os06g43810	1690.51	-1.06374	0.475267	-2.23819	0.0252089	0.760192	None
LOC_Os04g49950	86.6435	-1.18964	0.532428	-2.23437	0.0254585	0.761039	None
LOC_Os06g08041	15.7217	2.53951	1.13734	2.23285	0.0255588	0.762873	None
LOC_Os09g33490	355.415	0.983062	0.440925	2.22954	0.0257779	0.768243	None
LOC_Os11g32270	117.383	1.10139	0.494319	2.22809	0.0258746	0.768789	None
LOC_Os12g02980	422.247	0.750599	0.336879	2.2281	0.0258738	0.768789	None
LOC_Os03g26200	264.112	0.769281	0.345466	2.22679	0.0259611	0.76903	None
LOC_Os01g59530	1373.84	-0.912202	0.409593	-2.2271	0.0259409	0.76903	None
LOC_Os04g39220	320.887	0.806515	0.362842	2.22277	0.0262314	0.77353	None
LOC_Os08g38710	3005.45	0.674562	0.303413	2.22324	0.0261993	0.77353	None
LOC_Os09g04880	2297.93	-0.70737	0.318083	-2.22386	0.0261582	0.77353	None
LOC_Os01g65169	202.819	1.1607	0.522501	2.22143	0.0263216	0.77457	None
LOC_Os02g07709	61.4689	-1.3132	0.591245	-2.22108	0.0263456	0.77457	None
LOC_Os06g33549	763.075	-0.63706	0.287045	-2.21938	0.0264612	0.776802	None
LOC_Os02g57540	1916.28	0.783644	0.353256	2.21835	0.0265311	0.77769	None
LOC_Os01g21560	42.2952	1.59736	0.72057	2.21679	0.0266372	0.778473	None
LOC_Os01g51754	1240.97	-0.72796	0.328379	-2.21683	0.0266348	0.778473	None
LOC_Os03g07600	182.47	-1.05034	0.474567	-2.21326	0.0268796	0.784388	None
LOC_Os01g58240	58.7408	1.63697	0.740547	2.21048	0.0270718	0.786868	None
LOC_Os06g16290	78.3433	1.11035	0.502597	2.20921	0.0271597	0.786868	None
LOC_Os06g28880	318.284	0.871467	0.3944	2.2096	0.0271328	0.786868	None
LOC_Os05g11910	179.262	-1.80976	0.818586	-2.21083	0.0270476	0.786868	None
LOC_Os05g17990	6.08639	-4.64529	2.10276	-2.20914	0.0271652	0.786868	None
LOC_Os07g03820	77.2775	1.54554	0.700649	2.20587	0.0273931	0.78881	None
LOC_Os05g40410	1193.64	-0.631492	0.286186	-2.20658	0.0273436	0.78881	None
LOC_Os07g07040	426.723	-0.876437	0.397237	-2.20633	0.0273607	0.78881	None
LOC_Os05g11064	51.3089	-1.31042	0.593667	-2.20733	0.0272913	0.78881	None
LOC_Os03g13840	573.956	-0.745376	0.338194	-2.20399	0.0275253	0.791452	None
LOC_Os02g07690	415.99	0.74285	0.337151	2.20332	0.0275725	0.791651	None
LOC_Os01g18170	78.8051	-1.97242	0.896066	-2.2012	0.0277218	0.794626	None
LOC_Os01g72370	68.8906	-2.30185	1.04596	-2.2007	0.0277572	0.794626	None
LOC_Os01g64310	105.452	-1.31363	0.597115	-2.19996	0.0278095	0.794963	None
LOC_Os03g03034	2892.67	-1.39407	0.635052	-2.19521	0.0281489	0.803493	None
LOC_Os10g41660	19.7457	2.58009	1.17568	2.19456	0.0281952	0.803646	None
LOC_Os06g45370	23.2857	2.02659	0.924801	2.19138	0.0284242	0.808996	None
LOC_Os03g18820	176.56	-1.10442	0.504119	-2.19078	0.0284674	0.809052	None
LOC_Os04g10460	119.024	1.01272	0.463176	2.18647	0.0287812	0.815606	None
LOC_Os04g57720	140.4	-0.983962	0.449921	-2.18696	0.0287452	0.815606	None
LOC_Os02g57940	44.3202	1.47021	0.673555	2.18276	0.0290537	0.820336	None
LOC_Os06g50870	4250.57	-0.592992	0.271686	-2.18264	0.0290626	0.820336	None
LOC_Os04g02530	290.754	-1.41952	0.650412	-2.18249	0.0290736	0.820336	None
LOC_Os12g04360	52.8611	1.47024	0.674203	2.18071	0.0292046	0.821622	None
LOC_Os08g32930	374.132	0.945201	0.433545	2.18017	0.0292449	0.821622	None
LOC_Os05g50930	1251.26	-1.1879	0.544594	-2.18126	0.029164	0.821622	None
LOC_Os01g03870	207.591	1.44749	0.664335	2.17886	0.0293424	0.822134	None
LOC_Os09g35030	163.557	-1.22575	0.562582	-2.17879	0.0293469	0.822134	None
LOC_Os10g30560	8.93326	4.05518	1.862	2.17786	0.0294162	0.822626	None
LOC_Os04g13220	498.073	0.789589	0.362718	2.17687	0.0294904	0.822626	None
LOC_Os03g55290	7.21638	-6.34714	2.91502	-2.17739	0.0294512	0.822626	None
LOC_Os01g43580	6.89545	-4.8338	2.22247	-2.17497	0.0296326	0.82542	None
LOC_Os12g13660	70.1758	1.33862	0.615952	2.17326	0.0297608	0.826642	None
LOC_Os04g33630	21.7845	-1.98156	0.911784	-2.17328	0.0297596	0.826642	None
LOC_Os02g18670	62.0898	1.48959	0.68575	2.17221	0.0298399	0.827176	None
LOC_Os04g51630	1437.4	0.662712	0.305132	2.17188	0.0298644	0.827176	None
LOC_Os11g14040	140.668	0.898335	0.413976	2.17002	0.0300057	0.828749	None
LOC_Os07g12390	448.13	-0.76546	0.352742	-2.17003	0.0300045	0.828749	None
LOC_Os06g10140	16.5399	3.05497	1.41281	2.16233	0.0305924	0.82998	None
LOC_Os05g10690	84.0682	1.40991	0.651863	2.16289	0.0305498	0.82998	None
LOC_Os04g53640	63.6149	1.24342	0.573805	2.16698	0.0302365	0.82998	None
LOC_Os10g17990	81.9973	1.18908	0.54981	2.1627	0.0305639	0.82998	None
LOC_Os07g32010	541.958	1.13871	0.52636	2.16336	0.0305135	0.82998	None
LOC_Os10g28080	3229.05	1.11294	0.51479	2.16192	0.0306243	0.82998	None
LOC_Os05g46520	476.94	1.01907	0.471431	2.16165	0.0306451	0.82998	None
LOC_Os01g32790	391.294	0.827623	0.38228	2.16496	0.0303905	0.82998	None
LOC_Os08g23730	953.288	0.681361	0.315066	2.1626	0.0305723	0.82998	None
LOC_Os09g31482	20763.6	-0.571553	0.263691	-2.16751	0.0301957	0.82998	None
LOC_Os01g64360	628.217	-0.751125	0.346753	-2.16617	0.0302986	0.82998	None
LOC_Os01g14514	252.346	-0.984159	0.454983	-2.16307	0.0305361	0.82998	None
LOC_Os06g06290	6564.73	-1.13798	0.525506	-2.1655	0.0303495	0.82998	None
LOC_Os04g39290	73.9643	-1.35235	0.62367	-2.16837	0.0301306	0.82998	None
LOC_Os06g29790	49.2534	-1.61478	0.747194	-2.16113	0.0306852	0.82998	None
LOC_Os04g37619	490.188	0.863046	0.399471	2.16047	0.0307363	0.830218	None
LOC_Os08g06230	306.691	0.905831	0.419556	2.15902	0.0308483	0.830954	None
LOC_Os08g37115	4930.52	-0.724342	0.335448	-2.15933	0.030825	0.830954	None
LOC_Os09g26340	10.8648	-3.10062	1.43648	-2.15848	0.0308908	0.830957	None
LOC_Os08g25010	801.612	0.684607	0.317341	2.15732	0.0309807	0.832234	None
LOC_Os09g31180	6667.67	0.704065	0.326531	2.1562	0.0310681	0.833441	None
LOC_Os07g11490	553.446	0.669473	0.3108	2.15403	0.0312379	0.835711	None
LOC_Os11g16924	245.899	-1.07601	0.499515	-2.15411	0.0312315	0.835711	None
LOC_Os03g36080	229.526	0.86653	0.403483	2.14762	0.0317437	0.841496	None
LOC_Os06g06380	240.299	0.787696	0.366799	2.14749	0.0317546	0.841496	None
LOC_Os08g09350	728.429	0.631104	0.293556	2.14985	0.0315667	0.841496	None
LOC_Os05g49230	2350.57	0.601777	0.280156	2.14801	0.0317128	0.841496	None
LOC_Os01g24690	3880.98	0.573702	0.266858	2.14984	0.0315679	0.841496	None
LOC_Os05g27110	1242.32	-0.589456	0.274313	-2.14885	0.0316464	0.841496	None
LOC_Os12g40500	936.883	-0.634898	0.295595	-2.14787	0.0317243	0.841496	None
LOC_Os03g53520	30.8808	1.73058	0.806141	2.14675	0.0318132	0.841913	None
LOC_Os06g40520	7.02052	6.22641	2.9174	2.13423	0.0328237	0.846266	None
LOC_Os07g34290	4.10678	5.44684	2.5512	2.13501	0.0327603	0.846266	None
LOC_Os05g48290	31.2659	1.82689	0.856739	2.13238	0.0329757	0.846266	None
LOC_Os02g01210	67.8508	1.80909	0.848385	2.13239	0.0329749	0.846266	None
LOC_Os10g03540	46.521	1.47673	0.691274	2.13624	0.0326597	0.846266	None
LOC_Os05g31530	46.852	1.41656	0.662804	2.13722	0.0325801	0.846266	None
LOC_Os11g14050	99.1192	1.38078	0.645024	2.14067	0.032301	0.846266	None
LOC_Os10g42610	391.402	1.13275	0.52955	2.13908	0.032429	0.846266	None
LOC_Os10g42960	1097.5	1.06915	0.500667	2.13546	0.0327238	0.846266	None
LOC_Os01g05010	154.117	0.985804	0.461642	2.13543	0.0327262	0.846266	None
LOC_Os06g11800	754.85	0.92005	0.430599	2.13668	0.0326244	0.846266	None
LOC_Os06g42720	4839.7	0.845785	0.396203	2.13473	0.0327832	0.846266	None
LOC_Os04g33110	310.527	0.812874	0.380758	2.13488	0.0327705	0.846266	None
LOC_Os12g37910	421.733	0.752058	0.352121	2.13579	0.0326964	0.846266	None
LOC_Os05g40280	1044.65	-0.65077	0.304633	-2.13624	0.0326595	0.846266	None
LOC_Os12g02440	538.362	-0.764239	0.358405	-2.13233	0.0329796	0.846266	None
LOC_Os03g55850	2332.57	-0.801521	0.376055	-2.1314	0.0330566	0.846266	None
LOC_Os12g05260	235.077	-0.824736	0.386905	-2.13162	0.0330378	0.846266	None
LOC_Os04g06520	320.838	-0.960638	0.449535	-2.13696	0.0326014	0.846266	None
LOC_Os01g54590	101.299	-0.985048	0.460231	-2.14033	0.0323278	0.846266	None
LOC_Os04g43710	145.887	-0.99815	0.46686	-2.13801	0.0325162	0.846266	None
LOC_Os01g72910	62.9026	-1.24603	0.583689	-2.13475	0.0327811	0.846266	None
LOC_Os12g34510	120.259	-1.77642	0.832658	-2.13343	0.0328895	0.846266	None
LOC_Os01g65460	11.1339	-2.79643	1.30684	-2.13984	0.0323677	0.846266	None
LOC_Os01g50720	4.10371	-5.53284	2.58657	-2.13907	0.0324303	0.846266	None
LOC_Os04g27250	5003.52	-0.589237	0.276838	-2.12845	0.0332998	0.849837	None
LOC_Os11g47560	357.321	-0.932732	0.438083	-2.12912	0.0332444	0.849837	None
LOC_Os08g41280	181.433	-1.43041	0.672144	-2.12813	0.0333261	0.849837	None
LOC_Os03g19090	6.9068	3.64492	1.71381	2.12679	0.0334376	0.850468	None
LOC_Os12g43380	7650.41	0.884069	0.415626	2.12708	0.0334137	0.850468	None
LOC_Os07g12160	14.3658	2.39409	1.12696	2.12438	0.0336387	0.850863	None
LOC_Os02g27760	1275.41	0.631032	0.297096	2.124	0.03367	0.850863	None
LOC_Os02g36710	1215.72	0.612761	0.28822	2.12602	0.033502	0.850863	None
LOC_Os12g16280	10250.1	-0.662048	0.311562	-2.12493	0.0335921	0.850863	None
LOC_Os08g31980	625.644	-0.750175	0.353131	-2.12435	0.0336407	0.850863	None
LOC_Os04g14810	9.14472	2.99215	1.40983	2.12235	0.0338083	0.851662	None
LOC_Os12g09620	107.767	1.04156	0.490822	2.12207	0.033832	0.851662	None
LOC_Os03g18840	127.205	0.908507	0.42806	2.12238	0.0338056	0.851662	None
LOC_Os11g28430	270.296	-0.785028	0.37032	-2.11986	0.0340176	0.854142	None
LOC_Os07g47620	1758.26	-0.991283	0.467543	-2.1202	0.0339895	0.854142	None
LOC_Os01g29150	49.4861	1.44206	0.680744	2.11835	0.0341451	0.855155	None
LOC_Os03g04710	639.311	-0.861547	0.406669	-2.11855	0.0341288	0.855155	None
LOC_Os03g08170	164.451	0.957938	0.452338	2.11775	0.0341965	0.855348	None
LOC_Os07g11000	395.214	0.954654	0.451039	2.11657	0.0342967	0.855673	None
LOC_Os11g36830	407.55	0.752815	0.355648	2.11674	0.0342821	0.855673	None
LOC_Os05g24140	8.06105	3.25276	1.53927	2.11318	0.0345852	0.861264	None
LOC_Os07g43560	52.8477	2.11646	1.00168	2.11291	0.0346087	0.861264	None
LOC_Os01g71740	9.25583	3.47387	1.6451	2.11164	0.0347171	0.861775	None
LOC_Os11g29230	40.4982	1.52227	0.720889	2.11166	0.0347152	0.861775	None
LOC_Os04g56470	250.119	0.780044	0.369595	2.11054	0.034812	0.861776	None
LOC_Os03g15920	5094.25	0.76344	0.361982	2.10905	0.0349399	0.861776	None
LOC_Os05g08360	434.242	0.735397	0.348716	2.10887	0.0349559	0.861776	None
LOC_Os03g03390	4289.02	0.551465	0.261279	2.11064	0.0348036	0.861776	None
LOC_Os08g26350	21.0751	-2.13213	1.01082	-2.1093	0.0349186	0.861776	None
LOC_Os10g41100	17.3212	-3.32337	1.57612	-2.10858	0.0349808	0.861776	None
LOC_Os04g39950	464.393	-0.66407	0.315044	-2.10786	0.0350431	0.862227	None
LOC_Os07g11010	484.239	0.775987	0.368362	2.10659	0.0351533	0.862773	None
LOC_Os05g01540	1681.99	-0.799524	0.37945	-2.10706	0.0351123	0.862773	None
LOC_Os04g09260	16.1943	2.24841	1.0676	2.10604	0.0352008	0.862859	None
LOC_Os06g19980	400.926	0.692289	0.328852	2.10517	0.0352765	0.863635	None
LOC_Os06g49680	116.031	1.16246	0.552688	2.10329	0.0354402	0.864407	None
LOC_Os02g18550	2673.09	0.553273	0.263028	2.10348	0.035424	0.864407	None
LOC_Os03g48480	1929.71	-0.566773	0.269462	-2.10335	0.0354355	0.864407	None
LOC_Os05g40820	816.657	0.763635	0.363336	2.10173	0.0355769	0.866663	None
LOC_Os04g54230	141.956	-1.32495	0.631276	-2.09884	0.0358306	0.871759	None
LOC_Os07g08460	879.452	-0.647753	0.308731	-2.09812	0.0358947	0.872236	None
LOC_Os07g40974	3779.07	-0.585214	0.279216	-2.09592	0.0360892	0.873714	None
LOC_Os03g43010	67.5228	-1.24048	0.591809	-2.09609	0.0360746	0.873714	None
LOC_Os05g31160	101.728	-1.45383	0.693502	-2.09636	0.0360504	0.873714	None
LOC_Os02g49230	134.158	-0.910483	0.434547	-2.09525	0.0361489	0.874082	None
LOC_Os10g09850	518.267	-0.658734	0.314702	-2.0932	0.0363315	0.876926	None
LOC_Os09g17146	151.747	-1.04445	0.499041	-2.09292	0.036356	0.876926	None
LOC_Os03g57640	24.9732	1.77838	0.851068	2.08959	0.0366551	0.87801	None
LOC_Os01g19160	35.425	1.74383	0.83445	2.0898	0.036636	0.87801	None
LOC_Os11g11110	193.13	0.814774	0.389599	2.09131	0.0364999	0.87801	None
LOC_Os03g21740	205.536	0.778671	0.372266	2.09171	0.0364647	0.87801	None
LOC_Os01g21144	508.754	-0.873544	0.417922	-2.09021	0.0365993	0.87801	None
LOC_Os03g04080	11.5999	-2.99856	1.43546	-2.08893	0.0367143	0.87801	None
LOC_Os03g60210	20.6486	-3.29532	1.57739	-2.0891	0.036699	0.87801	None
LOC_Os05g11320	518.909	4.23317	2.02736	2.08802	0.0367957	0.878885	None
LOC_Os04g14690	43.8802	2.36535	1.13652	2.08122	0.0374134	0.880356	None
LOC_Os07g46870	22.707	1.87712	0.901862	2.08138	0.0373992	0.880356	None
LOC_Os02g30974	23.4695	1.84136	0.883962	2.08307	0.0372445	0.880356	None
LOC_Os07g20544	58.5993	1.27989	0.615344	2.07996	0.0375295	0.880356	None
LOC_Os01g65730	67.7213	1.13022	0.543419	2.07984	0.0375403	0.880356	None
LOC_Os01g18584	323.219	1.0426	0.50134	2.07964	0.0375589	0.880356	None
LOC_Os02g35180	271.653	1.01336	0.485966	2.08526	0.0370457	0.880356	None
LOC_Os05g30760	142.263	0.943407	0.453852	2.07867	0.0376479	0.880356	None
LOC_Os11g25454	238.707	0.777001	0.373741	2.07898	0.0376191	0.880356	None
LOC_Os08g02850	698.117	0.761468	0.3665	2.07768	0.0377393	0.880356	None
LOC_Os01g09510	487.236	0.70753	0.340525	2.07776	0.0377314	0.880356	None
LOC_Os10g31856	1359.83	0.583573	0.280297	2.08198	0.0373439	0.880356	None
LOC_Os07g08660	1348.8	0.579013	0.278706	2.0775	0.0377552	0.880356	None
LOC_Os11g39220	6082.63	-0.587049	0.281483	-2.08556	0.0370185	0.880356	None
LOC_Os09g24590	4999.09	-0.763693	0.366341	-2.08465	0.0371009	0.880356	None
LOC_Os05g36270	2956.85	-0.848995	0.407547	-2.08319	0.0372343	0.880356	None
LOC_Os02g41670	141.244	-0.939847	0.451345	-2.08233	0.0373127	0.880356	None
LOC_Os08g14490	121.86	-0.956604	0.459925	-2.07991	0.0375336	0.880356	None
LOC_Os02g10690	626.753	-1.04048	0.499313	-2.08383	0.037176	0.880356	None
LOC_Os04g33640	55.446	-1.19954	0.577305	-2.07783	0.0377247	0.880356	None
LOC_Os09g30510	28.2427	2.37211	1.14404	2.07346	0.0381294	0.880907	None
LOC_Os03g62490	154.643	0.978978	0.471873	2.07467	0.0380175	0.880907	None
LOC_Os01g42190	169.711	0.899235	0.433182	2.07588	0.0379049	0.880907	None
LOC_Os01g40250	775.243	0.68291	0.329373	2.07337	0.0381382	0.880907	None
LOC_Os03g42464	2798.87	0.656697	0.316313	2.0761	0.0378847	0.880907	None
LOC_Os12g21798	1100.85	0.605987	0.292138	2.07432	0.0380495	0.880907	None
LOC_Os08g23710	3959.4	0.561695	0.270832	2.07396	0.0380826	0.880907	None
LOC_Os12g15222	941.694	-0.586965	0.283058	-2.07366	0.038111	0.880907	None
LOC_Os02g45170	621.038	0.919474	0.443599	2.07276	0.0381948	0.881177	None
LOC_Os12g32470	79.2367	1.40821	0.680638	2.06895	0.0385508	0.883914	None
LOC_Os12g05080	62.2144	1.19692	0.578489	2.06905	0.0385411	0.883914	None
LOC_Os11g03794	343.887	0.865789	0.418539	2.0686	0.0385839	0.883914	None
LOC_Os06g38970	318.022	0.83277	0.402477	2.06911	0.0385357	0.883914	None
LOC_Os12g44070	256.821	0.832381	0.402256	2.06928	0.0385198	0.883914	None
LOC_Os03g38540	115.936	-0.960295	0.464046	-2.06939	0.0385091	0.883914	None
LOC_Os12g17570	4.27885	5.51453	2.67899	2.05844	0.0395484	0.885324	None
LOC_Os01g56080	69.2743	1.27386	0.618128	2.06083	0.0393189	0.885324	None
LOC_Os05g10930	61.2151	1.16056	0.562364	2.06371	0.0390452	0.885324	None
LOC_Os01g35050	534.327	0.97407	0.473172	2.0586	0.039533	0.885324	None
LOC_Os02g17304	377.699	0.833719	0.404495	2.06114	0.03929	0.885324	None
LOC_Os09g36190	419.669	0.749576	0.363878	2.05996	0.0394021	0.885324	None
LOC_Os01g72240	535.458	0.624441	0.302738	2.06264	0.0391466	0.885324	None
LOC_Os02g52610	2098.7	-0.603058	0.292017	-2.06515	0.0389089	0.885324	None
LOC_Os08g41489	859.001	-0.674737	0.326982	-2.06353	0.0390622	0.885324	None
LOC_Os10g32400	697.227	-0.78756	0.38175	-2.06303	0.0391099	0.885324	None
LOC_Os03g02380	854.79	-0.788591	0.381517	-2.06699	0.0387353	0.885324	None
LOC_Os01g02300	274.569	-1.00238	0.484991	-2.0668	0.0387528	0.885324	None
LOC_Os05g05460	127.754	-1.03664	0.503579	-2.05854	0.0395383	0.885324	None
LOC_Os04g48130	378.511	-1.16671	0.565713	-2.06237	0.0391727	0.885324	None
LOC_Os09g10201	208.111	-1.24242	0.601233	-2.06646	0.0387854	0.885324	None
LOC_Os08g01670	112.289	-1.28968	0.625628	-2.06141	0.0392636	0.885324	None
LOC_Os03g07170	39.9496	-1.4792	0.718394	-2.05903	0.0394911	0.885324	None
LOC_Os07g34280	14.1514	-2.52293	1.22272	-2.06337	0.0390777	0.885324	None
LOC_Os01g44110	16.4163	-2.82001	1.36534	-2.06543	0.0388824	0.885324	None
LOC_Os03g58320	191.175	-4.06121	1.97155	-2.05991	0.0394068	0.885324	None
LOC_Os01g03660	180.384	-0.813007	0.395259	-2.0569	0.0396962	0.88762	None
LOC_Os08g10612	3.88308	5.37042	2.61569	2.05316	0.0400572	0.890689	None
LOC_Os01g62970	1188.69	-0.605792	0.295059	-2.05312	0.0400606	0.890689	None
LOC_Os09g36060	301.423	-0.719462	0.350197	-2.05445	0.0399324	0.890689	None
LOC_Os04g31120	38850.4	-0.800542	0.389875	-2.05333	0.0400407	0.890689	None
LOC_Os04g11390	5634.35	-0.983531	0.478826	-2.05405	0.039971	0.890689	None
LOC_Os05g49640	24.2492	1.80801	0.881165	2.05184	0.0401854	0.892039	None
LOC_Os03g10850	97.3859	-0.972187	0.473876	-2.05156	0.0402122	0.892039	None
LOC_Os02g16940	79.9028	2.01644	0.984344	2.04851	0.0405097	0.892578	None
LOC_Os01g70860	26.2032	1.87997	0.917484	2.04906	0.0404567	0.892578	None
LOC_Os08g16130	35.488	1.50783	0.736037	2.04858	0.0405035	0.892578	None
LOC_Os06g16980	154.017	1.04638	0.51052	2.04964	0.0404	0.892578	None
LOC_Os03g24730	301.49	-0.692666	0.33808	-2.04883	0.040479	0.892578	None
LOC_Os01g23710	400.274	-1.24374	0.606596	-2.05036	0.0403293	0.892578	None
LOC_Os11g14990	56.0182	1.18237	0.577562	2.04717	0.0406416	0.893477	None
LOC_Os11g31620	776.777	0.603655	0.294829	2.04748	0.0406112	0.893477	None
LOC_Os12g05320	55.6068	1.50179	0.73464	2.04425	0.0409284	0.89377	None
LOC_Os11g02750	159.714	1.10394	0.539927	2.04461	0.0408932	0.89377	None
LOC_Os01g58080	282.733	0.711174	0.347831	2.0446	0.0408947	0.89377	None
LOC_Os11g02240	6470.28	-0.836921	0.409336	-2.04458	0.040896	0.89377	None
LOC_Os02g37600	21.4216	-1.79463	0.876951	-2.04644	0.0407134	0.89377	None
LOC_Os02g25640	3.84997	-5.4407	2.66074	-2.04481	0.0408736	0.89377	None
LOC_Os09g31031	45.1481	1.63308	0.800256	2.0407	0.0412807	0.894058	None
LOC_Os07g44640	51.132	1.63288	0.800218	2.04055	0.0412958	0.894058	None
LOC_Os06g51310	111.413	1.30305	0.63883	2.03975	0.0413756	0.894058	None
LOC_Os11g06680	67.5987	1.20944	0.592375	2.04167	0.0411841	0.894058	None
LOC_Os07g31599	202.505	0.758913	0.371528	2.04268	0.0410842	0.894058	None
LOC_Os10g25674	935.843	-0.593142	0.290736	-2.04014	0.0413368	0.894058	None
LOC_Os07g13590	549.202	-0.623546	0.30517	-2.04327	0.0410257	0.894058	None
LOC_Os05g38710	5787.86	-0.633307	0.309964	-2.04316	0.0410367	0.894058	None
LOC_Os01g58220	1005.38	-0.744383	0.364641	-2.04141	0.0412098	0.894058	None
LOC_Os06g36090	2526.13	-0.763637	0.374419	-2.03953	0.0413975	0.894058	None
LOC_Os04g31550	271.127	-1.12434	0.551682	-2.03802	0.0415476	0.896313	None
LOC_Os03g14250	61.9194	-2.02099	0.992099	-2.03708	0.0416416	0.897353	None
LOC_Os11g05010	4.11567	-5.53686	2.71973	-2.03582	0.0417689	0.899108	None
LOC_Os07g48460	42.1416	1.68328	0.827058	2.03527	0.041824	0.899308	None
LOC_Os05g33630	11933	-0.751639	0.369688	-2.03317	0.0420352	0.900884	None
LOC_Os01g61044	1538.51	-1.10013	0.540914	-2.03383	0.0419686	0.900884	None
LOC_Os04g24430	5.63753	-4.42168	2.17476	-2.03319	0.0420337	0.900884	None
LOC_Os12g42150	206.064	0.746646	0.367371	2.0324	0.0421127	0.901562	None
LOC_Os03g01880	165.422	-0.799644	0.393552	-2.03187	0.0421673	0.901745	None
LOC_Os09g07120	455.05	0.671161	0.330774	2.02906	0.0424517	0.902904	None
LOC_Os09g37006	872.76	0.594875	0.293088	2.02968	0.0423892	0.902904	None
LOC_Os05g06770	3869.35	0.549629	0.270823	2.02948	0.0424097	0.902904	None
LOC_Os03g55990	2336.47	-0.725614	0.35751	-2.02963	0.0423938	0.902904	None
LOC_Os01g58550	6.18546	-6.12473	3.01745	-2.02977	0.0423799	0.902904	None
LOC_Os07g07300	100.852	1.21808	0.601659	2.02453	0.0429154	0.90896	None
LOC_Os11g44860	109.175	1.13513	0.560832	2.02402	0.0429684	0.90896	None
LOC_Os07g35540	1909.22	-0.555816	0.274564	-2.02436	0.0429329	0.90896	None
LOC_Os07g06660	2988.62	-0.688464	0.340223	-2.02357	0.0430145	0.90896	None
LOC_Os04g36760	737.892	-0.749777	0.370448	-2.02397	0.0429729	0.90896	None
LOC_Os05g50700	72.5495	-1.26057	0.622379	-2.02541	0.0428253	0.90896	None
LOC_Os03g14500	119.608	-1.37599	0.680133	-2.02312	0.0430609	0.90896	None
LOC_Os12g10510	198.569	-0.812007	0.40156	-2.02213	0.0431627	0.909152	None
LOC_Os02g16909	438.146	-1.37145	0.678121	-2.02243	0.0431323	0.909152	None
LOC_Os08g39500	383.214	0.879785	0.43534	2.02091	0.0432887	0.910161	None
LOC_Os11g47809	10310.8	0.578497	0.286275	2.02077	0.0433034	0.910161	None
LOC_Os05g45090	5.61664	4.38981	2.1777	2.0158	0.0438212	0.910973	None
LOC_Os01g73250	1171.67	3.35755	1.66818	2.0127	0.0441461	0.910973	None
LOC_Os01g55020	21.1088	1.95544	0.969836	2.01626	0.0437728	0.910973	None
LOC_Os03g42230	78.8075	1.63524	0.813298	2.01063	0.0443641	0.910973	None
LOC_Os07g23410	42.6315	1.48745	0.737104	2.01796	0.0435956	0.910973	None
LOC_Os01g33684	282.794	0.880353	0.436928	2.01487	0.0439179	0.910973	None
LOC_Os01g57630	151.834	0.861721	0.428543	2.01081	0.0443451	0.910973	None
LOC_Os12g29660	863.827	0.577388	0.286113	2.01805	0.0435864	0.910973	None
LOC_Os11g10480	1685.18	0.549997	0.272665	2.01712	0.0436831	0.910973	None
LOC_Os12g42850	19233.9	-0.568947	0.282187	-2.01621	0.0437783	0.910973	None
LOC_Os07g38120	2951.11	-0.600414	0.298401	-2.0121	0.0442091	0.910973	None
LOC_Os01g16180	9281.43	-0.600929	0.298383	-2.01395	0.0440144	0.910973	None
LOC_Os03g52450	688.408	-0.604639	0.300601	-2.01144	0.0442795	0.910973	None
LOC_Os08g36320	518.54	-0.619525	0.30774	-2.01315	0.044099	0.910973	None
LOC_Os10g40640	2313.31	-0.893887	0.442933	-2.01811	0.0435799	0.910973	None
LOC_Os02g50130	3285.46	-0.941821	0.468219	-2.0115	0.0442732	0.910973	None
LOC_Os01g58640	909.779	-1.10092	0.54678	-2.01345	0.0440669	0.910973	None
LOC_Os09g27750	393.714	-1.1239	0.558014	-2.0141	0.0439988	0.910973	None
LOC_Os09g29060	53.8583	-1.21003	0.599505	-2.01838	0.0435516	0.910973	None
LOC_Os02g38180	21.9023	-1.85887	0.921697	-2.01679	0.0437176	0.910973	None
LOC_Os01g46400	5.66942	-4.42836	2.19241	-2.01987	0.0433974	0.910973	None
LOC_Os02g04540	4.37738	-5.62579	2.79258	-2.01455	0.0439518	0.910973	None
LOC_Os06g08560	386.634	0.707352	0.35253	2.0065	0.0448025	0.919015	None
LOC_Os04g53380	215.497	0.982383	0.489771	2.0058	0.0448773	0.919573	None
LOC_Os04g52230	403.686	-0.671377	0.33479	-2.00537	0.0449235	0.919573	None
LOC_Os01g17330	3.99207	5.39984	2.70472	1.99645	0.0458851	0.923826	None
LOC_Os03g21510	7.13448	3.68542	1.84337	1.99928	0.0455781	0.923826	None
LOC_Os04g42950	7.13448	3.68542	1.84337	1.99928	0.0455781	0.923826	None
LOC_Os05g51570	12.8956	2.41036	1.20415	2.00171	0.0453161	0.923826	None
LOC_Os01g43851	22.3128	2.05608	1.02934	1.99748	0.0457726	0.923826	None
LOC_Os05g02890	63.5797	1.40447	0.702056	2.00051	0.0454458	0.923826	None
LOC_Os03g04970	219.021	0.936292	0.468477	1.99859	0.0456531	0.923826	None
LOC_Os09g20030	258.248	0.756554	0.378804	1.99722	0.0458018	0.923826	None
LOC_Os08g43510	190.659	0.749835	0.375131	1.99886	0.0456235	0.923826	None
LOC_Os07g31884	1078.03	0.713166	0.356525	2.00032	0.0454654	0.923826	None
LOC_Os07g42300	1089.13	0.618787	0.309866	1.99695	0.0458306	0.923826	None
LOC_Os12g27994	2739.67	-0.725502	0.362321	-2.00237	0.0452447	0.923826	None
LOC_Os02g43850	1804.9	-0.789074	0.3952	-1.99665	0.0458637	0.923826	None
LOC_Os08g06110	16393.9	-0.868028	0.433833	-2.00083	0.0454105	0.923826	None
LOC_Os02g49850	128.644	-0.960353	0.479685	-2.00205	0.0452791	0.923826	None
LOC_Os06g47940	120.059	-0.964575	0.482646	-1.99851	0.0456609	0.923826	None
LOC_Os04g59440	58.676	1.44233	0.722757	1.9956	0.0459775	0.924457	None
LOC_Os03g18890	70.4902	-1.50546	0.754503	-1.99529	0.0460107	0.924457	None
LOC_Os07g28644	295.597	0.753009	0.377997	1.9921	0.0463598	0.930518	None
LOC_Os07g35680	27.3148	1.71848	0.864543	1.98773	0.0468411	0.930925	None
LOC_Os01g67550	34.2107	1.43772	0.723145	1.98816	0.0467944	0.930925	None
LOC_Os06g06400	64.5721	1.24294	0.624752	1.98949	0.0466471	0.930925	None
LOC_Os02g03320	55.303	1.15673	0.581124	1.99051	0.0465345	0.930925	None
LOC_Os02g03730	184.005	0.811042	0.408044	1.98763	0.0468522	0.930925	None
LOC_Os01g66100	655.32	0.744585	0.373945	1.99116	0.046463	0.930925	None
LOC_Os03g26229	314.823	0.66591	0.334846	1.98871	0.0467337	0.930925	None
LOC_Os11g04409	11921.4	-0.574768	0.289028	-1.98863	0.0467425	0.930925	None
LOC_Os04g40630	828.098	-1.13722	0.572154	-1.98761	0.0468548	0.930925	None
LOC_Os03g55350	5.92774	-6.06332	3.04776	-1.98944	0.0466532	0.930925	None
LOC_Os02g54890	1173.17	-1.31366	0.661111	-1.98705	0.0469168	0.931212	None
LOC_Os10g08930	1694.06	0.536123	0.270429	1.98249	0.0474241	0.94033	None
LOC_Os11g02720	61.7255	1.21176	0.611616	1.98125	0.0475632	0.942136	None
LOC_Os08g03630	25.7595	1.68161	0.849597	1.9793	0.0477822	0.943721	None
LOC_Os03g08580	143.159	1.13968	0.575829	1.97919	0.0477945	0.943721	None
LOC_Os01g16290	135.344	0.922031	0.465949	1.97882	0.0478357	0.943721	None
LOC_Os01g26390	181.695	0.830777	0.419645	1.97971	0.0477358	0.943721	None
LOC_Os04g10530	440.639	0.940989	0.476196	1.97605	0.048149	0.948039	None
LOC_Os08g33680	744.916	-0.570858	0.288891	-1.97603	0.0481513	0.948039	None
LOC_Os02g13510	9880.26	0.578478	0.292887	1.97509	0.0482583	0.948242	None
LOC_Os09g21210	240.608	-1.05229	0.532703	-1.97538	0.0482247	0.948242	None
LOC_Os03g08440	2845.26	0.602414	0.305131	1.97428	0.0483497	0.949086	None
LOC_Os02g12939	24.805	2.0314	1.02927	1.97364	0.0484223	0.949413	None
LOC_Os01g17150	224.317	-0.880032	0.445973	-1.97328	0.0484631	0.949413	None
LOC_Os08g35319	48.4896	1.39675	0.708277	1.97205	0.0486044	0.95123	None
LOC_Os01g27449	26.3562	-2.08222	1.05625	-1.97134	0.0486855	0.951868	None
LOC_Os01g72610	670.879	-0.716516	0.363738	-1.96987	0.0488531	0.952295	None
LOC_Os11g02379	474.441	-0.954353	0.484295	-1.9706	0.0487694	0.952295	None
LOC_Os01g54670	624.837	-1.2666	0.642866	-1.97024	0.0488106	0.952295	None
LOC_Os06g19390	142.784	0.838631	0.426021	1.96852	0.0490084	0.953428	None
LOC_Os02g40880	925.058	0.672741	0.341732	1.96862	0.0489964	0.953428	None
LOC_Os11g03760	892.736	-0.771274	0.392011	-1.96748	0.0491279	0.954804	None
LOC_Os01g68790	1422.33	0.553898	0.281656	1.96657	0.0492323	0.955055	None
LOC_Os05g49420	4857.84	-0.754042	0.383439	-1.96652	0.0492382	0.955055	None
LOC_Os02g40770	7.14372	3.69799	1.88761	1.95908	0.0501029	0.956865	None
LOC_Os05g50690	14.2026	2.19399	1.11908	1.96053	0.049934	0.956865	None
LOC_Os12g37100	87.0035	0.951485	0.485667	1.95913	0.0500973	0.956865	None
LOC_Os04g02120	342.882	0.894243	0.455961	1.96122	0.0498528	0.956865	None
LOC_Os12g44110	312.876	0.883165	0.45061	1.95993	0.0500036	0.956865	None
LOC_Os01g37690	612.042	0.754524	0.383956	1.96513	0.0493991	0.956865	None
LOC_Os02g01332	1083.66	0.741677	0.378107	1.96156	0.0498142	0.956865	None
LOC_Os01g05560	369.808	0.644429	0.328614	1.96105	0.0498728	0.956865	None
LOC_Os03g10340	2506.29	0.616571	0.313932	1.96403	0.0495268	0.956865	None
LOC_Os03g14000	2002.63	-0.523077	0.266624	-1.96185	0.0497798	0.956865	None
LOC_Os05g16740	1398.45	-0.631859	0.32241	-1.9598	0.0500192	0.956865	None
LOC_Os10g18340	3339.18	-0.649407	0.330776	-1.96329	0.0496129	0.956865	None
LOC_Os01g09300	2036.08	-0.806424	0.41165	-1.959	0.0501122	0.956865	None
LOC_Os05g50180	71.5987	-1.26152	0.643767	-1.95959	0.0500443	0.956865	None
LOC_Os08g10304	65.3671	-1.66811	0.851412	-1.95922	0.0500865	0.956865	None
LOC_Os09g27890	8.78606	-5.06004	2.57958	-1.96157	0.0498122	0.956865	None
LOC_Os03g61829	484.279	-1.05293	0.537768	-1.95797	0.050234	0.957326	None
LOC_Os01g66720	5.0794	-4.37711	2.2354	-1.95809	0.0502196	0.957326	None
LOC_Os04g47360	114.901	1.06129	0.542542	1.95614	0.0504482	0.958493	None
LOC_Os05g28510	372.175	0.810357	0.414339	1.95578	0.0504907	0.958493	None
LOC_Os01g39770	2521.32	-0.727134	0.371629	-1.95661	0.0503931	0.958493	None
LOC_Os03g56610	294.762	-1.02349	0.523238	-1.95606	0.0504577	0.958493	None
LOC_Os03g30830	3.54468	5.23621	2.67927	1.95434	0.050661	0.959868	None
LOC_Os06g51520	218.783	-0.826853	0.423081	-1.95436	0.0506585	0.959868	None
LOC_Os05g03210	28.3236	1.56659	0.802648	1.95178	0.0509644	0.960452	None
LOC_Os05g50815	37.7025	1.43161	0.733196	1.95257	0.0508709	0.960452	None
LOC_Os06g44540	52.7375	1.34594	0.689716	1.95145	0.0510041	0.960452	None
LOC_Os05g40270	21183.3	0.587756	0.30113	1.95183	0.0509579	0.960452	None
LOC_Os05g33100	1507.63	-0.541705	0.277701	-1.95068	0.0510957	0.960452	None
LOC_Os01g04900	1619.45	-0.572185	0.29305	-1.95252	0.0508771	0.960452	None
LOC_Os07g42960	1605.79	-0.64581	0.331117	-1.9504	0.0511284	0.960452	None
LOC_Os09g20390	1223.58	-0.702542	0.360211	-1.95036	0.0511327	0.960452	None
LOC_Os04g03920	311.524	-1.34178	0.686921	-1.95333	0.0507807	0.960452	None
LOC_Os04g56120	93.8127	1.54793	0.793929	1.94971	0.0512109	0.961	None
LOC_Os07g03730	2195.68	0.684581	0.351376	1.94829	0.0513806	0.963264	None
LOC_Os08g07970	188.895	0.906924	0.465725	1.94734	0.0514945	0.963556	None
LOC_Os03g56370	5.67001	-5.99919	3.0804	-1.94753	0.0514707	0.963556	None
LOC_Os02g03600	148.312	-0.855683	0.439975	-1.94484	0.0517939	0.967207	None
LOC_Os01g41990	297.61	-0.98619	0.507174	-1.94448	0.0518376	0.967207	None
LOC_Os12g12580	16.1666	-2.7968	1.43805	-1.94486	0.0517923	0.967207	None
LOC_Os01g26039	147.722	-1.03867	0.534423	-1.94354	0.0519515	0.968411	None
LOC_Os02g58250	168.321	0.764961	0.393831	1.94236	0.0520935	0.970137	None
LOC_Os11g38640	3.59623	-5.34228	2.75118	-1.94182	0.0521591	0.970436	None
LOC_Os07g31830	107.758	0.871342	0.449046	1.94043	0.0523273	0.972643	None
LOC_Os03g24460	433.28	0.629826	0.325	1.93792	0.0526324	0.973372	None
LOC_Os05g04584	966.311	0.619552	0.319707	1.93787	0.0526388	0.973372	None
LOC_Os10g41200	9402.07	-0.512519	0.264398	-1.93843	0.0525702	0.973372	None
LOC_Os10g37830	3003.4	-0.682758	0.352361	-1.93766	0.0526644	0.973372	None
LOC_Os06g05804	106.746	-0.8734	0.450363	-1.93933	0.0524616	0.973372	None
LOC_Os07g11110	73.3675	-1.20498	0.621561	-1.93864	0.0525453	0.973372	None
LOC_Os01g11860	32.9016	2.03901	1.0575	1.92815	0.0538365	0.975724	None
LOC_Os01g37490	24.3529	1.6464	0.851457	1.93363	0.0531587	0.975724	None
LOC_Os01g01680	57.3641	1.52571	0.790043	1.93117	0.0534616	0.975724	None
LOC_Os01g43750	49.7355	1.38685	0.719255	1.92817	0.0538336	0.975724	None
LOC_Os01g70520	84.3228	1.20755	0.623985	1.93523	0.0529621	0.975724	None
LOC_Os01g60910	67.4826	1.12782	0.584915	1.92818	0.0538322	0.975724	None
LOC_Os01g53420	144.274	0.963312	0.497887	1.9348	0.053015	0.975724	None
LOC_Os08g10300	1201.57	0.943744	0.488796	1.93075	0.0535135	0.975724	None
LOC_Os04g49890	328.985	0.936079	0.484924	1.93036	0.0535621	0.975724	None
LOC_Os07g49040	121.574	0.900613	0.466354	1.93118	0.0534608	0.975724	None
LOC_Os09g32500	121.63	0.847606	0.438326	1.93373	0.0531458	0.975724	None
LOC_Os03g63900	1129.66	0.794383	0.410626	1.93456	0.0530438	0.975724	None
LOC_Os02g14090	219.414	0.783874	0.406006	1.9307	0.0535207	0.975724	None
LOC_Os05g38520	4201.73	0.583645	0.30269	1.9282	0.0538308	0.975724	None
LOC_Os09g38130	2517.17	-0.532288	0.275168	-1.93441	0.053063	0.975724	None
LOC_Os11g39320	447.178	-0.606116	0.314065	-1.9299	0.0536189	0.975724	None
LOC_Os05g36930	2090.92	-0.704221	0.364775	-1.93057	0.0535368	0.975724	None
LOC_Os09g06464	492.807	-0.724796	0.375053	-1.93252	0.0532954	0.975724	None
LOC_Os03g17600	297.13	-0.980923	0.507863	-1.93147	0.0534249	0.975724	None
LOC_Os02g28170	35.4018	-1.46544	0.759115	-1.93046	0.0535502	0.975724	None
LOC_Os08g38270	6.13024	-4.66251	2.41727	-1.92883	0.0537515	0.975724	None
LOC_Os03g17700	2762.79	-0.967316	0.502	-1.92693	0.0539889	0.977583	None
LOC_Os05g09440	217.184	-0.750761	0.389804	-1.926	0.0541048	0.978778	None
LOC_Os05g37950	1252.1	0.684374	0.355573	1.92471	0.0542661	0.980162	None
LOC_Os04g38530	1064.93	0.63587	0.330393	1.92459	0.0542813	0.980162	None
LOC_Os07g40290	36.8661	1.38485	0.720277	1.92267	0.0545219	0.981795	None
LOC_Os05g49030	1749.12	0.533672	0.277544	1.92284	0.0545002	0.981795	None
LOC_Os04g51580	837.873	-0.61884	0.321774	-1.92322	0.054453	0.981795	None
LOC_Os02g11640	17.8195	1.86672	0.972272	1.91995	0.0548636	0.983957	None
LOC_Os07g09190	75.835	1.34793	0.701858	1.92052	0.0547924	0.983957	None
LOC_Os03g15033	577.84	-0.677954	0.353084	-1.92009	0.0548462	0.983957	None
LOC_Os06g50330	823.104	-1.05095	0.547448	-1.91972	0.0548929	0.983957	None
LOC_Os01g45720	198.524	-1.26002	0.655938	-1.92095	0.0547384	0.983957	None
LOC_Os01g01510	770.411	0.640326	0.333738	1.91865	0.0550288	0.984594	None
LOC_Os04g55420	271.449	-0.709825	0.369898	-1.91897	0.0549875	0.984594	None
LOC_Os04g39700	1210.99	0.552507	0.288292	1.91648	0.0553036	0.988608	None
LOC_Os05g03400	5.12911	4.25234	2.22768	1.90886	0.05628	0.990617	None
LOC_Os08g10330	13.85	2.5372	1.32791	1.91067	0.0560465	0.990617	None
LOC_Os03g62480	16.5743	1.99702	1.04534	1.91039	0.0560825	0.990617	None
LOC_Os09g16540	31.5109	1.71028	0.895717	1.9094	0.05621	0.990617	None
LOC_Os12g42960	28.9253	1.68271	0.881955	1.90793	0.0564009	0.990617	None
LOC_Os08g03002	67.357	1.17711	0.616443	1.90952	0.0561955	0.990617	None
LOC_Os03g44660	61.4782	1.11751	0.585284	1.90935	0.056217	0.990617	None
LOC_Os05g42210	218.135	0.826314	0.43184	1.91347	0.0556877	0.990617	None
LOC_Os11g16470	349.599	0.716634	0.375488	1.90854	0.0563215	0.990617	None
LOC_Os03g29460	1607.48	0.512319	0.26801	1.91157	0.0559318	0.990617	None
LOC_Os08g30730	4594.75	-0.542377	0.284305	-1.90773	0.0564263	0.990617	None
LOC_Os12g31480	413.737	-0.622027	0.325105	-1.91332	0.0557077	0.990617	None
LOC_Os07g47590	1811.84	-0.65364	0.341766	-1.91254	0.0558072	0.990617	None
LOC_Os10g33720	268.976	-0.660285	0.345245	-1.91251	0.055811	0.990617	None
LOC_Os07g06644	3638.97	-0.742357	0.387825	-1.91416	0.0556001	0.990617	None
LOC_Os03g48170	1934.2	-0.76167	0.397947	-1.914	0.0556205	0.990617	None
LOC_Os02g53530	204.644	-0.957225	0.500058	-1.91423	0.0555914	0.990617	None
LOC_Os06g49120	258.737	-1.20524	0.631686	-1.90798	0.0563941	0.990617	None
LOC_Os05g41590	376.591	-1.26449	0.662229	-1.90944	0.0562056	0.990617	None
LOC_Os12g14220	11.4183	-2.29019	1.19977	-1.90885	0.0562818	0.990617	None
LOC_Os05g04680	8.27061	-4.96832	2.60489	-1.90731	0.056481	0.99069	None
LOC_Os02g40530	131.487	-0.895712	0.469966	-1.90591	0.0566624	0.992098	None
LOC_Os04g57200	6101.39	-0.927771	0.486724	-1.90616	0.0566301	0.992098	None
LOC_Os03g50220	73.8656	-1.16317	0.61046	-1.9054	0.0567283	0.992365	None
LOC_Os04g51090	17.8278	1.98576	1.0426	1.90461	0.0568303	0.993264	None
LOC_Os04g53210	252.323	0.789388	0.414554	1.90419	0.0568859	0.993351	None
LOC_Os06g40020	3.52747	5.23445	2.7513	1.90253	0.0571014	0.995786	None
LOC_Os01g60920	44.7503	1.45398	0.764466	1.90195	0.0571777	0.995786	None
LOC_Os02g57060	265.41	-0.869054	0.456857	-1.90225	0.057139	0.995786	None
LOC_Os09g08450	43.2818	8.84523	4.78596	1.84816	0.064579	0.99989	None
LOC_Os07g02430	31.1794	8.37266	4.78644	1.74925	0.0802482	0.99989	None
LOC_Os01g38650	30.9729	8.36308	4.78645	1.74724	0.0805955	0.99989	None
LOC_Os03g12150	5.33996	5.82148	3.15397	1.84577	0.0649262	0.99989	None
LOC_Os07g43400	5.05891	5.74337	3.19663	1.7967	0.0723837	0.99989	None
LOC_Os04g56930	4.54269	5.59922	3.24414	1.72595	0.0843564	0.99989	None
LOC_Os07g48800	4.54269	5.59922	3.24414	1.72595	0.0843564	0.99989	None
LOC_Os07g30590	24.8728	5.58462	4.67775	1.19387	0.23253	0.99989	None
LOC_Os04g41280	3.86014	5.35055	2.90243	1.84347	0.0652597	0.99989	None
LOC_Os01g25270	3.79131	5.34058	2.87162	1.85978	0.0629172	0.99989	None
LOC_Os05g36240	3.51026	5.22771	3.48752	1.49898	0.133879	0.99989	None
LOC_Os07g36360	3.20627	5.08813	2.7832	1.82816	0.0675262	0.99989	None
LOC_Os04g41250	3.17185	5.08339	3.00412	1.69214	0.0906192	0.99989	None
LOC_Os05g05510	3.14891	5.05801	2.87987	1.75633	0.0790315	0.99989	None
LOC_Os07g26540	3.09729	5.04735	3.62189	1.39357	0.163448	0.99989	None
LOC_Os07g41170	3.09729	5.04735	3.62189	1.39357	0.163448	0.99989	None
LOC_Os02g32900	2.92522	4.95665	2.86826	1.7281	0.0839698	0.99989	None
LOC_Os12g27470	2.86786	4.92342	2.95869	1.66405	0.0961018	0.99989	None
LOC_Os05g50410	2.83345	4.91926	2.98805	1.64631	0.0997001	0.99989	None
LOC_Os03g48810	2.7933	4.88708	2.94618	1.65878	0.0971592	0.99989	None
LOC_Os01g54620	2.71873	4.84998	2.95088	1.64357	0.100264	0.99989	None
LOC_Os07g30950	2.68432	4.84113	3.78963	1.27747	0.201437	0.99989	None
LOC_Os11g41650	2.64417	4.81201	2.97019	1.6201	0.105211	0.99989	None
LOC_Os06g21230	2.62696	4.80985	3.05613	1.57384	0.115525	0.99989	None
LOC_Os05g41420	2.58681	4.77503	3.05243	1.56434	0.117738	0.99989	None
LOC_Os11g02130	2.5696	4.77303	3.00431	1.58873	0.112122	0.99989	None
LOC_Os02g51970	2.52946	4.74207	3.90077	1.21568	0.224108	0.99989	None
LOC_Os10g33540	2.52946	4.74207	3.90077	1.21568	0.224108	0.99989	None
LOC_Os12g37510	2.52946	4.74207	3.90077	1.21568	0.224108	0.99989	None
LOC_Os03g37470	2.51225	4.7348	3.04808	1.55337	0.120335	0.99989	None
LOC_Os07g48620	2.51225	4.7348	3.04808	1.55337	0.120335	0.99989	None
LOC_Os01g66650	2.47783	4.72578	3.88927	1.21508	0.224336	0.99989	None
LOC_Os04g32610	2.47783	4.72578	3.88927	1.21508	0.224336	0.99989	None
LOC_Os05g25370	2.47783	4.72578	3.88927	1.21508	0.224336	0.99989	None
LOC_Os07g46920	2.45489	4.6969	3.26438	1.43883	0.150198	0.99989	None
LOC_Os06g39515	2.36312	4.65125	3.0947	1.50297	0.132846	0.99989	None
LOC_Os01g10504	2.30576	4.60966	3.16549	1.45623	0.14533	0.99989	None
LOC_Os04g48200	2.28855	4.60759	3.14586	1.46465	0.143016	0.99989	None
LOC_Os04g52280	2.27134	4.60038	4.00323	1.14917	0.250487	0.99989	None
LOC_Os12g06230	2.27134	4.60038	4.00323	1.14917	0.250487	0.99989	None
LOC_Os04g15800	2.24841	4.57195	4.05481	1.12754	0.259515	0.99989	None
LOC_Os04g25490	2.24841	4.57195	4.05481	1.12754	0.259515	0.99989	None
LOC_Os08g28870	2.2312	4.56459	3.17238	1.43885	0.150192	0.99989	None
LOC_Os08g34380	2.2312	4.56459	3.17238	1.43885	0.150192	0.99989	None
LOC_Os01g45110	2.21399	4.5624	3.22455	1.41489	0.1571	0.99989	None
LOC_Os08g05310	2.21399	4.5624	3.22455	1.41489	0.1571	0.99989	None
LOC_Os07g44910	2.13942	4.51528	3.35978	1.34392	0.178974	0.99989	None
LOC_Os01g06140	2.09928	4.47272	3.31411	1.3496	0.177145	0.99989	None
LOC_Os11g04150	2.08207	4.47031	3.25096	1.37508	0.169108	0.99989	None
LOC_Os03g13140	2.06486	4.46302	4.13449	1.07946	0.280382	0.99989	None
LOC_Os09g25660	2.06486	4.46302	4.13449	1.07946	0.280382	0.99989	None
LOC_Os01g44090	2.02471	4.42293	3.30534	1.33812	0.180859	0.99989	None
LOC_Os03g07270	2.02471	4.42293	3.30534	1.33812	0.180859	0.99989	None
LOC_Os06g40780	2.02471	4.42293	3.30534	1.33812	0.180859	0.99989	None
LOC_Os09g09210	2.02471	4.42293	3.30534	1.33812	0.180859	0.99989	None
LOC_Os11g04170	2.02471	4.42293	3.30534	1.33812	0.180859	0.99989	None
LOC_Os04g19750	2.0075	4.42063	3.33009	1.32748	0.184351	0.99989	None
LOC_Os05g49730	2.0075	4.42063	3.33009	1.32748	0.184351	0.99989	None
LOC_Os10g13970	2.0075	4.42063	3.33009	1.32748	0.184351	0.99989	None
LOC_Os01g54030	1.96735	4.37908	4.24156	1.03242	0.301874	0.99989	None
LOC_Os09g26350	1.96735	4.37908	4.24156	1.03242	0.301874	0.99989	None
LOC_Os03g38170	1.93294	4.36873	3.46773	1.25982	0.207733	0.99989	None
LOC_Os01g43720	1.87558	4.31855	3.37591	1.27922	0.200819	0.99989	None
LOC_Os01g11150	1.85837	4.31116	4.28933	1.00509	0.314853	0.99989	None
LOC_Os03g03810	1.85837	4.31116	4.28933	1.00509	0.314853	0.99989	None
LOC_Os03g21780	1.85837	4.31116	4.28933	1.00509	0.314853	0.99989	None
LOC_Os03g58380	1.85837	4.31116	4.28933	1.00509	0.314853	0.99989	None
LOC_Os12g32620	1.85837	4.31116	4.28933	1.00509	0.314853	0.99989	None
LOC_Os08g30210	1.81822	4.26589	3.47414	1.2279	0.219485	0.99989	None
LOC_Os01g48130	1.80102	4.26335	3.45589	1.23365	0.217334	0.99989	None
LOC_Os06g06970	1.80102	4.26335	3.45589	1.23365	0.217334	0.99989	None
LOC_Os07g10550	1.80102	4.26335	3.45589	1.23365	0.217334	0.99989	None
LOC_Os10g27470	5.09469	4.252	2.29767	1.85057	0.0642313	0.99989	None
LOC_Os08g05820	5.01439	4.21174	2.346	1.79528	0.0726083	0.99989	None
LOC_Os08g28000	1.74366	4.20846	3.48271	1.20839	0.226898	0.99989	None
LOC_Os08g37470	1.74366	4.20846	3.48271	1.20839	0.226898	0.99989	None
LOC_Os10g06740	1.74366	4.20846	3.48271	1.20839	0.226898	0.99989	None
LOC_Os01g37090	1.72645	4.20554	3.59643	1.16937	0.242256	0.99989	None
LOC_Os01g27890	4.83085	4.16768	2.27381	1.83291	0.0668162	0.99989	None
LOC_Os01g10930	1.6863	4.15645	4.47582	0.928645	0.353073	0.99989	None
LOC_Os01g38670	1.6863	4.15645	4.47582	0.928645	0.353073	0.99989	None
LOC_Os01g42294	1.6863	4.15645	4.47582	0.928645	0.353073	0.99989	None
LOC_Os02g44235	1.6863	4.15645	4.47582	0.928645	0.353073	0.99989	None
LOC_Os03g61740	1.6863	4.15645	4.47582	0.928645	0.353073	0.99989	None
LOC_Os07g06560	1.6863	4.15645	4.47582	0.928645	0.353073	0.99989	None
LOC_Os12g35470	1.6863	4.15645	4.47582	0.928645	0.353073	0.99989	None
LOC_Os02g10110	1.6691	4.14889	3.52739	1.17619	0.239518	0.99989	None
LOC_Os02g49960	1.6691	4.14889	3.52739	1.17619	0.239518	0.99989	None
LOC_Os06g44410	1.6691	4.14889	3.52739	1.17619	0.239518	0.99989	None
LOC_Os04g11660	1.65189	4.1414	4.47382	0.925695	0.354605	0.99989	None
LOC_Os01g70340	1.61174	4.08989	3.71307	1.10149	0.270685	0.99989	None
LOC_Os10g02500	1.61174	4.08989	3.71307	1.10149	0.270685	0.99989	None
LOC_Os05g39540	1.59453	4.08675	3.60832	1.13259	0.257386	0.99989	None
LOC_Os05g41080	4.5498	4.07755	2.32134	1.75655	0.078995	0.99989	None
LOC_Os07g46680	4.53259	4.07617	2.44647	1.66614	0.0956853	0.99989	None
LOC_Os02g01290	1.51997	4.02145	3.7533	1.07144	0.28397	0.99989	None
LOC_Os04g37640	1.51997	4.02145	3.7533	1.07144	0.28397	0.99989	None
LOC_Os05g33220	1.51997	4.02145	3.7533	1.07144	0.28397	0.99989	None
LOC_Os08g01030	1.51997	4.02145	3.7533	1.07144	0.28397	0.99989	None
LOC_Os09g35700	1.51997	4.02145	3.7533	1.07144	0.28397	0.99989	None
LOC_Os03g22170	4.39494	4.00946	2.60129	1.54134	0.123235	0.99989	None
LOC_Os01g42040	4.26875	3.98136	2.37793	1.67429	0.0940731	0.99989	None
LOC_Os10g20450	4.30316	3.98112	2.36096	1.68623	0.0917514	0.99989	None
LOC_Os03g18779	258.042	3.96992	2.77151	1.4324	0.152028	0.99989	None
LOC_Os04g38360	1.46261	3.95655	3.71599	1.06474	0.286995	0.99989	None
LOC_Os03g02400	4.19418	3.95599	2.42411	1.63193	0.102693	0.99989	None
LOC_Os09g30230	4.2286	3.95596	2.35453	1.68015	0.0929276	0.99989	None
LOC_Os01g10195	1.4454	3.94893	4.69837	0.840488	0.400635	0.99989	None
LOC_Os03g45250	1.4454	3.94893	4.69837	0.840488	0.400635	0.99989	None
LOC_Os04g43230	1.4454	3.94893	4.69837	0.840488	0.400635	0.99989	None
LOC_Os05g45200	1.4454	3.94893	4.69837	0.840488	0.400635	0.99989	None
LOC_Os07g39740	1.4454	3.94893	4.69837	0.840488	0.400635	0.99989	None
LOC_Os11g38050	1.4454	3.94893	4.69837	0.840488	0.400635	0.99989	None
LOC_Os10g26690	4.07947	3.90464	2.36221	1.65296	0.0983398	0.99989	None
LOC_Os01g15830	1.40525	3.89314	4.78191	0.814139	0.415565	0.99989	None
LOC_Os01g64900	1.40525	3.89314	4.78191	0.814139	0.415565	0.99989	None
LOC_Os03g02650	1.40525	3.89314	4.78191	0.814139	0.415565	0.99989	None
LOC_Os04g01960	1.40525	3.89314	4.78191	0.814139	0.415565	0.99989	None
LOC_Os04g59540	1.40525	3.89314	4.78191	0.814139	0.415565	0.99989	None
LOC_Os06g10730	1.40525	3.89314	4.78191	0.814139	0.415565	0.99989	None
LOC_Os06g13140	1.40525	3.89314	4.78191	0.814139	0.415565	0.99989	None
LOC_Os08g36610	1.40525	3.89314	4.78191	0.814139	0.415565	0.99989	None
LOC_Os11g03650	1.40525	3.89314	4.78191	0.814139	0.415565	0.99989	None
LOC_Os01g41730	1.38804	3.8854	3.79748	1.02315	0.306235	0.99989	None
LOC_Os04g56950	1.38804	3.8854	3.79748	1.02315	0.306235	0.99989	None
LOC_Os11g14525	1.38804	3.8854	3.79748	1.02315	0.306235	0.99989	None
LOC_Os11g34970	1.38804	3.8854	3.79748	1.02315	0.306235	0.99989	None
LOC_Os02g21330	4.0049	3.87834	2.37662	1.63187	0.102707	0.99989	None
LOC_Os05g02980	4.0049	3.87834	2.37662	1.63187	0.102707	0.99989	None
LOC_Os05g45170	4.00889	3.87297	2.37624	1.62987	0.103128	0.99989	None
LOC_Os03g12260	3.97049	3.87242	3.00417	1.28901	0.197393	0.99989	None
LOC_Os02g28970	3.96476	3.85182	2.49148	1.546	0.122105	0.99989	None
LOC_Os11g41870	3.9074	3.83097	3.05593	1.25362	0.209981	0.99989	None
LOC_Os02g47420	1.33069	3.81375	3.96055	0.962934	0.335581	0.99989	None
LOC_Os04g39650	1.33069	3.81375	3.96055	0.962934	0.335581	0.99989	None
LOC_Os02g48140	1.31348	3.8103	3.94771	0.965194	0.334448	0.99989	None
LOC_Os04g52590	1.31348	3.8103	3.94771	0.965194	0.334448	0.99989	None
LOC_Os06g02110	1.31348	3.8103	3.94771	0.965194	0.334448	0.99989	None
LOC_Os06g04810	1.31348	3.8103	3.94771	0.965194	0.334448	0.99989	None
LOC_Os06g37280	1.31348	3.8103	3.94771	0.965194	0.334448	0.99989	None
LOC_Os09g31019	1.31348	3.8103	3.94771	0.965194	0.334448	0.99989	None
LOC_Os01g64290	3.57472	3.70869	2.50632	1.47973	0.138944	0.99989	None
LOC_Os05g04750	3.59193	3.70836	2.44778	1.51499	0.129775	0.99989	None
LOC_Os08g09720	3.51737	3.67824	2.46693	1.49102	0.135957	0.99989	None
LOC_Os01g71700	10.5526	3.67042	2.01472	1.8218	0.0684847	0.99989	None
LOC_Os08g43120	34.7664	3.66715	2.97025	1.23463	0.21697	0.99989	None
LOC_Os11g14910	3.46001	3.64665	2.48408	1.46801	0.142102	0.99989	None
LOC_Os06g41670	3.42958	3.63926	2.68358	1.35612	0.175061	0.99989	None
LOC_Os05g18670	3.40664	3.609	2.5706	1.40396	0.160332	0.99989	None
LOC_Os03g55020	3.34928	3.58117	3.16763	1.13055	0.258245	0.99989	None
LOC_Os03g17164	3.33208	3.57636	2.54625	1.40456	0.160153	0.99989	None
LOC_Os10g20610	6.57238	3.55822	1.88449	1.88816	0.0590044	0.99989	None
LOC_Os11g26950	3.21911	3.54897	2.71878	1.30535	0.191773	0.99989	None
LOC_Os01g38580	3.2403	3.54415	2.53541	1.39786	0.162155	0.99989	None
LOC_Os11g37940	6.40955	3.53031	2.62263	1.3461	0.178271	0.99989	None
LOC_Os09g10340	6.28909	3.51364	2.58999	1.35662	0.174902	0.99989	None
LOC_Os10g42130	3.08719	3.48149	2.64427	1.31661	0.187968	0.99989	None
LOC_Os08g43500	3.1044	3.4811	2.55385	1.36308	0.172858	0.99989	None
LOC_Os11g08380	3.1216	3.48061	2.62072	1.32811	0.184141	0.99989	None
LOC_Os01g24010	9.09522	3.45629	2.05921	1.67846	0.0932583	0.99989	None
LOC_Os03g38800	6.17662	3.45543	1.98416	1.74151	0.081595	0.99989	None
LOC_Os11g37040	3.04704	3.44482	2.60095	1.32445	0.185355	0.99989	None
LOC_Os01g42070	2.95527	3.40962	2.62146	1.30066	0.193376	0.99989	None
LOC_Os07g32550	2.97247	3.40846	2.59771	1.3121	0.189486	0.99989	None
LOC_Os03g17300	5.87038	3.39442	1.95449	1.73673	0.0824351	0.99989	None
LOC_Os10g18260	2.8807	3.37215	2.68685	1.25506	0.209458	0.99989	None
LOC_Os10g39390	2.9019	3.36506	2.60669	1.29093	0.196727	0.99989	None
LOC_Os12g41170	5.72125	3.35644	1.96538	1.70778	0.0876768	0.99989	None
LOC_Os12g14540	5.64669	3.3371	1.97765	1.68741	0.0915242	0.99989	None
LOC_Os04g49970	2.82335	3.33335	2.63096	1.26697	0.205167	0.99989	None
LOC_Os04g52550	5.53198	3.29793	2.01594	1.63592	0.101856	0.99989	None
LOC_Os12g01770	2.75277	3.2877	2.66991	1.23139	0.218177	0.99989	None
LOC_Os10g25040	5.45741	3.2776	2.0104	1.63032	0.103033	0.99989	None
LOC_Os05g37225	2.69142	3.25252	2.66992	1.21821	0.223145	0.99989	None
LOC_Os11g06240	5.30828	3.23633	2.01382	1.60706	0.108042	0.99989	None
LOC_Os01g72630	5.16713	3.1807	2.03864	1.5602	0.118712	0.99989	None
LOC_Os08g08970	2.52907	3.15528	3.36178	0.938572	0.34795	0.99989	None
LOC_Os01g36660	2.50215	3.12878	3.41025	0.917463	0.3589	0.99989	None
LOC_Os01g55420	2.46773	3.12474	2.79048	1.11978	0.262806	0.99989	None
LOC_Os02g12250	2.46773	3.12474	2.79048	1.11978	0.262806	0.99989	None
LOC_Os09g25190	2.46773	3.12474	2.79048	1.11978	0.262806	0.99989	None
LOC_Os03g11040	2.48494	3.12296	2.74389	1.13815	0.255058	0.99989	None
LOC_Os07g37480	2.50613	3.11993	3.40917	0.915157	0.360109	0.99989	None
LOC_Os07g48170	4.78633	3.08111	2.2478	1.37072	0.170462	0.99989	None
LOC_Os07g39360	2.41037	3.07777	2.75838	1.11579	0.264512	0.99989	None
LOC_Os09g27940	2.41037	3.07777	2.75838	1.11579	0.264512	0.99989	None
LOC_Os03g42290	4.71401	3.02166	2.19299	1.37787	0.168243	0.99989	None
LOC_Os01g72160	2.26124	2.98293	2.85526	1.04471	0.296155	0.99989	None
LOC_Os01g72150	2.27845	2.98058	2.83541	1.0512	0.293167	0.99989	None
LOC_Os01g08520	2.26523	2.97575	2.85426	1.04256	0.29715	0.99989	None
LOC_Os01g53240	2.26523	2.97575	2.85426	1.04256	0.29715	0.99989	None
LOC_Os02g15460	65.0478	2.95372	3.16808	0.932337	0.351162	0.99989	None
LOC_Os05g39980	4.4731	2.94725	2.13754	1.37881	0.167954	0.99989	None
LOC_Os01g27170	2.2211	2.93561	3.52285	0.833307	0.404672	0.99989	None
LOC_Os01g43274	2.2211	2.93561	3.52285	0.833307	0.404672	0.99989	None
LOC_Os05g46690	2.18668	2.93228	2.9719	0.98667	0.323805	0.99989	None
LOC_Os02g40010	2.20389	2.93059	2.8412	1.03146	0.302324	0.99989	None
LOC_Os05g13360	2.22508	2.92649	3.52149	0.831037	0.405952	0.99989	None
LOC_Os02g41480	4.43296	2.92174	2.22439	1.3135	0.189014	0.99989	None
LOC_Os01g59730	6.55431	2.91936	1.87665	1.55562	0.119798	0.99989	None
LOC_Os03g08600	6.50492	2.89067	1.73157	1.66939	0.0950405	0.99989	None
LOC_Os04g11040	2.12932	2.87905	2.87151	1.00263	0.316041	0.99989	None
LOC_Os05g35430	2.12932	2.87905	2.87151	1.00263	0.316041	0.99989	None
LOC_Os02g37380	4.22423	2.87831	2.83937	1.01372	0.310718	0.99989	None
LOC_Os09g36690	2.14653	2.87768	3.02218	0.952188	0.341002	0.99989	None
LOC_Os12g34094	2.14653	2.87768	3.02218	0.952188	0.341002	0.99989	None
LOC_Os01g59570	2.11211	2.87541	3.53408	0.813623	0.415861	0.99989	None
LOC_Os02g47480	2.11211	2.87541	3.53408	0.813623	0.415861	0.99989	None
LOC_Os07g26480	2.11211	2.87541	3.53408	0.813623	0.415861	0.99989	None
LOC_Os08g05780	2.15052	2.86995	3.02104	0.949988	0.342119	0.99989	None
LOC_Os03g10150	2.1161	2.86627	3.53257	0.811383	0.417146	0.99989	None
LOC_Os08g24750	2.1161	2.86627	3.53257	0.811383	0.417146	0.99989	None
LOC_Os05g30680	4.20528	2.84801	1.97755	1.44018	0.149818	0.99989	None
LOC_Os01g62130	10.3656	2.84028	1.58726	1.78942	0.0735466	0.99989	None
LOC_Os01g42120	12.4547	2.8397	1.50462	1.88732	0.0591175	0.99989	None
LOC_Os09g21290	4.10952	2.82909	2.22666	1.27056	0.203887	0.99989	None
LOC_Os02g58210	2.07197	2.82265	2.95503	0.955203	0.339475	0.99989	None
LOC_Os10g23090	2.07197	2.82265	2.95503	0.955203	0.339475	0.99989	None
LOC_Os07g40020	2.05874	2.8181	2.93031	0.961707	0.336197	0.99989	None
[truncated: 22,728 more rows]

## Sheet: RNAi_CK vs RNAi_TH12
gene id	baseMean	log2FoldChange	lfcSE	stat	pvalue	padj	significant
[truncated: 24,073 more rows]
