# Supplementary material for: The OsSGS3-tasiRNA-OsARF3 module orchestrates abiotic-biotic stress response trade-off in rice
Source: Nat Commun. 2023 Jul 24;14:4441. doi: 10.1038/s41467-023-40176-2 (PMC10366173; doi:10.1038/s41467-023-40176-2)
Supplement: Supplementary file 9 — Supplementary Data 6 [file 41467_2023_40176_MOESM9_ESM.xlsx]

## Sheet: Sheet1
Supplemental Data 6. Primers used in this study.
Name	Sequence	Application
OsSGS3a_gDNA_F3	GGTCGACTCTAGAGGATCCGTCCGCTTCGGCTTCTCT	CRISPR/Cas9
OsSGS3a_gDNA_R3	GATCCAAGGGCGAATTGGGTACCTGTCGAAGGCGAGGTGGAGG
OsSGS3b_gDNA_F3	GGTCGACTCTAGAGGATCCGTTTCCACACCACCATTGGTCAAG
OsSGS3b_gDNA_R3	GATCCAAGGGCGAATTGGGTACCAGGGCTGGACGGTTGG
OsSGS3a CRI_U3F	GGCATATGGTCCAAATGGGCACCG
OsSGS3a CRI_U3R	AAACCGGTGCCCATTTGGACCATA
OsSGS3a CRI_U6aF	GCCGGGTGCAGTCACAACTCCGTG
OsSGS3a CRI_U6aR	AAACCACGGAGTTGTGACTGCACC
OsSGS3b CRI_U3F	GGCAGAGACCCTCGAGATGCCCGG
OsSGS3b CRI_U3R	AAACCCGGGCATCTCGAGGGTCTC
OsSGS3b CRI_U6aF	GCCGTGGCCTATAAGGAGGCAGAA
OsSGS3b CRI_U6aR	AAACTTCTGCCTCCTTATAGGCCA
OsARF3a/b-U6a-F	GCCGTGTCCACTCCCCATTCAAAA
OsARF3a/b-U6a-R	AAACTTTTGAATGGGGAGTGGACA
OsARF3a/b-U6b-F	GTTGATATCGTCCCGTACCAGCGG
OsARF3a/b-U6b-R	AAACCCGCTGGTACGGGACGATAT
OsARF3a/b-U6c-F	TCAGTGGTCCATGAAAAGCAGCA
OsARF3a/b-U6c-R	AAACTGCTGCTTTTCATGGACCA
OsARF3a/b-U3-F	GGCAGCAAGAGAAGAACTAGATGA
OsARF3a/b-U3-R	AAACTCATCTAGTTCTTCTCTTGC
OsARF3LA/LB-U6a-F	GCCGGGAACTGAAAATTTCCACA
OsARF3LA/LB--U6a-R	AAACTGTGGAAATTTTCAGTTCC
OsARF3LA/LB--U6b-F	GTTGGGCAACCGCCACCTCCCCG
OsARF3LA/LB--U6b-R	AAACCGGGGAGGTGGCGGTTGCC
OsARF3LA/LB--U6c-F	TCAGTGTGAGTTCCAAGAGCACG
OsARF3LA/LB--U6c-R	AAACCGTGCTCTTGGAACTCACA
OsARF3LA/LB--U3-F	GGCATTAAACATCAGAACCGACGA
OsARF3LA/LB--U3-R	AAACTCGTCGGTTCTGATGTTTAA
SGS3-KO-Sal I-F	GTCGACTGCTGCACCTGCACCTAC	RNAi
SGS3-KO-BamH I-R	GGATCCTGCTTTCCCGCAATCCTTTC
SGS3-KO-Spe I-F	ACTAGTTGCTGCACCTGCACCTAC
SGS3-KO-Sac I-R	GAGCTCTGCTTTCCCGCAATCCTTTC
RDR6-KO-Kpn I-F	GGTACCGTTCCCGCTCCTCTTCAT
RDR6-KO-BamH I-R	GGATCCAACCGTCCCATCCACTTC
RDR6-KO-Spe I-F	ACTAGTGTTCCCGCTCCTCTTCAT
RDR6-KO-Sac I-R	GAGCTCAACCGTCCCATCCACTTC
DCL4-KO-Kpn I-F	GGTACCCTACTGAGAAATGTTTGGAG
DCL4-KO-BamH I-R	GGATCCCTTGGAGAAGTAGACCCT
DCL4-KO-Spe I-F	ACTAGTCTACTGAGAAATGTTTGGAG
DCL4-KO-Sac I-R	GAGCTCCTTGGAGAAGTAGACCCT
OsSGS3a_EGFP_N_F	TCACGCCATGGTCGACATGGCGTCCGCCGG	Subcellular localization
OsSGS3a_EGFP_N_R	TCACTAGTACGTCGACTGTCGAAGGCGAGGTGGAGG
OsSGS3b_EGFP_N_F	TCACGCCATGGTCGACATGCCCGGCGGTCG
OsSGS3b_EGFP_N_R	TCACTAGTACGTCGACAGGGCTGGACGGTTGG
OsSGS3a_EGFP_C_F	TCACCATCACGGATCCATGGCGTCCGCCGG
OsSGS3a_EGFP_C_R	GATCGGGGAAATTCGAGCTCTCATGTCGAAGGCGAGGTGG
OsSGS3b_EGFP_C_F	TCACCATCACGGATCCATGCCCGGCGGTCG
OsSGS3b_EGFP_C_R	GATCGGGGAAATTCGAGCTCTCAAGGGCTGGACGGTTGG
OsSGS3a_mCHERRY_N_F	TCACGCCATGGTCGACATGGCGTCCGCCGG
OsSGS3a_mCHERRY_N_R	TCACTAGTACGTCGACTGTCGAAGGCGAGGTGGAGG
OsSGS3b_mCHERRY_N_F	TCACGCCATGGTCGACATGCCCGGCGGTCG
OsSGS3b_mCHERRY_N_R	TCACTAGTACGTCGACAGGGCTGGACGGTTGG
ARF3a_EGFP_F	TCACGCCATGGTCGACATGGTGGGCATCGACCTCA
ARF3a_EGFP_R	TCACTAGTACGTCGACGATCATCGTATTCACTGCTGAAATATCAACG
ARF3b_EGFP_F	TCACGCCATGGTCGACATGACCGGGATCGACCTCA
ARF3b_EGFP_R	TCACTAGTACGTCGACGATCATCATATCCATAGTTGAAATATCAATCACCCTG
ARF3lb_EGFP_F	TCACGCCATGGTCGACATGGCGTCGTCCGCA
ARF3lb_EGFP_R	TCACTAGTACGTCGACTATTCCCAAAGGAGCAGCACAAAGG
ARF3la_EGFP_F	TCACGCCATGGTCGACATGGGGATTGACCTGAACACG
ARF3la_EGFP_R	TCACTAGTACGTCGACCATTCCCAGGGGAGCAGC
Ostasi-ARF-bio	GTGGGTCTTACAAGGTCAAGAA	Small RNA northern
OsU6-bio	TGTATCGTTCCAATTTTATCGGATGT
OsARF3a-qF	AACCCTTTTCTGTTGGAATGC	qRT-PCR
OsARF3a-qR	CGTTTTGAATGGGGAGTGG
OsARF3b-qF1	TTTGGTTGATGCGTCTATGGG
OsARF3b-qR1	AGATGGCGGAGATGATGATTG
OsARF3la-qF	TGAAGAGCCTGAACCATCCA
OsARF3la-qR	TTGGTTCGCTTAGACCCAGA
OsARF3lb-qF	GCGGAGGGCGAGGTATTT
OsARF3lb-qR	GCTGTTTGTGGTCCAGAGGTG
OsACTIN-qF	TGTATGCCAGTGGTCGTACCA
OsACTIN-qR	CCAGCAAGGTCGAGACGAA
POT2-qF	ACGACCCGTCTTTACTTATTTGG
POT2-qR	AAGTAGCGTTGGTTTTGTTGGAT
UBQ-qF	AACCAGCTGAGGCCCAAGA
UBQ-qR	ACGATTGATTTAACCAGTCCAGTCCATGA
OsSGS3a-qF	TACGAAATAAAGCCAAAGAAAAGC
OsSGS3a-qR	TCACCTGGCAGTCTATGAAGTT
OsSGS3b-qF	GTAGAAGAAGCCTTGGGTGTTG
OsSGS3b-qR	TTCTCCTCGGTGTCCTTGC
OsCATA-qF	GCCGGATAGACAGGAGAGGT
OsCATA-qR	TCTTCACATGCTTGGCTTCA
tasiR-ARF-qR	CCGTTCTTGACCTTGTAAGACCC
OsU6-qF	TGGAACGATACAGAGAAGATTAGC
OsU6-qR	GATTTGTGCGTGTCATCCTTG
OsRDR6-qF	TGGACTACTCCCCACCTGAAG
OsRDR6-qR	CCATTGCACCATACTCGCTAA
OsDCL4-qF	GGAAGGAACAATCAACCCAAGT
OsDCL4-qR	ATCGCTATGACACTCCAAAAGG
OsEF1α-F	GCACGCTCTTCTTGCTTTCACTCT
OsEF1α-R	AAAGGTCACCACCATACCAGGCTT
OsSGS3a-BD-F	TGGCCATGGAGGCCGGATCCATGGCGTCCGCCGGCGATCG	Y2H
OsSGS3a-BD-R	TAGTTATGCGGCCGCTGCAGTCATGTCGAAGGCGAGGTGG
OsSGS3a-AD-F	CCATGGAGGCCAGTGAATTCATGGCGTCCGCCGGCGATCG
OsSGS3a-AD-R	AGCTCGAGCTCGATGGATCCTCATGTCGAAGGCGAGGTGG
OsSGS3b-BD-F	TGGCCATGGAGGCCGGATCCATGCCCGGCGGTCGCCGCGG
OsSGS3b-BD-R	TAGTTATGCGGCCGCTGCAGTCAAGGGCTGGACGGTTGGA
OsSGS3b-AD-F	CCATGGAGGCCAGTGAATTCATGCCCGGCGGTCGCCGCGG
OsSGS3b-AD-R	AGCTCGAGCTCGATGGATCCTCAAGGGCTGGACGGTTGGA
OsSGS3a-deletion domain 1-BD-R	AGCTCTTCTTCCAATAAACT GCAATGCCATTGCCTAGTTG
OsSGS3a-deletion domain 1-BD-F	AGTTTATTGGAAGAAGAGCT
OsSGS3a-deletion domain 2-BD-R	CCGTGGCAATGTCTATTGAA ATCAGTGCTTTCCCGCAATC
OsSGS3a-deletion domain 2-BD-F	TTCAATAGACATTGCCACGG
OsSGS3a-deletion domain 2-BD-R	TAGTTATGCGGCCGCTGCAGTCTCATCTCATATTTCAAACGGG
OsSGS3a-M-F	GCAGGCAAAGGAAGGAAAAG	Mutant detection
OsSGS3a-M-R	GGCGAGGTGGAGGATTTGAA
OsSGS3b-M-F	CTGCATTACTGGAAGAGGAG
OsSGS3b-M-R	CATGCGAACATGTATGGATC
OsCATA-P1-qF	TCGTAGTTCCTTTCTTTCCAATAGC	ChIP-qPCR
OsCATA-P1-qR	TTGTGAAACGGAGGAAGTAGTAGTC
OsCATA-P2-qF	ACAATCAGGGTCTGTTTAGTTCCC
OsCATA-P2-qR	ATCATGGCGCAATTAGGCT
OsCATA-P3-qF	GAGGGTGTAGCTGAGCCATAG
OsCATA-P3-qR	TGATCGGTCGGCCAAAG
OsCATA-P4-qF	CCTTATCCTCGTCCAGTTCC
OsCATA-P4-qR	GCTAGTGGCAGCAGCAGGTAT
OsCATA-P5-qF	TCCATCACATATTCAGACCGTAC
OsCATA-P5-qR	ATGCCACTAACTAGCTCAGTCAAAC
