# Supplementary material for: The OsSGS3-tasiRNA-OsARF3 module orchestrates abiotic-biotic stress response trade-off in rice
Source: Nat Commun. 2023 Jul 24;14:4441. doi: 10.1038/s41467-023-40176-2 (PMC10366173; doi:10.1038/s41467-023-40176-2)
Supplement: Supplementary file 10 — Supplementary Data 7 [file 41467_2023_40176_MOESM10_ESM.xlsx]

## Sheet: Figure 2
Supplementary Data 7. Statistical summary—a summary of all statistical analysis by ANOVA . Source data for all of the statistical analysis can be found in the Source Data files.
Figure 2c
one-way ANOVA with Tukey's test P-value
1: OsSGS3a-nLuc+cLuc-OsSGS3a-Flag
2: OsSGS3aΔCC-nLuc+cLuc-OsSGS3a-Flag
3: OsSGS3a-nLuc+cLuc-OsSGS3b-Flag
4: OsSGS3aΔCC-nLuc+cLuc-OsSGS3b-Flag
5: OsSGS3b-nLuc+cLuc-OsSGS3b-Flag
Tukey's multiple comparisons test	Significant?	Summary	Adjusted P Value
1 vs. 2	Yes	****	<0.0001
1 vs. 3	No	ns	0.9931
1 vs. 4	Yes	****	<0.0001
1 vs. 5	Yes	****	<0.0001
2 vs. 3	Yes	****	<0.0001
2 vs. 4	No	ns	0.9995
2 vs. 5	No	ns	0.9997
3 vs. 4	Yes	****	<0.0001
3 vs. 5	Yes	****	<0.0001
4 vs. 5	No	ns	>0.9999

## Sheet: Figure 3
Figure 3g
one-way ANOVA with Tukey's test P-value
Tukey's multiple comparisons test	Significant?	Summary	Adjusted P Value
OsARF3a
NIP lemma vs. OsSGS3 RNAi lemma	Yes	****	<0.0001
NIP lemma vs. NIP palea	No	ns	0.9035
NIP lemma vs. OsSGS3 RNAi palea	Yes	****	<0.0001
OsSGS3 RNAi lemma vs. NIP palea	Yes	****	<0.0001
OsSGS3 RNAi lemma vs. OsSGS3 RNAi palea	Yes	****	<0.0001
NIP palea vs. OsSGS3 RNAi palea	Yes	****	<0.0001
OsARF3b
NIP lemma vs. OsSGS3 RNAi lemma	Yes	***	0.0004
NIP lemma vs. NIP palea	Yes	**	0.0085
NIP lemma vs. OsSGS3 RNAi palea	Yes	****	<0.0001
OsSGS3 RNAi lemma vs. NIP palea	No	ns	0.1096
OsSGS3 RNAi lemma vs. OsSGS3 RNAi palea	Yes	****	<0.0001
NIP palea vs. OsSGS3 RNAi palea	Yes	****	<0.0001
OsARF3LA
NIP lemma vs. OsSGS3 RNAi lemma	Yes	***	0.0002
NIP lemma vs. NIP palea	Yes	****	<0.0001
NIP lemma vs. OsSGS3 RNAi palea	Yes	****	<0.0001
OsSGS3 RNAi lemma vs. NIP palea	No	ns	0.2859
OsSGS3 RNAi lemma vs. OsSGS3 RNAi palea	Yes	*	0.0451
NIP palea vs. OsSGS3 RNAi palea	No	ns	0.5669
OsARF3LB
NIP lemma vs. OsSGS3 RNAi lemma	Yes	***	0.0002
NIP lemma vs. NIP palea	No	ns	0.0513
NIP lemma vs. OsSGS3 RNAi palea	Yes	****	<0.0001
OsSGS3 RNAi lemma vs. NIP palea	Yes	**	0.0078
OsSGS3 RNAi lemma vs. OsSGS3 RNAi palea	Yes	***	0.0001
NIP palea vs. OsSGS3 RNAi palea	Yes	****	<0.0001

## Sheet: Figure 4
Figure 4a
one-way ANOVA with Tukey's test P-value
Tukey's multiple comparisons test	Significant?	Summary	Adjusted P Value
2537 vs. ossgs3a-1	Yes	****	<0.0001
2537 vs. OsSGS3a-Flag OE in ossgs3a-1 #1	No	ns	>0.9999
2537 vs. OsSGS3a-Flag OE in ossgs3a-1 #1	No	ns	>0.9999
ossgs3a-1 vs. OsSGS3a-Flag OE in ossgs3a-1 #1	Yes	****	<0.0001
ossgs3a-1 vs. OsSGS3a-Flag OE in ossgs3a-1 #2	Yes	****	<0.0001
OsSGS3a-Flag OE in ossgs3a-1 #1 vs. OsSGS3a-Flag OE in ossgs3a-1 #2	No	ns	>0.9999
Figure 4b
one-way ANOVA with Tukey's test P-value
Tukey's multiple comparisons test	Significant?	Summary	Adjusted P Value
NIP vs. ossgs3b#1	Yes	****	<0.0001
NIP vs. ossgs3b #4	Yes	****	<0.0001
NIP vs. ossgs3b #9	Yes	****	<0.0001
ossgs3b#1 vs. ossgs3b #4	No	ns	0.4454
ossgs3b#1 vs. ossgs3b #9	No	ns	0.9781
ossgs3b #4 vs. ossgs3b #9	No	ns	0.6571
Figure 4f
one-way ANOVA with Tukey's test P-value
Tukey's multiple comparisons test	Significant?	Summary	Adjusted P Value
NIP vs. OsSGS3a-Flag OE #1	Yes	****	<0.0001
NIP vs. OsSGS3a-Flag OE #2	Yes	****	<0.0001
NIP vs. OsSGS3a-Flag OE #3	Yes	****	<0.0001
OsSGS3a-Flag OE #1 vs. OsSGS3a-Flag OE #2	No	ns	0.9988
OsSGS3a-Flag OE #1 vs. OsSGS3a-Flag OE #3	No	ns	0.9904
OsSGS3a-Flag OE #2 vs. OsSGS3a-Flag OE #3	No	ns	0.9988
Figure 4g
one-way ANOVA with Tukey's test P-value
Tukey's multiple comparisons test	Significant?	Summary	Adjusted P Value
NIP vs. OsSGS3b-Flag OE #2	Yes	****	<0.0001
NIP vs. OsSGS3b-Flag OE #6	Yes	****	<0.0001
OsSGS3b-Flag OE #2 vs. OsSGS3b-Flag OE #6	No	ns	0.7147

## Sheet: Figure 5
Figure 5a	one-way ANOVA with Tukey's test P-value
Lesion length
Tukey's multiple comparisons test	Significant?	Summary	Adjusted P Value
PTK303 vs. OsSGS3 RNAi negative	No	ns	0.1806
PTK303 vs. OsSGS3 RNAi positive	Yes	***	0.0002
OsSGS3 RNAi negative vs. OsSGS3 RNAi positive	Yes	****	<0.0001
Relative fungal growth
Tukey's multiple comparisons test	Significant?	Summary	Adjusted P Value
PTK303 vs. OsSGS3 RNAi negative	No	ns	0.1488
PTK303 vs. OsSGS3 RNAi positive	Yes	*	0.0303
OsSGS3 RNAi negative vs. OsSGS3 RNAi positive	Yes	**	0.0031
Relative expression level of OsSGS3a
Tukey's multiple comparisons test	Significant?	Summary	Adjusted P Value
PTK303 vs. OsSGS3 RNAi negative	No	ns	0.9992
PTK303 vs. OsSGS3 RNAi positive	Yes	**	0.0018
OsSGS3 RNAi negative vs. OsSGS3 RNAi positive	Yes	**	0.0017
Relative expression level of OsSGS3b
Tukey's multiple comparisons test	Significant?	Summary	Adjusted P Value
PTK303 vs. OsSGS3 RNAi negative	No	ns	0.2606
PTK303 vs. OsSGS3 RNAi positive	Yes	***	0.0001
OsSGS3 RNAi negative vs. OsSGS3 RNAi positive	Yes	**	0.0015
Figure 5c
Lesion length
one-way ANOVA with Tukey's test P-value
Tukey's multiple comparisons test	Significant?	Summary	Adjusted P Value
NIP vs. OsSGS3a-Flag OE#1	Yes	****	<0.0001
NIP vs. OsSGS3a-Flag OE#2	Yes	***	0.0001
NIP vs. OsSGS3a-Flag OE#3	Yes	****	<0.0001
OsSGS3a-Flag OE#1 vs. OsSGS3a-Flag OE#2	No	ns	0.9987
OsSGS3a-Flag OE#1 vs. OsSGS3a-Flag OE#3	No	ns	0.2749
OsSGS3a-Flag OE#2 vs. OsSGS3a-Flag OE#3	No	ns	0.4581
Figure 5d
Lesion length
one-way ANOVA with Tukey's test P-value
Tukey's multiple comparisons test	Significant?	Summary	Adjusted P Value
NIP vs. OsSGS3b-Flag OE#2	Yes	****	<0.0001
NIP vs. OsSGS3b-Flag OE#6	Yes	****	<0.0001
NIP vs. ossgs3b#9	No	ns	0.1461
NIP vs. ossgs3b#4	No	ns	0.615
NIP vs. ossgs3b#1	No	ns	0.1287
OsSGS3b-Flag OE#2 vs. OsSGS3b-Flag OE#6	No	ns	0.9096
OsSGS3b-Flag OE#2 vs. ossgs3b#9	Yes	****	<0.0001
OsSGS3b-Flag OE#2 vs. ossgs3b#4	Yes	****	<0.0001
OsSGS3b-Flag OE#2 vs. ossgs3b#1	Yes	****	<0.0001
OsSGS3b-Flag OE#6 vs. ossgs3b#9	Yes	****	<0.0001
OsSGS3b-Flag OE#6 vs. ossgs3b#4	Yes	****	<0.0001
OsSGS3b-Flag OE#6 vs. ossgs3b#1	Yes	****	<0.0001
ossgs3b#9 vs. ossgs3b#4	Yes	**	0.0057
ossgs3b#9 vs. ossgs3b#1	Yes	***	0.0001
ossgs3b#4 vs. ossgs3b#1	No	ns	0.9723

## Sheet: Figure 6
Figure 6a
one-way ANOVA with Tukey's test P-value
Tukey's multiple comparisons test	Significant?	Summary	Adjusted P Value
NIP vs. osarf3ab #2	Yes	****	<0.0001
NIP vs. osarf3ab #5	Yes	****	<0.0001
NIP vs. osarf3ab #15	Yes	****	<0.0001
osarf3ab #2 vs. osarf3ab #5	No	ns	>0.9999
osarf3ab #2 vs. osarf3ab #5	No	ns	>0.9999
osarf3ab #5 vs. osarf3ab #15	No	ns	>0.9999
Figure 6b
one-way ANOVA with Tukey's test P-value
Tukey's multiple comparisons test	Significant?	Summary	Adjusted P Value
NIP vs. osarf3lalb #5	Yes	****	<0.0001
NIP vs. osarf3lalb #9	Yes	****	<0.0001
NIP vs. osarf3lalb #11	Yes	****	<0.0001
osarf3lalb #5 vs. osarf3lalb #9	No	ns	0.5944
osarf3lalb #5 vs. osarf3lalb #11	No	ns	0.5944
osarf3lalb #9 vs. osarf3lalb #11	No	ns	>0.9999
Figure 6c					Figure 6c
Lesion length					Relative fungal growth
one-way ANOVA with Tukey's test P-value					one-way ANOVA with Tukey's test P-value
Tukey's multiple comparisons test	Significant?	Summary	Adjusted P Value		Tukey's multiple comparisons test	Significant?	Summary	Adjusted P Value
NIP vs. osarf3la/lb#5	No	ns	0.6649		NIP vs. osarf3la/lb#5	No	ns	0.9058
NIP vs. osarf3la/lb#9	Yes	**	0.0027		NIP vs. osarf3la/lb#9	No	ns	0.2589
NIP vs. osarf3la/lb#11	Yes	****	<0.0001		NIP vs. osarf3la/lb#11	Yes	*	0.0204
NIP vs. osarf3a/b#2	Yes	***	0.0002		NIP vs. osarf3a/b#2	No	ns	0.5398
NIP vs. osarf3a/b#5	Yes	**	0.0022		NIP vs. osarf3a/b#5	No	ns	0.1507
NIP vs. osarf3a/b#16	No	ns	0.6888		NIP vs. osarf3a/b#16	No	ns	0.9629
osarf3la/lb#5 vs. osarf3la/lb#9	No	ns	0.8334		osarf3la/lb#5 vs. osarf3la/lb#9	No	ns	0.8481
osarf3la/lb#5 vs. osarf3la/lb#11	No	ns	0.3471		osarf3la/lb#5 vs. osarf3la/lb#11	No	ns	0.1501
osarf3la/lb#5 vs. osarf3a/b#2	No	ns	0.6312		osarf3la/lb#5 vs. osarf3a/b#2	No	ns	0.9895
osarf3la/lb#5 vs. osarf3a/b#5	No	ns	0.8683		osarf3la/lb#5 vs. osarf3a/b#5	No	ns	0.6653
osarf3la/lb#5 vs. osarf3a/b#16	No	ns	>0.9999		osarf3la/lb#5 vs. osarf3a/b#16	No	ns	>0.9999
osarf3la/lb#9 vs. osarf3la/lb#11	No	ns	0.9724		osarf3la/lb#9 vs. osarf3la/lb#11	No	ns	0.7469
osarf3la/lb#9 vs. osarf3a/b#2	No	ns	0.9998		osarf3la/lb#9 vs. osarf3a/b#2	No	ns	0.9967
osarf3la/lb#9 vs. osarf3a/b#5	No	ns	>0.9999		osarf3la/lb#9 vs. osarf3a/b#5	No	ns	0.9998
osarf3la/lb#9 vs. osarf3a/b#16	No	ns	0.5918		osarf3la/lb#9 vs. osarf3a/b#16	No	ns	0.74
osarf3la/lb#11 vs. osarf3a/b#2	No	ns	0.9971		osarf3la/lb#11 vs. osarf3a/b#2	No	ns	0.4226
osarf3la/lb#11 vs. osarf3a/b#5	No	ns	0.9264		osarf3la/lb#11 vs. osarf3a/b#5	No	ns	0.9049
osarf3la/lb#11 vs. osarf3a/b#16	No	ns	0.1155		osarf3la/lb#11 vs. osarf3a/b#16	No	ns	0.1047
osarf3a/b#2 vs. osarf3a/b#5	No	ns	0.9984		osarf3a/b#2 vs. osarf3a/b#5	No	ns	0.9626
osarf3a/b#2 vs. osarf3a/b#16	No	ns	0.3247		osarf3a/b#2 vs. osarf3a/b#16	No	ns	0.9612
osarf3a/b#5 vs. osarf3a/b#16	No	ns	0.6352		osarf3a/b#5 vs. osarf3a/b#16	No	ns	0.539
Figure 6d
Lesion length
one-way ANOVA with Tukey's test P-value
Tukey's multiple comparisons test	Significant?	Summary	Adjusted P Value
NIP vs. osarf3la/lb#5	Yes	***	0.0002
NIP vs. osarf3la/lb#9	Yes	****	<0.0001
NIP vs. osarf3la/lb#11	Yes	****	<0.0001
NIP vs. osarf3a/b#2	Yes	****	<0.0001
NIP vs. osarf3a/b#5	Yes	****	<0.0001
NIP vs. osarf3a/b#16	Yes	****	<0.0001
osarf3la/lb#5 vs. osarf3la/lb#9	No	ns	0.8535
osarf3la/lb#5 vs. osarf3la/lb#11	Yes	****	<0.0001
osarf3la/lb#5 vs. osarf3a/b#2	Yes	**	0.004
osarf3la/lb#5 vs. osarf3a/b#5	No	ns	0.9989
osarf3la/lb#5 vs. osarf3a/b#16	Yes	**	0.004
osarf3la/lb#9 vs. osarf3la/lb#11	Yes	****	<0.0001
osarf3la/lb#9 vs. osarf3a/b#2	No	ns	0.1364
osarf3la/lb#9 vs. osarf3a/b#5	No	ns	0.9927
osarf3la/lb#9 vs. osarf3a/b#16	No	ns	0.1051
osarf3la/lb#11 vs. osarf3a/b#2	Yes	***	0.0004
osarf3la/lb#11 vs. osarf3a/b#5	Yes	****	<0.0001
osarf3la/lb#11 vs. osarf3a/b#16	Yes	**	0.0062
osarf3a/b#2 vs. osarf3a/b#5	Yes	*	0.0434
osarf3a/b#2 vs. osarf3a/b#16	No	ns	0.9998
osarf3a/b#5 vs. osarf3a/b#16	Yes	*	0.0341

## Sheet: Supplementary figure 2
Supplementary Figure 2d
one-way ANOVA with Tukey's test P-value
Relative expression of OsSGS3a						Relative expression of OsSGS3b
Tukey's multiple comparisons test	Significant?	Summary	Adjusted P Value		Tukey's multiple comparisons test	Significant?	Summary	Adjusted P Value
Shoot vs. Root	No	ns	>0.9999		Shoot vs. Root	No	ns	0.2136
Shoot vs. Mature leaf	No	ns	0.9994		Shoot vs. Mature leaf	Yes	****	<0.0001
Shoot vs. Node	No	ns	>0.9999		Shoot vs. Node	Yes	****	<0.0001
Shoot vs. Stem	No	ns	>0.9999		Shoot vs. Stem	Yes	****	<0.0001
Shoot vs. Flag leaf	No	ns	>0.9999		Shoot vs. Flag leaf	Yes	*	0.0122
Shoot vs. SP	No	ns	>0.9999		Shoot vs. SP	No	ns	0.8856
Shoot vs. YP1	Yes	****	<0.0001		Shoot vs. YP1	No	ns	0.467
Shoot vs. YP2	Yes	****	<0.0001		Shoot vs. YP2	No	ns	0.5408
Shoot vs. YP3	No	ns	0.1884		Shoot vs. YP3	No	ns	>0.9999
Shoot vs. DAP3	Yes	*	0.0224		Shoot vs. DAP3	Yes	***	0.0002
Shoot vs. DAP5	Yes	****	<0.0001		Shoot vs. DAP5	Yes	***	0.0002
Shoot vs. DAP10	Yes	****	<0.0001		Shoot vs. DAP10	No	ns	0.9994
Shoot vs. DAP15	Yes	****	<0.0001		Shoot vs. DAP15	No	ns	>0.9999
Shoot vs. DAP25	Yes	****	<0.0001		Shoot vs. DAP25	Yes	***	0.001
Root vs. Mature leaf	No	ns	0.8853		Root vs. Mature leaf	Yes	****	<0.0001
Root vs. Node	No	ns	0.9524		Root vs. Node	Yes	****	<0.0001
Root vs. Stem	No	ns	>0.9999		Root vs. Stem	Yes	****	<0.0001
Root vs. Flag leaf	No	ns	>0.9999		Root vs. Flag leaf	Yes	****	<0.0001
Root vs. SP	No	ns	0.9985		Root vs. SP	No	ns	0.9951
Root vs. YP1	Yes	****	<0.0001		Root vs. YP1	Yes	***	0.0005
Root vs. YP2	Yes	****	<0.0001		Root vs. YP2	Yes	***	0.0006
Root vs. YP3	Yes	*	0.0331		Root vs. YP3	No	ns	0.3
Root vs. DAP3	Yes	**	0.0029		Root vs. DAP3	No	ns	0.2716
Root vs. DAP5	Yes	****	<0.0001		Root vs. DAP5	No	ns	0.2993
Root vs. DAP10	Yes	****	<0.0001		Root vs. DAP10	No	ns	0.7738
Root vs. DAP15	Yes	****	<0.0001		Root vs. DAP15	No	ns	0.1071
Root vs. DAP25	Yes	****	<0.0001		Root vs. DAP25	No	ns	0.6417
Mature leaf vs. Node	No	ns	>0.9999		Mature leaf vs. Node	Yes	****	<0.0001
Mature leaf vs. Stem	No	ns	0.9938		Mature leaf vs. Stem	Yes	****	<0.0001
Mature leaf vs. Flag leaf	No	ns	0.9995		Mature leaf vs. Flag leaf	Yes	*	0.021
Mature leaf vs. SP	No	ns	>0.9999		Mature leaf vs. SP	Yes	****	<0.0001
Mature leaf vs. YP1	Yes	****	<0.0001		Mature leaf vs. YP1	Yes	***	0.0002
Mature leaf vs. YP2	Yes	****	<0.0001		Mature leaf vs. YP2	Yes	***	0.0001
Mature leaf vs. YP3	No	ns	0.7414		Mature leaf vs. YP3	Yes	****	<0.0001
Mature leaf vs. DAP3	No	ns	0.1966		Mature leaf vs. DAP3	Yes	****	<0.0001
Mature leaf vs. DAP5	Yes	****	<0.0001		Mature leaf vs. DAP5	Yes	****	<0.0001
Mature leaf vs. DAP10	Yes	****	<0.0001		Mature leaf vs. DAP10	Yes	****	<0.0001
Mature leaf vs. DAP15	Yes	****	<0.0001		Mature leaf vs. DAP15	Yes	****	<0.0001
Mature leaf vs. DAP25	Yes	**	0.001		Mature leaf vs. DAP25	Yes	****	<0.0001
Node vs. Stem	No	ns	0.9991		Node vs. Stem	Yes	*	0.0277
Node vs. Flag leaf	No	ns	>0.9999		Node vs. Flag leaf	Yes	****	<0.0001
Node vs. SP	No	ns	>0.9999		Node vs. SP	Yes	****	<0.0001
Node vs. YP1	Yes	****	<0.0001		Node vs. YP1	Yes	****	<0.0001
Node vs. YP2	Yes	****	<0.0001		Node vs. YP2	Yes	****	<0.0001
Node vs. YP3	No	ns	0.6052		Node vs. YP3	Yes	****	<0.0001
Node vs. DAP3	No	ns	0.1286		Node vs. DAP3	Yes	****	<0.0001
Node vs. DAP5	Yes	****	<0.0001		Node vs. DAP5	Yes	****	<0.0001
Node vs. DAP10	Yes	****	<0.0001		Node vs. DAP10	Yes	****	<0.0001
Node vs. DAP15	Yes	****	<0.0001		Node vs. DAP15	Yes	****	<0.0001
Node vs. DAP25	Yes	***	0.0006		Node vs. DAP25	Yes	****	<0.0001
Stem vs. Flag leaf	No	ns	>0.9999		Stem vs. Flag leaf	Yes	****	<0.0001
Stem vs. SP	No	ns	>0.9999		Stem vs. SP	Yes	****	<0.0001
Stem vs. YP1	Yes	****	<0.0001		Stem vs. YP1	Yes	****	<0.0001
Stem vs. YP2	Yes	****	<0.0001		Stem vs. YP2	Yes	****	<0.0001
Stem vs. YP3	No	ns	0.1152		Stem vs. YP3	Yes	****	<0.0001
Stem vs. DAP3	Yes	*	0.0121		Stem vs. DAP3	Yes	****	<0.0001
Stem vs. DAP5	Yes	****	<0.0001		Stem vs. DAP5	Yes	****	<0.0001
Stem vs. DAP10	Yes	****	<0.0001		Stem vs. DAP10	Yes	****	<0.0001
Stem vs. DAP15	Yes	****	<0.0001		Stem vs. DAP15	Yes	****	<0.0001
Stem vs. DAP25	Yes	****	<0.0001		Stem vs. DAP25	Yes	****	<0.0001
Flag leaf vs. SP	No	ns	>0.9999		Flag leaf vs. SP	Yes	***	0.0001
Flag leaf vs. YP1	Yes	****	<0.0001		Flag leaf vs. YP1	No	ns	0.895
Flag leaf vs. YP2	Yes	****	<0.0001		Flag leaf vs. YP2	No	ns	0.8458
Flag leaf vs. YP3	No	ns	0.1993		Flag leaf vs. YP3	Yes	**	0.0074
Flag leaf vs. DAP3	Yes	*	0.024		Flag leaf vs. DAP3	Yes	****	<0.0001
Flag leaf vs. DAP5	Yes	****	<0.0001		Flag leaf vs. DAP5	Yes	****	<0.0001
Flag leaf vs. DAP10	Yes	****	<0.0001		Flag leaf vs. DAP10	Yes	***	0.0009
Flag leaf vs. DAP15	Yes	****	<0.0001		Flag leaf vs. DAP15	Yes	*	0.0289
Flag leaf vs. DAP25	Yes	****	<0.0001		Flag leaf vs. DAP25	Yes	****	<0.0001
SP vs. YP1	Yes	****	<0.0001		SP vs. YP1	Yes	*	0.0115
SP vs. YP2	Yes	****	<0.0001		SP vs. YP2	Yes	*	0.0153
SP vs. YP3	No	ns	0.3019		SP vs. YP3	No	ns	0.9475
SP vs. DAP3	Yes	*	0.0422		SP vs. DAP3	Yes	*	0.0203
SP vs. DAP5	Yes	****	<0.0001		SP vs. DAP5	Yes	*	0.0234
SP vs. DAP10	Yes	****	<0.0001		SP vs. DAP10	No	ns	>0.9999
SP vs. DAP15	Yes	****	<0.0001		SP vs. DAP15	No	ns	0.7031
SP vs. DAP25	Yes	***	0.0001		SP vs. DAP25	No	ns	0.0871
YP1 vs. YP2	No	ns	0.1881		YP1 vs. YP2	No	ns	>0.9999
YP1 vs. YP3	Yes	****	<0.0001		YP1 vs. YP3	No	ns	0.3525
YP1 vs. DAP3	Yes	****	<0.0001		YP1 vs. DAP3	Yes	****	<0.0001
YP1 vs. DAP5	No	ns	0.9966		YP1 vs. DAP5	Yes	****	<0.0001
YP1 vs. DAP10	Yes	****	<0.0001		YP1 vs. DAP10	No	ns	0.0797
YP1 vs. DAP15	Yes	****	<0.0001		YP1 vs. DAP15	No	ns	0.6917
YP1 vs. DAP25	Yes	**	0.0094		YP1 vs. DAP25	Yes	****	<0.0001
YP2 vs. YP3	Yes	**	0.0078		YP2 vs. YP3	No	ns	0.4189
YP2 vs. DAP3	No	ns	0.0802		YP2 vs. DAP3	Yes	****	<0.0001
YP2 vs. DAP5	Yes	*	0.0137		YP2 vs. DAP5	Yes	****	<0.0001
YP2 vs. DAP10	Yes	****	<0.0001		YP2 vs. DAP10	No	ns	0.1022
YP2 vs. DAP15	Yes	****	<0.0001		YP2 vs. DAP15	No	ns	0.7614
YP2 vs. DAP25	No	ns	0.9894		YP2 vs. DAP25	Yes	****	<0.0001
YP3 vs. DAP3	No	ns	0.9995		YP3 vs. DAP3	Yes	***	0.0003
YP3 vs. DAP5	Yes	****	<0.0001		YP3 vs. DAP5	Yes	***	0.0004
YP3 vs. DAP10	Yes	****	<0.0001		YP3 vs. DAP10	No	ns	>0.9999
YP3 vs. DAP15	Yes	****	<0.0001		YP3 vs. DAP15	No	ns	>0.9999
YP3 vs. DAP25	No	ns	0.1641		YP3 vs. DAP25	Yes	**	0.0016
DAP3 vs. DAP5	Yes	****	<0.0001		DAP3 vs. DAP5	No	ns	>0.9999
DAP3 vs. DAP10	Yes	****	<0.0001		DAP3 vs. DAP10	Yes	**	0.0025
DAP3 vs. DAP15	Yes	****	<0.0001		DAP3 vs. DAP15	Yes	****	<0.0001
DAP3 vs. DAP25	No	ns	0.6835		DAP3 vs. DAP25	No	ns	>0.9999
DAP5 vs. DAP10	Yes	****	<0.0001		DAP5 vs. DAP10	Yes	**	0.0029
DAP5 vs. DAP15	Yes	****	<0.0001		DAP5 vs. DAP15	Yes	****	<0.0001
DAP5 vs. DAP25	Yes	***	0.0004		DAP5 vs. DAP25	No	ns	>0.9999
DAP10 vs. DAP15	Yes	****	<0.0001		DAP10 vs. DAP15	No	ns	0.9882
DAP10 vs. DAP25	Yes	****	<0.0001		DAP10 vs. DAP25	Yes	*	0.0127
DAP15 vs. DAP25	Yes	****	<0.0001		DAP15 vs. DAP25	Yes	***	0.0004

## Sheet: Supplementary figure 3
Supplementary Figure 3e
one-way ANOVA with Tukey's test P-value
Tukey's multiple comparisons test	Significant?	Summary	Adjusted P Value
NIP vs. ossgs3b #1	No	ns	0.1142
NIP vs. ossgs3b #4	Yes	****	<0.0001
NIP vs. ossgs3b #9	Yes	****	<0.0001
ossgs3b #1 vs. ossgs3b #4	Yes	*	0.0135
ossgs3b #1 vs. ossgs3b #9	Yes	*	0.0176
ossgs3b #4 vs. ossgs3b #9	No	ns	0.9995
Supplementary Figure 3f
one-way ANOVA with Tukey's test P-value
Tukey's multiple comparisons test	Significant?	Summary	Adjusted P Value
NIP vs. ossgs3b #1	Yes	*	0.0241
NIP vs. ossgs3b #4	Yes	****	<0.0001
NIP vs. ossgs3b #9	Yes	**	0.004
ossgs3b #1 vs. ossgs3b #4	Yes	*	0.0329
ossgs3b #1 vs. ossgs3b #9	No	ns	0.9111
ossgs3b #4 vs. ossgs3b #9	No	ns	0.1423

## Sheet: Supplementary figure 5
Supplementary Figure 5c
one-way ANOVA with Tukey's test P-value
Tukey's multiple comparisons test	Significant?	Summary	Adjusted P Value
NIP vs. OsSGS3a-FlagOE#1	Yes	**	0.0044
NIP vs. OsSGS3a-FlagOE#2	Yes	***	0.0004
NIP vs. OsSGS3a-FlagOE#3	Yes	**	0.0032
OsSGS3a-FlagOE#1 vs. OsSGS3a-FlagOE#2	Yes	****	<0.0001
OsSGS3a-FlagOE#1 vs. OsSGS3a-FlagOE#3	Yes	****	<0.0001
OsSGS3a-FlagOE#2 vs. OsSGS3a-FlagOE#3	No	ns	0.8782
Supplementary Figure 5f
one-way ANOVA with Tukey's test P-value
Tukey's multiple comparisons test	Significant?	Summary	Adjusted P Value
NIP vs. OsSGS3b-FlagOE#2	Yes	****	<0.0001
NIP vs. OsSGS3b-FlagOE#6	No	ns	0.9857
OsSGS3b-FlagOE#2 vs. OsSGS3b-FlagOE#6	Yes	****	<0.0001

## Sheet: Supplementary figure 7
Supplementary Figure 7d
one-way ANOVA with Tukey's test P-value
Tukey's multiple comparisons test	Significant?	Summary	Adjusted P Value
2537 vs. ossgs3a-1	Yes	***	0.0006
2537 vs. OsSGS3a-Flag OE in ossgs3a-1 #1	No	ns	0.8344
2537 vs. OsSGS3a-Flag OE in ossgs3a-1 #2	No	ns	0.9275
ossgs3a-1 vs. OsSGS3a-Flag OE in ossgs3a-1 #1	Yes	**	0.0015
ossgs3a-1 vs. OsSGS3a-Flag OE in ossgs3a-1 #2	Yes	**	0.0012
OsSGS3a-Flag OE in ossgs3a-1 #1 vs. OsSGS3a-Flag OE in ossgs3a-1 #2	No	ns	0.9951

## Sheet: Supplementary figure 8 
Supplementary Figure 8d
one-way ANOVA with Tukey's test P-value
Tukey's multiple comparisons test	Significant?	Summary	Adjusted P Value
OsARF3a
NIP vs. ossgs3b#1	Yes	****	<0.0001
NIP vs. ossgs3b#9	Yes	****	<0.0001
ossgs3b#1 vs. ossgs3b#9	Yes	****	<0.0001
OsARF3b
NIP vs. ossgs3b#1	Yes	****	<0.0001
NIP vs. ossgs3b#9	Yes	****	<0.0001
ossgs3b#1 vs. ossgs3b#9	Yes	****	<0.0001
OsARF3LA
NIP vs. ossgs3b#1	Yes	****	<0.0001
NIP vs. ossgs3b#9	Yes	****	<0.0001
ossgs3b#1 vs. ossgs3b#9	Yes	****	<0.0001
OsARF3LB
NIP vs. ossgs3b#1	Yes	****	<0.0001
NIP vs. ossgs3b#9	Yes	****	<0.0001
ossgs3b#1 vs. ossgs3b#9	Yes	****	<0.0001
Supplementary Figure 8e
one-way ANOVA with Tukey's test P-value
Tukey's multiple comparisons test	Significant?	Summary	Adjusted P Value
OsARF3a
NIP vs. OsSGS3a-Flag OE#1	No	ns	0.1169
NIP vs. OsSGS3a-Flag OE#2	No	ns	0.258
NIP vs. OsSGS3a-Flag OE#3	Yes	*	0.014
OsSGS3a-Flag OE#1 vs. OsSGS3a-Flag OE#2	Yes	**	0.0011
OsSGS3a-Flag OE#1 vs. OsSGS3a-Flag OE#3	Yes	****	<0.0001
OsSGS3a-Flag OE#2 vs. OsSGS3a-Flag OE#3	No	ns	0.5295
OsARF3b
NIP vs. OsSGS3a-Flag OE#1	No	ns	0.7586
NIP vs. OsSGS3a-Flag OE#2	Yes	*	0.0493
NIP vs. OsSGS3a-Flag OE#3	No	ns	0.7953
OsSGS3a-Flag OE#1 vs. OsSGS3a-Flag OE#2	No	ns	0.3252
OsSGS3a-Flag OE#1 vs. OsSGS3a-Flag OE#3	No	ns	0.9999
OsSGS3a-Flag OE#2 vs. OsSGS3a-Flag OE#3	No	ns	0.2931
OsARF3la
NIP vs. OsSGS3a-Flag OE#1	Yes	****	<0.0001
NIP vs. OsSGS3a-Flag OE#2	Yes	**	0.0043
NIP vs. OsSGS3a-Flag OE#3	Yes	**	0.0051
OsSGS3a-Flag OE#1 vs. OsSGS3a-Flag OE#2	Yes	***	0.0003
OsSGS3a-Flag OE#1 vs. OsSGS3a-Flag OE#3	Yes	***	0.0002
OsSGS3a-Flag OE#2 vs. OsSGS3a-Flag OE#3	No	ns	0.9999
OsARF3lb
NIP vs. OsSGS3a-Flag OE#1	No	ns	0.3856
NIP vs. OsSGS3a-Flag OE#2	Yes	**	0.0051
NIP vs. OsSGS3a-Flag OE#3	No	ns	0.6929
OsSGS3a-Flag OE#1 vs. OsSGS3a-Flag OE#2	No	ns	0.2017
OsSGS3a-Flag OE#1 vs. OsSGS3a-Flag OE#3	Yes	*	0.0497
OsSGS3a-Flag OE#2 vs. OsSGS3a-Flag OE#3	Yes	***	0.0002
Supplementary Figure 8f
one-way ANOVA with Tukey's test P-value
Tukey's multiple comparisons test	Significant?	Summary	Adjusted P Value
OsARF3a
NIP vs. OsSGS3b-Flag OE#2	Yes	***	0.0001
NIP vs. OsSGS3b-Flag OE#6	Yes	***	0.0001
OsSGS3b-Flag OE#2 vs. OsSGS3b-Flag OE#6	No	ns	0.9964
OsARF3b
NIP vs. OsSGS3b-Flag OE#2	Yes	****	<0.0001
NIP vs. OsSGS3b-Flag OE#6	Yes	****	<0.0001
OsSGS3b-Flag OE#2 vs. OsSGS3b-Flag OE#6	No	ns	0.9379
OsARF3la
NIP vs. OsSGS3b-Flag OE#2	Yes	****	<0.0001
NIP vs. OsSGS3b-Flag OE#6	Yes	****	<0.0001
OsSGS3b-Flag OE#2 vs. OsSGS3b-Flag OE#6	Yes	****	<0.0001
OsARF3lb
NIP vs. OsSGS3b-Flag OE#2	Yes	****	<0.0001
NIP vs. OsSGS3b-Flag OE#6	Yes	*	0.0178
OsSGS3b-Flag OE#2 vs. OsSGS3b-Flag OE#6	Yes	****	<0.0001

[truncated: 5 more sheets: Supplementary figure 9, Supplementary figure 10, Supplementary figure 12, Supplementary figure 13, Supplementary figure 14]
