# Supplementary material for: The OsSGS3-tasiRNA-OsARF3 module orchestrates abiotic-biotic stress response trade-off in rice
Source: Nat Commun. 2023 Jul 24;14:4441. doi: 10.1038/s41467-023-40176-2 (PMC10366173; doi:10.1038/s41467-023-40176-2)
Supplement: Supplementary file 12 — Source Data [file 41467_2023_40176_MOESM12_ESM.xlsx]

## Sheet: Figure 1
Source data: Original data points in graphs and uncropped versions of all gels or blots
Figure 1b
seed setting (%)			Grain yield per plant (g)			1,000-grain weight (g)
2537	ossgs3a-1		2537	ossgs3a-1		2537	ossgs3a-1
89.09	51.58		19.599	0.477		27.4496	17.6667
88.75	35.79		13.848	1.267		27.6407	9.8217
89.61	41.03		19.375	0.522		25.9371	9.3214
92.11	39.68		15.547			29.3894
88.24	16.18		16.423			26.7476
85.71	37.5		19.336			27.427
92.11	85.71
88.24
85.71
94.92
88.64
93.48
86.3
88.89
89.47
77.5
Figure 1d

## Sheet: Figure 2
Figure 2c	Relative luciferase activity
1: OsSGS3a-nLuc+cLuc-OsSGS3a-Flag	2989	3245	967	1998	3922	981	757	3888	2189
2: OsSGS3aΔCC-nLuc+cLuc-OsSGS3a-Flag	120	192	191	189	211	199	308	311	328
3: OsSGS3a-nLuc+cLuc-OsSGS3b-Flag	3961	3349	1861	3599	1970	991	1377	1274	1193
4: OsSGS3aΔCC-nLuc+cLuc-OsSGS3b-Flag	90	30	205	184	101	261	196	47	242
5: OsSGS3b-nLuc+cLuc-OsSGS3b-Flag	211	156	141	221	122	135	109	106	214
Figure 2d

## Sheet: Figure 3
Figure 3b
Relative expression of tasi-ARFs
2537 leaves	ossgs3a-1 leaves	2537 Florets	ossgs3a-1 Florets
2.07437	0.353653	2.29544	0.851603
2.14549	0.345801	3.67229	1.34152
1.14116	0.235249	2.53066	0.860196
Figure 3c										Figure 3e
Figure 3f
Relative expression level
	NIP			OsSGS3 RNAi
OsARF3a	0.924388	1.09025	0.992963	2.08683	1.96329	2.00071
OsARF3b	0.992197	1.01157	0.991355	1.12293	1.30802	1.33381
OsARF3la	0.98107	1.02106	0.999349	3.67134	3.29121	3.49512
OsARF3lb	0.969085	0.961849	1.08281	5.32015	5.22162	5.56509
Figure 3g
Relative expression level
	NIP lemma			OsSGS3RNAi lemma			NIP palea			OsSGS3RNAi palea
OsARF3a	1.16473	0.946058	0.90125	1.986	2.01391	1.85318	1.06437	1.05702	1.02811	4.62675	4.62675	4.62675
OsARF3b	0.907519	1.07923	1.02811	6.19	7.1602	6.23332	4.25748	3.81055	5.38893	16.4498	19.5622	17.2676
OsARF3la	1.06437	1.02811	0.926588	2.282	2.18859	2.37841	2.49666	2.41162	2.86791	2.53151	2.78949	3.09513
OsARF3lb	0.933033	1.03526	1.02811	4.141	4.31691	3.97237	2.26577	2.23457	2.36199	8.81524	7.21	7.06162

## Sheet: Figure 4
Figure 4a	Survival rate (%）				Figure 4b	Survival rate (%）				Figure 4f	Survival rate (%）				Figure 4g	Survival rate (%）
2537	ossgs3a-1	OsSGS3a-Flag OE in ossgs3a-1 #1	OsSGS3a-Flag OE in ossgs3a-1 #2		NIP	ossgs3b#1	ossgs3b #4	ossgs3b #9		NIP	OsSGS3a-Flag OE #1	OsSGS3a-Flag OE #2	OsSGS3a-Flag OE #3			NIP	OsSGS3b-Flag OE #2	OsSGS3b-Flag OE #6
100	0	100	100		100	0	8.33	0		0	100	79	96			0	88	68.75
100	0	100	100		100	0	8.33	0		0	92	75	92			0	75	78.13
100	0	100	100		100	8.33	8.33	12.5		4.17	75	96	75			0	97	75
										0	79	92	75			0	66	84.38
Figure 4c								Figure 4d							Figure 4e

## Sheet: Figure 5
Figure 5a	Lesion length (cm）			Relative fungal growth					Figure 5b	Lesion length (cm）			Figure 5c	Lesion length (cm）					Figure 5d	Lesion length (cm）
PTCK303	OsSGS3 RNAi negative	OsSGS3 RNAi positive		PTCK303	OsSGS3 RNAi negative	OsSGS3 RNAi positive				PTCK303	OsSGS3 RNAi		NIP	OsSGS3a-Flag OE #1	OsSGS3a-Flag OE #2	OsSGS3a-Flag OE #3				NIP	OsSGS3b-Flag OE #2	OsSGS3b-Flag OE #6	ossgs3b #9	ossgs3b #4	ossgs3b #1
0.69	0.99	0.474		0.823591	1.11729	0.312083				4	5		3.5	6	9.5	8				14	12	9.5	8	10	6
1.264	0.966	0.733		1.29235	1.87905	0.248273				6	3		9	13	11	10				4.5	13	9	11	9	8
1.02	0.782	0.566		0.939523	1.47427	0.258816				7.5	0.5		9	9	4	14				9	13	9	9	1	3
1.33	0.837	0.586								3	0.5		4	6	10	6.5				2	13	14	5	1	7
0.804	0.984	0.558								5	0.5		6	6	8	14.5				9	14	11	5	5.5	1.5
1.1	1.131	0.468			Relative expression level of OsSGS3a					6	1.5		5	9	12	7.5				5	11	8	13	7	4.5
0.772	0.935	0.419		PTCK303	0.899171	1.03288	1.07674			8	0.5		6.5	12	8	8				3	12	17	15	4	5.5
0.871	1.21	0.558		OsSGS3 RNAi negative	1.12246	0.886791	1.01162			5.5	0.5		6	12	7.5	13				5	10.5	6	4	7	5.5
0.969	0.905	0.575		OsSGS3 RNAi positive	0.569066	0.509328	0.512871			4	1		6	10	7	10				4	8	11	8	1	7.5
0.735	0.847	0.829								6.5	0.5		5	9	8	13.5				10	10	11	13	5	7.5
1.05	0.807	0.599								9	0.5		2	11	8	12				9	10	10	6	7	3
1.057	0.945	0.17			Relative expression level of OsSGS3b					4	0.5		4	11	7	11.5				9	8	11	6	4	7.5
0.534	1.214	0.324		PTCK303	0.793701	0.97716	1.28937			10	3		10.5	8	10	4				5.5	10	13	7	6	8.5
0.771	1.287	0.389		OsSGS3 RNAi negative	0.943874	0.793701	0.80478			4.5	0.5		3	6	5	8				4	10	14	6	8	2
0.577	0.913	0.32		OsSGS3 RNAi positive	0.437291	0.317905	0.33371			2	0.5		5.5	9	5.5	9				2	18	13	9.5	11	5.5
0.583	1.076	0.215								11.5	0.5		8	7	10	8				7	10	14	11	4	2.5
0.546	0.864	0.174								2	1		6	5.5	11	10				7	10	7	12	8	6
0.729	1.214	0.312								2.5	0.5		6.5	9	4.5	7				7	16	13	6	1	4.5
0.716	0.921	0.243								3.5	2.5		7	9	7.5	10				5.5	13	17	4	9	3
0.838	0.75	0.88								5	0.5		7.5	12	14	10				4	10.5	12	7	8.5	3.5
0.631	0.668	0.359								4.5	3.5		5.5	10.5	2.5	10				10	10.5	10	6	10	6.5
0.546	0.611	0.481								5	0.5		3	9	7.5	11				8.5	10.5	9	7	8.5	8
		0.505								12.5	3		9	1	12	7				5.5	9.5	14	10	6	5.5
		0.685								9	0.5		8	13	12	7.5				8	13	11	1	7.5	7.5
		0.392								1.5	0.5		7	7.5	8.5	8				3	10.5	11.5	3	5.5	4
		0.44								13	0.5		3.5	7.5	6	8				3.5	13.5	11	9	5.5	5.5
		0.538								9.5	0.5		3	6	7	8				4	6	8	12	1	7.5
		0.302								7.5	3		4.5	8	12	11				9	17	16	7	3	6.5
		0.913								2.5	1		7	13	10	10				5.5	11.5	12	11	3.5	1.5
		1.076								4	0.5		5	8	6	7.5				5	13.5	17	6	9	7.5
		0.864								6	3		9.5	7	11.5	11				7	14	12	5	4	7
		1.214								8	0.5		8	5.5	7	6				8	6.5	8	6.5	5	7.5
		0.921								4	3		6	10	5	8				7	5	10	7	8	1.5
		0.75								10	0.5		7	7	9.5	10				5	9	12	5	2	1
		0.668								7	3		5	9	9.5	10.5				2	13	9	7.5	1	4
		0.611									3.5		8	4		11				6	12	11	8	7.5	5.5
											0.5		8.5	9		6				10	9	14	10		4
											3		4	6		9				5.5	10	16	8		4.5
											1.5		8	7		7.5				9	12		6
											0.5		9	5.5		8				6	11		6.5
											0.5		11	7.5		12				6.5	9		5
											0.5		5	12		13				3	10		5
													3	10		7.5				6	9		10
													3	6		8.5				8	8		6.5
													7.5	6.5		0.5				3.5	13		7
													6	2		7.5				10	8		7.5
													5	13		8				9	14.5		8.5
													5			9				1.5	12.5		8
													4			4.5				6.5	13.5		8
													6			15				6	7		10
													3			8				3	13		6
													7.5			6				4	6		9.5
													9.5			7.5				2.5	16		6
													1			9.5				7	11.5		7.5
													11			9				11	10.5		9
													6			8				8	9		6
													4			11				8	12.5		8.5
													6.5			7				8	9		11
													7			10				14	7		8.5
													2			13				6	14		7.5
													10.5			12				10			5.5
													7			9				5			8.5
													3			10				6
													3.5			8.5				2
													4			11.5				5
													6			7				9
													9			8				9.5
													9			8				9
																8.5				6.5
																12				7
																11				10.5
																7
																7
																9
																11
																12

## Sheet: Figure 6
Figure 6a	Survival rate (%）				Figure 6b	Survival rate (%）
NIP	osarf3ab #2	osarf3ab #5	osarf3ab #15		NIP	osarf3lalb #5	osarf3lalb #9	osarf3lalb #11
4.17	100	100	100		0	100	100	100
8.33	100	100	100		4.17	100	100	100
8.33	100	100	100		2.08	100	100	100
					0	91.67	100	100
Figure 6c	Lesion length (mm）								Relative fungal growth
NIP	osarf3lalb#5	osarf3lalb#9	osarf3lalb#11	osarf3ab#2	osarf3ab#5	osarf3ab#16			NIP	osarf3lalb#5	osarf3lalb#9	osarf3lalb#11	osarf3ab#2	osarf3ab#5	osarf3ab#16
13	3	3	7	9	9	6			1.26992	1.32243	2.24106	3.72828	1.81556	1.33953	1.2319
9	12	6	5	5	7	8			0.798145	1.74406	2.48716	1.86515	1.61797	2.45343	1.67965
8	5	7	5	5	12	6			1.00242	1.48879	1.50424	2.58279	2.05149	2.89531	1.36057
6	6	8	5	6	10	5
5	10	9	5	9	7	5
12	6	5	6	7	15	6
7	6	5	6	6	9	9
11	9	7	6	14	9	7
11	6	8	6	12	12	6
6	8	9	6	12	10	6
12	12	9	6	7	4	10
6	8	10	6	8	5	9
7	9	7	7	9	12	9
7	7	9	7	7	10	6
6	5	6	7	11	6	6
8	6	7	8	9	9	9
7	9	9	8	12	10	15
6	8	10	8	6	6	8
6	9	10	8	6	6	5
7	11	10	8	12	16	5
5	9	11	8	14	11	12
16	5	11	8	11	5	8
7	10	12	8	8	6	18
10	6	12	8	10	10	5
4	15	15	8	9	15	10
5	19	5	8	8	15	8
7	5	5	8	9	10	4
8	6	6	8	15	6	6
9		8	8	11	6	9
6		8	8	9	7	11
5		8	8	6	15	6
5		12	8	8	8	8
6		13	8	8	5	12
5		8	9	10	7	5
7		10	9	7	9	8
7		10	9	10	5	10
5		12	9	10	8	10
7		12	9	6	5	8
5		12	9	7	5	12
11		12	9	9	8	7
7		12	9	8	9
6		6	10	15	5
8		8	10	10	7
5		10	10	6	4
11		12	10	8	7
9		6	10	6	12
7		8	10	10	8
7		9	10	9	7
7		9	10	7	9
4		10	10	7	9
7		10	10	11	12
8		12	11	13	7
6		9	11	9	6
9		6	11	12	9
5		10	11	16	10
5		10	11	11	9
5		15	12	12	12
4			12	11	16
4			12	10	8
4			12	11	20
5			12	11	8
5			12	10	12
5			12	7	14
5			12	9	5
6			12	10	6
6			12	12	12
7			12	8	6
7			12	10	8
7			12	12	15
7			12	8
7			13	8
7			14	6
8			15	4
8			15	6
8			16	11
9			16	13
9			16
10
15
Figure 6d	Lesion length (cm）
	NIP	osarf3lalb#5	osarf3lalb#9	osarf3lalb#11	osarf3ab#2	osarf3ab#5	osarf3ab#16
	7	7.5	12	9	9.5	5	7.5
	7	5.5	9	12	8	3.5	4.5
	6	8.5	9	12	2	2	4.5
	8	7	12	8	5	10	11
	3.5	6.5	8	19	5	8	9
	5	1	8	19	9	6.5	7.5
	5	13	5	14	9	5.5	6
	4	5	7	9	13.5	10	4.5
	8	5.5	6	7	13	6	9
	5.5	11.5	6.5	12	13.5	7	11
	4	6	9	8	2	12.5	4
	6	7	8	13	5.5	6.5	10
	4.5	5	8	14	6	13	16
	6	8.5	0.5	10	7	6	8
	3	5	9.5	12	14.5	7	13.5
	7	8	7.5	6	4	8	9
	3	6	7	14	4.5	10.5	6
	7	6.5	9	10	4.5	5	11
	5	11	10	10	4	4	10
	7	6.5	6	10	5	7	7
	7	5.5	14	13	9	11	11
	4	11	9	13	10.5	9	6
	8	7	7	3	9	5	10.5
	10	7.5	6	4	12	7	10.5
	4	7	8	10	8.5	11	12
	8	6	5	0.5	11	5	7.5
	9	10.5	8.5	9.5	8	5	9.5
	9	6	6	5.5	8	3	5
	5	7.5	6	4	10	8	9
	8	7	11	11.5	9	7	7.5
	10	7	9	13.5	8	13	3.5
	7	3	8.5	9.5	7.5	4	10.5
	3	5.5	11	12.5	10	3	11
	3.5	4	10.5	11	6	6.5	6.5
	5	8	13.5	12	11	11	12
	5.5	4	5.5	16	15	10	9.5
	5	4.5	4	6	2	9	11
	10.5	5	9.5	10.5	10.5	7.5	12
	6	5	8.5	12	8	7	9.5
	6	9	9.5	5.5	8	10	7
	5	11.5	9	11	12.5	6	10.5
	8	9	6	12	7.5	8.5	9.5
	7	5	7.5	8.5	12	6	9.5
	5.5	6	7.5	9.5	9	6	9
	8.5	7.5	6	10.5	14	9	12.5
	4	12	9	10	10.5	6	12
	7.5	11	6.5	12	7.5	10	10.5
	5	6	9	9	8	9	12
	7	12	5	14	7	7	11.5
	10	5	9	8.5	7	7	3.5
	7.5	11	6.5	9	5	13.5	12
	5	6	8	11	12.5	11.5	11
	7	7	6	19	12.5	9.5	7
	7	6	7.5	6	9	11	9.5
	5.5	3	4	10	9.5	6	6
	4.5	8	10	12	10	7	4
	7	11	11	12	15	9	12
	4.5	10	7	3	8	8	12
	9	9	11	12	11	7	11.5
	6	6.5	4	13	10	9	6.5
	6	6	10	9.5	8.5	8	11
	7	5	8	13.5	6	8.5	10
	9.5	9	7	12	9.5	2	11
	11	7.5	9.5	12	5	7.5	11
	6	6	7	15	10	9.5	13.5
	6	7	9	19	9	9	11
	7	8.5	6.5	6	14	10	8
	10	7.5	3	8	11	10	14.5
	5	11	6.5	14	8.5	11.5	8
	9.5	10	8	13	10.5	10	10.5
	3	10	7.5	10	9.5	8	7
	10	6.5	8	14	8	9.5	10
	5	7	10	7.5	9	10	6
	9	13	10.5	12	8.5	9	13
	7	8	11	10	9.5	10	11.5
	5	8	7	11	13	8	11
	3	6	8.5	13	9	11	9.5
	4.5	6.5	10	5	9.5	8	6
	7.5	10	7	11	9.5	8	7.5
	8	6	6	14	12.5	5.5	11.5
	7	5.5	7.5	9	7	6	10
	6	12.5	9.5	10	14	13.5	8
	8	12.5	8.5	14	8	9.5	13
	9	5.5	6	11	12	12.5	6
	5	12	8	13	10	5	7
	7.5	4	13	15	9	13.5	7.5
	11	6	9	11	13	8	9
	12	12	9.5	7.5	8	9.5	12
	8	9	5	10.5	9	7
	4.5	13	7	11	11	6
	10	8	10	4	10	2.5
	6	7.5	10	12	11	14
	5	8	14.5	10	10	10
	9	6.5	6	13	11.5	9
	8	9	9	14	6	5
	5	9.5	8	12	13.5	9
	9.5	7	9	6	3	10.5
	7.5	10	11	12	17	9.5
	6	8.5	10	12	11	9
	7	10	9		9	9
	6	8.5	2		6.5	8.5
	5	7	6		7	9.5
	7	7.5	11		12	8.5
	2	8.5	9		8	4.5
	9	9.5	9		8.5	2.5
	3	7	12		17	7.5
	4.5	9	8		10	8
	7.5	13	6		8	13
	2.5	13	8		8	6.5
	7	3	8		3.5
	5	9	8		8
	4	8.5	8.5		14
	4.5	8.5	9		16
	2	4.5	8		9
	14	5.5	9		4
	5	4.5	10		8.5
	12	10	9.5		9.5
	8	9	10.5		14
	2.5	12	8		8
	8	8	11		14.5
	3	10.5	10		4.5
	7	9.5	13.5		3
	9	10	12		10
	4.5	2	8		8
	7	7	6.5		12
	9	8.5	10.5		8
	4.5	10	11.5		5
	3.5	9.5	5.5
	7	9.5	10
	7	10	12
	6	10	7.5
	3	9.5	6
	3	11	6
	6	10.5	5
	6	7.5	6.5
	7	6	7.5
	8	8	10.5
		6.5	8
		12.5	9
		7.5	11
		6.5	10.5
			9
			8.5
			9
			10
			5.5
			7
			8.5
			7.5
			9
			7.5
			8.5
			8.5
			8.5
			7
			6.5
			8.5
			7.5
			9.5
			10.5

## Sheet: Supplementary Figure 1
Supplementary Figure 1g

## Sheet: Supplementary Figure 2
Supplementary Figure 2a
Supplementary Figure 2d
Relative expression level of OsSGS3a
Shoot	Root	Mature leaf	Node	Stem	Flag leaf	SP	YP1	YP2	YP3	DAP3	DAP5	DAP10	DAP15	DAP25
0.653088	0.250701	0.942	0.832051	0.487028	0.643894	0.726	4.51934	3.497	2.07048	2.67914	4.418	20.07	15.877	3.005
0.653415	0.315471	1.031	0.741069	0.623002	0.371509	0.699	4.74806	3.677	1.66512	1.83897	4.943	18.805	16.411	2.96
0.542287	0.344855	1.03	1.177	0.449569	0.868166	0.734	4.93778	3.45	1.69332	2.03856	6.202	17.21	16.366	3.128
Relative expression level of OsSGS3b
Shoot	Root	Mature leaf	Node	Stem	Flag leaf	SP	YP1	YP2	YP3	DAP3	DAP5	DAP10	DAP15	DAP25
0.680707	0.48091	1.515	2.60707	2.38635	1.12839	0.566	0.984147	0.85914	0.731246	0.160734	0.154	0.701	0.803	0.208
0.962565	0.427264	1.643	2.46823	2.43693	1.06212	0.593	1.1096	1.00243	0.773871	0.127294	0.157	0.656	0.829	0.218
0.632049	0.427227	1.729	3.02611	2.04221	1.42497	0.555	0.96802	1.16387	0.709227	0.149896	0.145	0.612	0.753	0.208

## Sheet: Supplementary Figure 3
Supplementary Figure 3e						Supplementary Figure 3f
Grain yield per plant (g)						1,000-grain weight (g)
NIP	ossgs3b#1	ossgs3b#4	ossgs3b#9			NIP	ossgs3b#1	ossgs3b#4	ossgs3b#9
21.192	9.63	1.254	0.021			28.99	24.6292	11.1964	21.1014
17.695	11.666	3.389	0.864			25.0437	21.7244	20.1726	18
12.506	13.972	0.977	3.61			26.4496	23.9247	18.434	25.4225
13.741	0.568	0.382	1.803			26.7359	17.75	19.1	19.1809
11.294	3.556	2.172	0.047			26.821	22.9419	10.4433	23.5
9.01	6.62	0.2	0.104			26.339	20.1216	16.667	17.333
13.786		1.663				26.075		21.8815	21
7.691		0.26				26.9665		20
7.254						25.6048		10
8.552						25.5919
8.352

## Sheet: Supplementary Figure 4
Supplementary Figure 4c
Relative expression level of OsSGS3a			Relative expression level of OsSGS3b
NIP	OsSGS3 RNAi		NIP	OsSGS3 RNAi
0.98794	0.0792111		0.986756	0.182525
1.00294	0.0775666		0.996839	0.185596
1.00426	0.0802877		1.01736	0.185164

[truncated: 10 more sheets: Supplementary Figure 5, Supplementary Figure 6, Supplementary Figure 7, Supplementary Figure 8, Supplementary Figure 9, Supplementary Figure 10, Supplementary Figure 11, Supplementary Figure 12, Supplementary Figure 13, Supplementary Figure 14]
